# Supplementary material for: Demographic dynamics between 5500 and 3500 calBP (3550–1550 BCE) in selected study regions of Central Europe and the role of regional climate influences
Source: PLoS One. 2023 Oct 25;18(10):e0291956. doi: 10.1371/journal.pone.0291956 (PMC10599579; doi:10.1371/journal.pone.0291956)
Supplement: S1 Data — (XLSX) [file pone.0291956.s001.xlsx]

## Sheet: Circumharz
Site	Labcode	BP	Std	Lat	Lng	Culture	Feature type kategory	Sample Material	Sitename	literature
127	Bln-632	3650	100	51.4972	11.8986	Hutberg	enclosure	charcoal	Halle, Dölauer Heide	14C-Chronologie des vorderasiatischen, südost- und_x000D_ mitteleuropäischen Neolithikums. Fundamenta Reihe A Band 13 (Köln u.a.1987).
127	KN-1424B	3710	100	51.4972	11.8986	Baalberge	enclosure	charcoal	Halle, Dölauer Heide	14C-Chronologie des vorderasiatischen, südost- und_x000D_ mitteleuropäischen Neolithikums. Fundamenta Reihe A Band 13 (Köln u.a.1987).
75	Bln-1447	3805	50	51.8565	11.681	Bell Beaker	n/a	n/a	Löbnitz (Bode)	14C-Chronologie des vorderasiatischen, südost- und_x000D_ mitteleuropäischen Neolithikums. Fundamenta Reihe A Band 13 (Köln u.a.1987).
26	H-1	3827	60	51.007	11.6638	Corded Ware	grave	charcoal	Dornburg	14C-Chronologie des vorderasiatischen, südost- und_x000D_ mitteleuropäischen Neolithikums. Fundamenta Reihe A Band 13 (Köln u.a.1987).
41	Bln-166	3830	100	50.9667	12.5167	Corded Ware	grave	charcoal	Forst Leina	14C-Chronologie des vorderasiatischen, südost- und_x000D_ mitteleuropäischen Neolithikums. Fundamenta Reihe A Band 13 (Köln u.a.1987).
41	KN-1319	3890	40	50.9667	12.5167	Corded Ware	grave	charcoal	Forst Leina	14C-Chronologie des vorderasiatischen, südost- und_x000D_ mitteleuropäischen Neolithikums. Fundamenta Reihe A Band 13 (Köln u.a.1987).
38	KN-1044	3900	50	50.9765	11.9438	Corded Ware	grave	charcoal	Etzdorf	14C-Chronologie des vorderasiatischen, südost- und_x000D_ mitteleuropäischen Neolithikums. Fundamenta Reihe A Band 13 (Köln u.a.1987).
131	Hv-1337	3935	80	51.095	12.3353	Corded Ware	grave	charcoal	Luckaer Forst	14C-Chronologie des vorderasiatischen, südost- und_x000D_ mitteleuropäischen Neolithikums. Fundamenta Reihe A Band 13 (Köln u.a.1987).
127	Bln-65	3940	100	51.4972	11.8986	Corded Ware	grave	wood	Halle, Dölauer Heide	14C-Chronologie des vorderasiatischen, südost- und_x000D_ mitteleuropäischen Neolithikums. Fundamenta Reihe A Band 13 (Köln u.a.1987).
102	Bln-1472	3943	60	51.2978	11.4333	Corded Ware	n/a	n/a	Roßleben	14C-Chronologie des vorderasiatischen, südost- und_x000D_ mitteleuropäischen Neolithikums. Fundamenta Reihe A Band 13 (Köln u.a.1987).
120	H-208/236	3962	100	51.2	11.9667	Salzmünde	n/a	grain	Weißenfels, Eselsweg	14C-Chronologie des vorderasiatischen, südost- und_x000D_ mitteleuropäischen Neolithikums. Fundamenta Reihe A Band 13 (Köln u.a.1987).
75	Bln-550	3980	125	51.8565	11.681	Bell Beaker	n/a	n/a	Löbnitz (Bode)	14C-Chronologie des vorderasiatischen, südost- und_x000D_ mitteleuropäischen Neolithikums. Fundamenta Reihe A Band 13 (Köln u.a.1987).
133	Bln-942	4005	65	51.7833	11.15	Schönfeld	grave	charcoal	Quedlinburg, Hammwarte	14C-Chronologie des vorderasiatischen, südost- und_x000D_ mitteleuropäischen Neolithikums. Fundamenta Reihe A Band 13 (Köln u.a.1987).
26	Bln-533	4065	80	51.007	11.6638	Corded Ware	grave	charcoal	Dornburg	14C-Chronologie des vorderasiatischen, südost- und_x000D_ mitteleuropäischen Neolithikums. Fundamenta Reihe A Band 13 (Köln u.a.1987).
127	Bln-838	4105	100	51.4972	11.8986	Bernburg	enclosure	charcoal	Halle, Dölauer Heide	14C-Chronologie des vorderasiatischen, südost- und_x000D_ mitteleuropäischen Neolithikums. Fundamenta Reihe A Band 13 (Köln u.a.1987).
127	H-572/919	4192	75	51.4972	11.8986	Corded Ware	grave	wood	Halle, Dölauer Heide	14C-Chronologie des vorderasiatischen, südost- und_x000D_ mitteleuropäischen Neolithikums. Fundamenta Reihe A Band 13 (Köln u.a.1987).
38	H-	4232	80	50.9765	11.9438	Corded Ware	grave	charcoal	Etzdorf	14C-Chronologie des vorderasiatischen, südost- und_x000D_ mitteleuropäischen Neolithikums. Fundamenta Reihe A Band 13 (Köln u.a.1987).
98	KN-2419	4280	50	51.7	11.4667	Kugelamphoren	enclosure	grain	Quenstedt, Schalkenburg	14C-Chronologie des vorderasiatischen, südost- und_x000D_ mitteleuropäischen Neolithikums. Fundamenta Reihe A Band 13 (Köln u.a.1987).
127	KN-I.424A	4290	70	51.4972	11.8986	Baalberge	enclosure	charcoal	Halle, Dölauer Heide	14C-Chronologie des vorderasiatischen, südost- und_x000D_ mitteleuropäischen Neolithikums. Fundamenta Reihe A Band 13 (Köln u.a.1987).
98	KN-2418B	4310	50	51.7	11.4667	Bernburg	enclosure	grain	Quenstedt, Schalkenburg	14C-Chronologie des vorderasiatischen, südost- und_x000D_ mitteleuropäischen Neolithikums. Fundamenta Reihe A Band 13 (Köln u.a.1987).
98	KN-2417	4310	50	51.7	11.4667	Kugelamphoren	enclosure	grain	Quenstedt, Schalkenburg	14C-Chronologie des vorderasiatischen, südost- und_x000D_ mitteleuropäischen Neolithikums. Fundamenta Reihe A Band 13 (Köln u.a.1987).
127	Bln-912	4340	100	51.4972	11.8986	Bernburg	enclosure	charcoal	Halle, Dölauer Heide	14C-Chronologie des vorderasiatischen, südost- und_x000D_ mitteleuropäischen Neolithikums. Fundamenta Reihe A Band 13 (Köln u.a.1987).
98	KN-2420	4380	55	51.7	11.4667	Kugelamphoren	enclosure	grain	Quenstedt, Schalkenburg	14C-Chronologie des vorderasiatischen, südost- und_x000D_ mitteleuropäischen Neolithikums. Fundamenta Reihe A Band 13 (Köln u.a.1987).
127	Bln-838A	4380	100	51.4972	11.8986	Bernburg	enclosure	charcoal	Halle, Dölauer Heide	14C-Chronologie des vorderasiatischen, südost- und_x000D_ mitteleuropäischen Neolithikums. Fundamenta Reihe A Band 13 (Köln u.a.1987).
127	Bln-1856	4390	85	51.4972	11.8986	Bernburg	grave	wood	Halle, Dölauer Heide	14C-Chronologie des vorderasiatischen, südost- und_x000D_ mitteleuropäischen Neolithikums. Fundamenta Reihe A Band 13 (Köln u.a.1987).
98	KN-2418A	4420	45	51.7	11.4667	Bernburg	enclosure	grain	Quenstedt, Schalkenburg	14C-Chronologie des vorderasiatischen, südost- und_x000D_ mitteleuropäischen Neolithikums. Fundamenta Reihe A Band 13 (Köln u.a.1987).
127	H-253/208	4602	110	51.4972	11.8986	Bernburg	grave	wood	Halle, Dölauer Heide	14C-Chronologie des vorderasiatischen, südost- und_x000D_ mitteleuropäischen Neolithikums. Fundamenta Reihe A Band 13 (Köln u.a.1987).
9	H-2116/1530	4955	170	52.2019	11.6177	Stichbandkeramik	enclosure	charcoal	Barleben	14C-Chronologie des vorderasiatischen, südost- und_x000D_ mitteleuropäischen Neolithikums. Fundamenta Reihe A Band 13 (Köln u.a.1987).
118	KN-2376	5040	60	51.3597	12.0702	Hutberg	enclosure	charcoal	Wallendorf, Hutberg	14C-Chronologie des vorderasiatischen, südost- und_x000D_ mitteleuropäischen Neolithikums. Fundamenta Reihe A Band 13 (Köln u.a.1987).
52	Bln-1346	4185	60	51.6167	11.5	Kugelamphoren	grave	bone	Großörner	14C-Chronologie des vorderasiatischen, südost- und_x000D_ mitteleuropäischen Neolithikums. Fundamenta Reihe A Band 13 (Köln u.a.1987).; Radiokarbonchronologie, Keramiktechnologie, Osteologie,_x000D_ Anthropologie, Raumanalysen : Beiträge zum Neolithikum und zur_x000D_ Earl
64	KIA-31740	3794	28	51.4419	11.6889	Bell Beaker	grave	bone	ICE-Trasse	A. Hille, Die Bell Beakerkultur in Mitteldeutschland. Veröffentlichungen des Landesamtes für Denkmalpflege und Archäologie Sachsen-Anhalt 66 (Halle (Saale) 2012).; R. Schwarz, Kultureller Bruch oder Kontinuität? - Mitteldeutschland im 23. Jh. v. Chr. In:
105	KIA-35429	3806	37	51.3796	11.7727	Bell Beaker	grave	bone	Schafstädt	A. Hille, Die Bell Beakerkultur in Mitteldeutschland. Veröffentlichungen des Landesamtes für Denkmalpflege und Archäologie Sachsen-Anhalt 66 (Halle (Saale) 2012).; R. Schwarz, Kultureller Bruch oder Kontinuität? - Mitteldeutschland im 23. Jh. v. Chr. In:
105	KIA-35430	3824	37	51.3796	11.7727	Bell Beaker	grave	bone	Schafstädt	A. Hille, Die Bell Beakerkultur in Mitteldeutschland. Veröffentlichungen des Landesamtes für Denkmalpflege und Archäologie Sachsen-Anhalt 66 (Halle (Saale) 2012).; R. Schwarz, Kultureller Bruch oder Kontinuität? - Mitteldeutschland im 23. Jh. v. Chr. In:
105	KIA-35428	3827	28	51.3796	11.7727	Bell Beaker	grave	bone	Schafstädt	A. Hille, Die Bell Beakerkultur in Mitteldeutschland. Veröffentlichungen des Landesamtes für Denkmalpflege und Archäologie Sachsen-Anhalt 66 (Halle (Saale) 2012).; R. Schwarz, Kultureller Bruch oder Kontinuität? - Mitteldeutschland im 23. Jh. v. Chr. In:
105	KIA-35425	3830	25	51.3796	11.7727	Bell Beaker	grave	bone	Schafstädt	A. Hille, Die Bell Beakerkultur in Mitteldeutschland. Veröffentlichungen des Landesamtes für Denkmalpflege und Archäologie Sachsen-Anhalt 66 (Halle (Saale) 2012).; R. Schwarz, Kultureller Bruch oder Kontinuität? - Mitteldeutschland im 23. Jh. v. Chr. In:
105	KIA-35426	3860	28	51.3796	11.7727	Bell Beaker	grave	bone	Schafstädt	A. Hille, Die Bell Beakerkultur in Mitteldeutschland. Veröffentlichungen des Landesamtes für Denkmalpflege und Archäologie Sachsen-Anhalt 66 (Halle (Saale) 2012).; R. Schwarz, Kultureller Bruch oder Kontinuität? - Mitteldeutschland im 23. Jh. v. Chr. In:
105	KIA-35427	3882	27	51.3796	11.7727	Bell Beaker	grave	bone	Schafstädt	A. Hille, Die Bell Beakerkultur in Mitteldeutschland. Veröffentlichungen des Landesamtes für Denkmalpflege und Archäologie Sachsen-Anhalt 66 (Halle (Saale) 2012).; R. Schwarz, Kultureller Bruch oder Kontinuität? - Mitteldeutschland im 23. Jh. v. Chr. In:
62	n/a-	4216	49	51.6015	11.4891	Bell Beaker	grave	bone	Hettstedt	A. Selent, Archäologie an der Ortsumfahrung Hettstedt im Mansfelder Land. Archäologie in Sachsen-Anhalt 6, 2012, 98-133.
62	n/a-	3771	52	51.6015	11.4891	Bell Beaker	grave	bone	Hettstedt	A. Selent, Archäologie an der Ortsumfahrung im Mansfelder Land. Archäologie in Sachsen-Anhalt 6, 2012, 98-133.
62	n/a-	3793	55	51.6015	11.4891	Bell Beaker	grave	bone	Hettstedt	A. Selent, Archäologie an der Ortsumfahrung im Mansfelder Land. Archäologie in Sachsen-Anhalt 6, 2012, 98-133.
62	n/a-	3794	47	51.6015	11.4891	Bell Beaker	grave	bone	Hettstedt	A. Selent, Archäologie an der Ortsumfahrung im Mansfelder Land. Archäologie in Sachsen-Anhalt 6, 2012, 98-133.
62	n/a-	3810	48	51.6015	11.4891	Bell Beaker	grave	bone	Hettstedt	A. Selent, Archäologie an der Ortsumfahrung im Mansfelder Land. Archäologie in Sachsen-Anhalt 6, 2012, 98-133.
62	n/a-	3829	50	51.6015	11.4891	Bell Beaker	grave	bone	Hettstedt	A. Selent, Archäologie an der Ortsumfahrung im Mansfelder Land. Archäologie in Sachsen-Anhalt 6, 2012, 98-133.
62	n/a-	3839	48	51.6015	11.4891	Bell Beaker	grave	bone	Hettstedt	A. Selent, Archäologie an der Ortsumfahrung im Mansfelder Land. Archäologie in Sachsen-Anhalt 6, 2012, 98-133.
62	n/a-	3878	57	51.6015	11.4891	Bell Beaker	grave	bone	Hettstedt	A. Selent, Archäologie an der Ortsumfahrung im Mansfelder Land. Archäologie in Sachsen-Anhalt 6, 2012, 98-133.
62	n/a-	3909	52	51.6015	11.4891	Bell Beaker	grave	bone	Hettstedt	A. Selent, Archäologie an der Ortsumfahrung im Mansfelder Land. Archäologie in Sachsen-Anhalt 6, 2012, 98-133.
62	n/a-	3923	49	51.6015	11.4891	Bell Beaker	grave	bone	Hettstedt	A. Selent, Archäologie an der Ortsumfahrung im Mansfelder Land. Archäologie in Sachsen-Anhalt 6, 2012, 98-133.
62	n/a-	3935	48	51.6015	11.4891	Bell Beaker	grave	bone	Hettstedt	A. Selent, Archäologie an der Ortsumfahrung im Mansfelder Land. Archäologie in Sachsen-Anhalt 6, 2012, 98-133.
62	n/a-	4008	50	51.6015	11.4891	Bell Beaker	grave	bone	Hettstedt	A. Selent, Archäologie an der Ortsumfahrung im Mansfelder Land. Archäologie in Sachsen-Anhalt 6, 2012, 98-133.
62	n/a-	4066	53	51.6015	11.4891	Bell Beaker	grave	bone	Hettstedt	A. Selent, Archäologie an der Ortsumfahrung im Mansfelder Land. Archäologie in Sachsen-Anhalt 6, 2012, 98-133.
62	n/a-	4102	59	51.6015	11.4891	Bell Beaker	grave	bone	Hettstedt	A. Selent, Archäologie an der Ortsumfahrung im Mansfelder Land. Archäologie in Sachsen-Anhalt 6, 2012, 98-133.
92	MAMS-19530	4096	18	51.9971	11.7996	Corded Ware	grave	bone	Pömmelte-Zackmünde	A. Spatzier, Heiligtum und Statusgrab. Ein Komplex aus Grabengeviert und Totenhütte des Schnurkeramik-Einzelgrab-Komplexes. In: A. O‘Neill; J. Pyzel (Hrsg.) Siedlungsstrukturen im Neolithikum. Berichte der AG Neolithikum 7, 2018.
92	MAMS-12315	4206	23	51.9971	11.7996	Corded Ware	grave	charcoal	Pömmelte-Zackmünde	A. Spatzier, Heiligtum und Statusgrab. Ein Komplex aus Grabengeviert und Totenhütte des Schnurkeramik-Einzelgrab-Komplexes. In: A. O‘Neill; J. Pyzel (Hrsg.) Siedlungsstrukturen im Neolithikum. Berichte der AG Neolithikum 7, 2018.
92	MAMS-12314	4253	23	51.9971	11.7996	Corded Ware	grave	charcoal	Pömmelte-Zackmünde	A. Spatzier, Heiligtum und Statusgrab. Ein Komplex aus Grabengeviert und Totenhütte des Schnurkeramik-Einzelgrab-Komplexes. In: A. O‘Neill; J. Pyzel (Hrsg.) Siedlungsstrukturen im Neolithikum. Berichte der AG Neolithikum 7, 2018.
107	MAMS-32858	3521	34	52.0079	11.7874	Únětice	ditch	bone	Schönebeck	A. Spatzier, The enclosure complex Päömmelte-Schönebeck: The dialectic of two circular monuments of the late 3rd to early 2nd millenium BC in Central Germany. In: H. Meller; F. Bertemes (2019)
107	MAMS-32845	3524	25	52.0079	11.7874	Únětice	ditch	bone	Schönebeck	A. Spatzier, The enclosure complex Päömmelte-Schönebeck: The dialectic of two circular monuments of the late 3rd to early 2nd millenium BC in Central Germany. In: H. Meller; F. Bertemes (2019)
107	Poz-16747	3530	40	52.0079	11.7874	Únětice	ditch	bone	Schönebeck	A. Spatzier, The enclosure complex Päömmelte-Schönebeck: The dialectic of two circular monuments of the late 3rd to early 2nd millenium BC in Central Germany. In: H. Meller; F. Bertemes (2019)
107	MAMS-32857	3539	34	52.0079	11.7874	Únětice	ditch	bone	Schönebeck	A. Spatzier, The enclosure complex Päömmelte-Schönebeck: The dialectic of two circular monuments of the late 3rd to early 2nd millenium BC in Central Germany. In: H. Meller; F. Bertemes (2019)
107	Poz-16748	3600	35	52.0079	11.7874	Únětice	ditch	bone	Schönebeck	A. Spatzier, The enclosure complex Päömmelte-Schönebeck: The dialectic of two circular monuments of the late 3rd to early 2nd millenium BC in Central Germany. In: H. Meller; F. Bertemes (2019)
107	MAMS-32855	3677	29	52.0079	11.7874	Únětice	ditch	bone	Schönebeck	A. Spatzier, The enclosure complex Päömmelte-Schönebeck: The dialectic of two circular monuments of the late 3rd to early 2nd millenium BC in Central Germany. In: H. Meller; F. Bertemes (2019)
107	Poz-16972	3690	35	52.0079	11.7874	Únětice	ditch	bone	Schönebeck	A. Spatzier, The enclosure complex Päömmelte-Schönebeck: The dialectic of two circular monuments of the late 3rd to early 2nd millenium BC in Central Germany. In: H. Meller; F. Bertemes (2019)
107	MAMS-32859	3709	23	52.0079	11.7874	Únětice	ditch	bone	Schönebeck	A. Spatzier, The enclosure complex Päömmelte-Schönebeck: The dialectic of two circular monuments of the late 3rd to early 2nd millenium BC in Central Germany. In: H. Meller; F. Bertemes (2019)
107	MAMS-32844	3728	33	52.0079	11.7874	Únětice	ditch	bone	Schönebeck	A. Spatzier, The enclosure complex Päömmelte-Schönebeck: The dialectic of two circular monuments of the late 3rd to early 2nd millenium BC in Central Germany. In: H. Meller; F. Bertemes (2019)
107	MAMS-32848	3748	23	52.0079	11.7874	Bell Beaker	ditch	bone	Schönebeck	A. Spatzier, The enclosure complex Päömmelte-Schönebeck: The dialectic of two circular monuments of the late 3rd to early 2nd millenium BC in Central Germany. In: H. Meller; F. Bertemes (2019)
107	MAMS-32849	3809	29	52.0079	11.7874	Bell Beaker	ditch	bone	Schönebeck	A. Spatzier, The enclosure complex Päömmelte-Schönebeck: The dialectic of two circular monuments of the late 3rd to early 2nd millenium BC in Central Germany. In: H. Meller; F. Bertemes (2019)
35	Bln-3950	4480	80	51.0167	10.9833	Salzmünde	miscellaneous	bone	Erfurt-Gispersleben	Beiträge zur Archäologie der Erfurter Mulde I. Alt-Thüringen 22/23, 1987, 63-164.
35	Bln-3915	4590	70	51.0167	10.9833	Salzmünde	settlement	bone	Erfurt-Gispersleben	Beiträge zur Archäologie der Erfurter Mulde I. Alt-Thüringen 22/23, 1987, 63-164.
35	Bln-3949	4690	50	51.0167	10.9833	Salzmünde	settlement	bone	Erfurt-Gispersleben	Beiträge zur Archäologie der Erfurter Mulde I. Alt-Thüringen 22/23, 1987, 63-164.
9	H-2116/1530	5037	170	52.2019	11.6177	Neolithic	n/a	charcoal	Barleben	Breunig 1987, 163
161	KN?-2376?	5040	60	51.62	11.2208	n/a	n/a	charcoal	Hutberg	Breunig 1987, 179
97	Erl-8558	3839	55	51.7921	11.1419	Neolithic	n/a	bone	Quedlinburg	Brotherton 2013
37	Erl-7784	5061	62	51.4236	11.6749	Neolithic	n/a	bone	Esperstedt; site: A 38	Brotherton 2013
107	MAMS-11467	3002	24	52.0079	11.7874	Bronze Age	well	wood	Schönebeck	C. Bogen/B. Leinthaler, Die 14C-Daten von Schönebeck. Arch. Sachsen-Anhalt, Sonderh. 20, 2012, 141-146.
107	KIA-34991	3048	27	52.0079	11.7874	Late Bronze Age	grave	bone	Schönebeck	C. Bogen/B. Leinthaler, Die 14C-Daten von Schönebeck. Arch. Sachsen-Anhalt, Sonderh. 20, 2012, 141-146.
107	MAMS-11466	3072	21	52.0079	11.7874	Bronze Age	well	wood	Schönebeck	C. Bogen/B. Leinthaler, Die 14C-Daten von Schönebeck. Arch. Sachsen-Anhalt, Sonderh. 20, 2012, 141-146.
107	KIA-34434	3614	37	52.0079	11.7874	Únětice	grave	bone	Schönebeck	C. Bogen/B. Leinthaler, Die 14C-Daten von Schönebeck. Arch. Sachsen-Anhalt, Sonderh. 20, 2012, 141-146.
107	KIA-34431	3627	28	52.0079	11.7874	Únětice	grave	bone	Schönebeck	C. Bogen/B. Leinthaler, Die 14C-Daten von Schönebeck. Arch. Sachsen-Anhalt, Sonderh. 20, 2012, 141-146.
107	KIA-34427	3647	31	52.0079	11.7874	Únětice	settlement	bone	Schönebeck	C. Bogen/B. Leinthaler, Die 14C-Daten von Schönebeck. Arch. Sachsen-Anhalt, Sonderh. 20, 2012, 141-146.
107	KIA-34988	3657	33	52.0079	11.7874	Únětice	grave	bone	Schönebeck	C. Bogen/B. Leinthaler, Die 14C-Daten von Schönebeck. Arch. Sachsen-Anhalt, Sonderh. 20, 2012, 141-146.
107	KIA-34428	3663	29	52.0079	11.7874	Únětice	settlement	bone	Schönebeck	C. Bogen/B. Leinthaler, Die 14C-Daten von Schönebeck. Arch. Sachsen-Anhalt, Sonderh. 20, 2012, 141-146.
107	KIA-34992	3664	32	52.0079	11.7874	Únětice	settlement	bone	Schönebeck	C. Bogen/B. Leinthaler, Die 14C-Daten von Schönebeck. Arch. Sachsen-Anhalt, Sonderh. 20, 2012, 141-146.
107	MAMS-11469	3665	18	52.0079	11.7874	Únětice	well	wood	Schönebeck	C. Bogen/B. Leinthaler, Die 14C-Daten von Schönebeck. Arch. Sachsen-Anhalt, Sonderh. 20, 2012, 141-146.
107	MAMS-11468	3758	20	52.0079	11.7874	Bell Beaker	well	wood	Schönebeck	C. Bogen/B. Leinthaler, Die 14C-Daten von Schönebeck. Arch. Sachsen-Anhalt, Sonderh. 20, 2012, 141-146.
107	KIA-34425	4423	32	52.0079	11.7874	Late Neolithic/Early Bronze Age	grave	bone	Schönebeck	C. Bogen/B. Leinthaler, Die 14C-Daten von Schönebeck. Arch. Sachsen-Anhalt, Sonderh. 20, 2012, 141-146.
80	KIA-36817	2790	60	51.4245	11.3393	Late Bronze Age	settlement	grain	Niederröblingen; site: N-19	C. Lubos/S. Dreibrodt/O. Nelle/M. Klamm/S. Friederich/H. Meller/M. Nadeau/P. Grootes/M. Fuchs/Hans-Rudolf Bork, A multi-layered prehistoric settlement structure (tell?) at Niederröblingen, Germany and its implications. Journal of Archaeological Science 38
80	KIA-35858	2805	25	51.4245	11.3393	Late Bronze Age	grave	bone	Niederröblingen; site: 69	C. Lubos/S. Dreibrodt/O. Nelle/M. Klamm/S. Friederich/H. Meller/M. Nadeau/P. Grootes/M. Fuchs/Hans-Rudolf Bork, A multi-layered prehistoric settlement structure (tell?) at Niederröblingen, Germany and its implications. Journal of Archaeological Science 38
80	KIA-34327	2805	25	51.4245	11.3393	Late Bronze Age	settlement	charcoal	Niederröblingen; site: 976	C. Lubos/S. Dreibrodt/O. Nelle/M. Klamm/S. Friederich/H. Meller/M. Nadeau/P. Grootes/M. Fuchs/Hans-Rudolf Bork, A multi-layered prehistoric settlement structure (tell?) at Niederröblingen, Germany and its implications. Journal of Archaeological Science 38
80	KIA-34326	2810	45	51.4245	11.3393	Late Bronze Age	settlement	charcoal	Niederröblingen; site: 973	C. Lubos/S. Dreibrodt/O. Nelle/M. Klamm/S. Friederich/H. Meller/M. Nadeau/P. Grootes/M. Fuchs/Hans-Rudolf Bork, A multi-layered prehistoric settlement structure (tell?) at Niederröblingen, Germany and its implications. Journal of Archaeological Science 38
80	KIA-35848	2815	25	51.4245	11.3393	Late Bronze Age	grave	bone	Niederröblingen; site: 74	C. Lubos/S. Dreibrodt/O. Nelle/M. Klamm/S. Friederich/H. Meller/M. Nadeau/P. Grootes/M. Fuchs/Hans-Rudolf Bork, A multi-layered prehistoric settlement structure (tell?) at Niederröblingen, Germany and its implications. Journal of Archaeological Science 38
80	KIA-34308	2815	60	51.4245	11.3393	Late Bronze Age	settlement	grain	Niederröblingen; site: N-06	C. Lubos/S. Dreibrodt/O. Nelle/M. Klamm/S. Friederich/H. Meller/M. Nadeau/P. Grootes/M. Fuchs/Hans-Rudolf Bork, A multi-layered prehistoric settlement structure (tell?) at Niederröblingen, Germany and its implications. Journal of Archaeological Science 38
80	KIA-31882	2840	25	51.4245	11.3393	Late Bronze Age	settlement	charcoal	Niederröblingen; site: 200	C. Lubos/S. Dreibrodt/O. Nelle/M. Klamm/S. Friederich/H. Meller/M. Nadeau/P. Grootes/M. Fuchs/Hans-Rudolf Bork, A multi-layered prehistoric settlement structure (tell?) at Niederröblingen, Germany and its implications. Journal of Archaeological Science 38
80	KIA-35852	2840	20	51.4245	11.3393	Late Bronze Age	grave	bone	Niederröblingen; site: 65	C. Lubos/S. Dreibrodt/O. Nelle/M. Klamm/S. Friederich/H. Meller/M. Nadeau/P. Grootes/M. Fuchs/Hans-Rudolf Bork, A multi-layered prehistoric settlement structure (tell?) at Niederröblingen, Germany and its implications. Journal of Archaeological Science 38
80	KIA-31883	2855	25	51.4245	11.3393	Late Bronze Age	settlement	charcoal	Niederröblingen; site: 104	C. Lubos/S. Dreibrodt/O. Nelle/M. Klamm/S. Friederich/H. Meller/M. Nadeau/P. Grootes/M. Fuchs/Hans-Rudolf Bork, A multi-layered prehistoric settlement structure (tell?) at Niederröblingen, Germany and its implications. Journal of Archaeological Science 38
80	KIA-37940	2865	30	51.4245	11.3393	n/a	n/a	charcoal	Niederröblingen	C. Lubos/S. Dreibrodt/O. Nelle/M. Klamm/S. Friederich/H. Meller/M. Nadeau/P. Grootes/M. Fuchs/Hans-Rudolf Bork, A multi-layered prehistoric settlement structure (tell?) at Niederröblingen, Germany and its implications. Journal of Archaeological Science 38
80	KIA-31872	2875	120	51.4245	11.3393	Late Bronze Age	settlement	charcoal	Niederröblingen; site: 2001	C. Lubos/S. Dreibrodt/O. Nelle/M. Klamm/S. Friederich/H. Meller/M. Nadeau/P. Grootes/M. Fuchs/Hans-Rudolf Bork, A multi-layered prehistoric settlement structure (tell?) at Niederröblingen, Germany and its implications. Journal of Archaeological Science 38
80	KIA-34323	2875	25	51.4245	11.3393	Late Bronze Age	miscellaneous	charcoal	Niederröblingen; site: 1013	C. Lubos/S. Dreibrodt/O. Nelle/M. Klamm/S. Friederich/H. Meller/M. Nadeau/P. Grootes/M. Fuchs/Hans-Rudolf Bork, A multi-layered prehistoric settlement structure (tell?) at Niederröblingen, Germany and its implications. Journal of Archaeological Science 38
80	KIA-34325	2895	40	51.4245	11.3393	Late Bronze Age	settlement	charcoal	Niederröblingen; site: 972	C. Lubos/S. Dreibrodt/O. Nelle/M. Klamm/S. Friederich/H. Meller/M. Nadeau/P. Grootes/M. Fuchs/Hans-Rudolf Bork, A multi-layered prehistoric settlement structure (tell?) at Niederröblingen, Germany and its implications. Journal of Archaeological Science 38
80	KIA-31880	2900	25	51.4245	11.3393	Late Bronze Age	settlement	charcoal	Niederröblingen; site: 1027	C. Lubos/S. Dreibrodt/O. Nelle/M. Klamm/S. Friederich/H. Meller/M. Nadeau/P. Grootes/M. Fuchs/Hans-Rudolf Bork, A multi-layered prehistoric settlement structure (tell?) at Niederröblingen, Germany and its implications. Journal of Archaeological Science 38
80	KIA-32456	2915	25	51.4245	11.3393	Late Bronze Age	settlement	charcoal	Niederröblingen; site: 1020	C. Lubos/S. Dreibrodt/O. Nelle/M. Klamm/S. Friederich/H. Meller/M. Nadeau/P. Grootes/M. Fuchs/Hans-Rudolf Bork, A multi-layered prehistoric settlement structure (tell?) at Niederröblingen, Germany and its implications. Journal of Archaeological Science 38
80	KIA-32458	2930	25	51.4245	11.3393	Late Bronze Age	settlement	charcoal	Niederröblingen; site: 1015	C. Lubos/S. Dreibrodt/O. Nelle/M. Klamm/S. Friederich/H. Meller/M. Nadeau/P. Grootes/M. Fuchs/Hans-Rudolf Bork, A multi-layered prehistoric settlement structure (tell?) at Niederröblingen, Germany and its implications. Journal of Archaeological Science 38
80	KIA-37007	2935	65	51.4245	11.3393	n/a	n/a	charcoal	Niederröblingen	C. Lubos/S. Dreibrodt/O. Nelle/M. Klamm/S. Friederich/H. Meller/M. Nadeau/P. Grootes/M. Fuchs/Hans-Rudolf Bork, A multi-layered prehistoric settlement structure (tell?) at Niederröblingen, Germany and its implications. Journal of Archaeological Science 38
80	KIA-31876	2945	35	51.4245	11.3393	Late Bronze Age	settlement	charcoal	Niederröblingen; site: 403	C. Lubos/S. Dreibrodt/O. Nelle/M. Klamm/S. Friederich/H. Meller/M. Nadeau/P. Grootes/M. Fuchs/Hans-Rudolf Bork, A multi-layered prehistoric settlement structure (tell?) at Niederröblingen, Germany and its implications. Journal of Archaeological Science 38
80	KIA-34328	2945	25	51.4245	11.3393	Late Bronze Age	miscellaneous	charcoal	Niederröblingen; site: 981	C. Lubos/S. Dreibrodt/O. Nelle/M. Klamm/S. Friederich/H. Meller/M. Nadeau/P. Grootes/M. Fuchs/Hans-Rudolf Bork, A multi-layered prehistoric settlement structure (tell?) at Niederröblingen, Germany and its implications. Journal of Archaeological Science 38
80	KIA-37253	2950	30	51.4245	11.3393	Late Bronze Age	settlement	grain	Niederröblingen; site: bot 219	C. Lubos/S. Dreibrodt/O. Nelle/M. Klamm/S. Friederich/H. Meller/M. Nadeau/P. Grootes/M. Fuchs/Hans-Rudolf Bork, A multi-layered prehistoric settlement structure (tell?) at Niederröblingen, Germany and its implications. Journal of Archaeological Science 38
80	KIA-34309	2950	35	51.4245	11.3393	Late Bronze Age	settlement	grain	Niederröblingen; site: N-07	C. Lubos/S. Dreibrodt/O. Nelle/M. Klamm/S. Friederich/H. Meller/M. Nadeau/P. Grootes/M. Fuchs/Hans-Rudolf Bork, A multi-layered prehistoric settlement structure (tell?) at Niederröblingen, Germany and its implications. Journal of Archaeological Science 38
80	KIA-34321	2955	55	51.4245	11.3393	Late Bronze Age	settlement	charcoal	Niederröblingen; site: 1011	C. Lubos/S. Dreibrodt/O. Nelle/M. Klamm/S. Friederich/H. Meller/M. Nadeau/P. Grootes/M. Fuchs/Hans-Rudolf Bork, A multi-layered prehistoric settlement structure (tell?) at Niederröblingen, Germany and its implications. Journal of Archaeological Science 38
80	KIA-31885	2955	30	51.4245	11.3393	Late Bronze Age	settlement	charcoal	Niederröblingen; site: N-01	C. Lubos/S. Dreibrodt/O. Nelle/M. Klamm/S. Friederich/H. Meller/M. Nadeau/P. Grootes/M. Fuchs/Hans-Rudolf Bork, A multi-layered prehistoric settlement structure (tell?) at Niederröblingen, Germany and its implications. Journal of Archaeological Science 38
80	KIA-32462	2965	25	51.4245	11.3393	Late Bronze Age	settlement	charcoal	Niederröblingen; site: N-02	C. Lubos/S. Dreibrodt/O. Nelle/M. Klamm/S. Friederich/H. Meller/M. Nadeau/P. Grootes/M. Fuchs/Hans-Rudolf Bork, A multi-layered prehistoric settlement structure (tell?) at Niederröblingen, Germany and its implications. Journal of Archaeological Science 38
80	KIA-34310	2970	35	51.4245	11.3393	n/a	n/a	grain	Niederröblingen	C. Lubos/S. Dreibrodt/O. Nelle/M. Klamm/S. Friederich/H. Meller/M. Nadeau/P. Grootes/M. Fuchs/Hans-Rudolf Bork, A multi-layered prehistoric settlement structure (tell?) at Niederröblingen, Germany and its implications. Journal of Archaeological Science 38
80	KIA-37255	2975	30	51.4245	11.3393	Late Bronze Age	settlement	grain	Niederröblingen; site: bot 219	C. Lubos/S. Dreibrodt/O. Nelle/M. Klamm/S. Friederich/H. Meller/M. Nadeau/P. Grootes/M. Fuchs/Hans-Rudolf Bork, A multi-layered prehistoric settlement structure (tell?) at Niederröblingen, Germany and its implications. Journal of Archaeological Science 38
80	KIA-34307	3005	25	51.4245	11.3393	Late Bronze Age	settlement	charcoal	Niederröblingen; site: 894	C. Lubos/S. Dreibrodt/O. Nelle/M. Klamm/S. Friederich/H. Meller/M. Nadeau/P. Grootes/M. Fuchs/Hans-Rudolf Bork, A multi-layered prehistoric settlement structure (tell?) at Niederröblingen, Germany and its implications. Journal of Archaeological Science 38
80	KIA-34306	3005	20	51.4245	11.3393	Late Bronze Age	settlement	charcoal	Niederröblingen; site: N-05	C. Lubos/S. Dreibrodt/O. Nelle/M. Klamm/S. Friederich/H. Meller/M. Nadeau/P. Grootes/M. Fuchs/Hans-Rudolf Bork, A multi-layered prehistoric settlement structure (tell?) at Niederröblingen, Germany and its implications. Journal of Archaeological Science 38
80	KIA-35825	3010	25	51.4245	11.3393	Late Bronze Age	settlement	grain	Niederröblingen; site: 42	C. Lubos/S. Dreibrodt/O. Nelle/M. Klamm/S. Friederich/H. Meller/M. Nadeau/P. Grootes/M. Fuchs/Hans-Rudolf Bork, A multi-layered prehistoric settlement structure (tell?) at Niederröblingen, Germany and its implications. Journal of Archaeological Science 38
80	KIA-31884	3030	30	51.4245	11.3393	Late Bronze Age	settlement	charcoal	Niederröblingen; site: 100	C. Lubos/S. Dreibrodt/O. Nelle/M. Klamm/S. Friederich/H. Meller/M. Nadeau/P. Grootes/M. Fuchs/Hans-Rudolf Bork, A multi-layered prehistoric settlement structure (tell?) at Niederröblingen, Germany and its implications. Journal of Archaeological Science 38
80	KIA-32461	3050	30	51.4245	11.3393	Middle Bronze Age	settlement	charcoal	Niederröblingen; site: 2006	C. Lubos/S. Dreibrodt/O. Nelle/M. Klamm/S. Friederich/H. Meller/M. Nadeau/P. Grootes/M. Fuchs/Hans-Rudolf Bork, A multi-layered prehistoric settlement structure (tell?) at Niederröblingen, Germany and its implications. Journal of Archaeological Science 38
80	KIA-34302	3070	70	51.4245	11.3393	Únětice	settlement	charcoal	Niederröblingen; site: 649	C. Lubos/S. Dreibrodt/O. Nelle/M. Klamm/S. Friederich/H. Meller/M. Nadeau/P. Grootes/M. Fuchs/Hans-Rudolf Bork, A multi-layered prehistoric settlement structure (tell?) at Niederröblingen, Germany and its implications. Journal of Archaeological Science 38
80	KIA-34331	3135	30	51.4245	11.3393	Middle Bronze Age	settlement	charcoal	Niederröblingen; site: 990	C. Lubos/S. Dreibrodt/O. Nelle/M. Klamm/S. Friederich/H. Meller/M. Nadeau/P. Grootes/M. Fuchs/Hans-Rudolf Bork, A multi-layered prehistoric settlement structure (tell?) at Niederröblingen, Germany and its implications. Journal of Archaeological Science 38
80	KIA-34305	3155	25	51.4245	11.3393	Middle Bronze Age	settlement	charcoal	Niederröblingen; site: N-04	C. Lubos/S. Dreibrodt/O. Nelle/M. Klamm/S. Friederich/H. Meller/M. Nadeau/P. Grootes/M. Fuchs/Hans-Rudolf Bork, A multi-layered prehistoric settlement structure (tell?) at Niederröblingen, Germany and its implications. Journal of Archaeological Science 38
80	KIA-34295	3246	29	51.4245	11.3393	Middle Bronze Age	settlement	charcoal	Niederröblingen; site: 471	C. Lubos/S. Dreibrodt/O. Nelle/M. Klamm/S. Friederich/H. Meller/M. Nadeau/P. Grootes/M. Fuchs/Hans-Rudolf Bork, A multi-layered prehistoric settlement structure (tell?) at Niederröblingen, Germany and its implications. Journal of Archaeological Science 38
80	KIA-34301	3255	25	51.4245	11.3393	Middle Bronze Age	settlement	charcoal	Niederröblingen; site: 641	C. Lubos/S. Dreibrodt/O. Nelle/M. Klamm/S. Friederich/H. Meller/M. Nadeau/P. Grootes/M. Fuchs/Hans-Rudolf Bork, A multi-layered prehistoric settlement structure (tell?) at Niederröblingen, Germany and its implications. Journal of Archaeological Science 38
80	KIA-37006	3300	25	51.4245	11.3393	n/a	n/a	charcoal	Niederröblingen	C. Lubos/S. Dreibrodt/O. Nelle/M. Klamm/S. Friederich/H. Meller/M. Nadeau/P. Grootes/M. Fuchs/Hans-Rudolf Bork, A multi-layered prehistoric settlement structure (tell?) at Niederröblingen, Germany and its implications. Journal of Archaeological Science 38
80	KIA-31871	3300	20	51.4245	11.3393	Únětice	settlement	charcoal	Niederröblingen; site: 12	C. Lubos/S. Dreibrodt/O. Nelle/M. Klamm/S. Friederich/H. Meller/M. Nadeau/P. Grootes/M. Fuchs/Hans-Rudolf Bork, A multi-layered prehistoric settlement structure (tell?) at Niederröblingen, Germany and its implications. Journal of Archaeological Science 38
80	KIA-32457	3320	80	51.4245	11.3393	Únětice	settlement	charcoal	Niederröblingen; site: 1005	C. Lubos/S. Dreibrodt/O. Nelle/M. Klamm/S. Friederich/H. Meller/M. Nadeau/P. Grootes/M. Fuchs/Hans-Rudolf Bork, A multi-layered prehistoric settlement structure (tell?) at Niederröblingen, Germany and its implications. Journal of Archaeological Science 38
80	KIA-34298	3320	20	51.4245	11.3393	Únětice	settlement	charcoal	Niederröblingen; site: 476	C. Lubos/S. Dreibrodt/O. Nelle/M. Klamm/S. Friederich/H. Meller/M. Nadeau/P. Grootes/M. Fuchs/Hans-Rudolf Bork, A multi-layered prehistoric settlement structure (tell?) at Niederröblingen, Germany and its implications. Journal of Archaeological Science 38
80	KIA-34299	3325	25	51.4245	11.3393	n/a	n/a	charcoal	Niederröblingen	C. Lubos/S. Dreibrodt/O. Nelle/M. Klamm/S. Friederich/H. Meller/M. Nadeau/P. Grootes/M. Fuchs/Hans-Rudolf Bork, A multi-layered prehistoric settlement structure (tell?) at Niederröblingen, Germany and its implications. Journal of Archaeological Science 38
80	KIA-32459	3340	25	51.4245	11.3393	Únětice	miscellaneous	charcoal	Niederröblingen; site: 18	C. Lubos/S. Dreibrodt/O. Nelle/M. Klamm/S. Friederich/H. Meller/M. Nadeau/P. Grootes/M. Fuchs/Hans-Rudolf Bork, A multi-layered prehistoric settlement structure (tell?) at Niederröblingen, Germany and its implications. Journal of Archaeological Science 38
80	KIA-34320	3345	30	51.4245	11.3393	Únětice	settlement	charcoal	Niederröblingen; site: 1006	C. Lubos/S. Dreibrodt/O. Nelle/M. Klamm/S. Friederich/H. Meller/M. Nadeau/P. Grootes/M. Fuchs/Hans-Rudolf Bork, A multi-layered prehistoric settlement structure (tell?) at Niederröblingen, Germany and its implications. Journal of Archaeological Science 38
80	KIA-38592	3355	30	51.4245	11.3393	n/a	n/a	charcoal	Niederröblingen	C. Lubos/S. Dreibrodt/O. Nelle/M. Klamm/S. Friederich/H. Meller/M. Nadeau/P. Grootes/M. Fuchs/Hans-Rudolf Bork, A multi-layered prehistoric settlement structure (tell?) at Niederröblingen, Germany and its implications. Journal of Archaeological Science 38
80	KIA-34332	3385	30	51.4245	11.3393	Únětice	settlement	charcoal	Niederröblingen; site: 992	C. Lubos/S. Dreibrodt/O. Nelle/M. Klamm/S. Friederich/H. Meller/M. Nadeau/P. Grootes/M. Fuchs/Hans-Rudolf Bork, A multi-layered prehistoric settlement structure (tell?) at Niederröblingen, Germany and its implications. Journal of Archaeological Science 38
80	KIA-34319	3390	30	51.4245	11.3393	Únětice	settlement	charcoal	Niederröblingen; site: 1003	C. Lubos/S. Dreibrodt/O. Nelle/M. Klamm/S. Friederich/H. Meller/M. Nadeau/P. Grootes/M. Fuchs/Hans-Rudolf Bork, A multi-layered prehistoric settlement structure (tell?) at Niederröblingen, Germany and its implications. Journal of Archaeological Science 38
80	KIA-31881	3410	25	51.4245	11.3393	Únětice	settlement	charcoal	Niederröblingen; site: 1023	C. Lubos/S. Dreibrodt/O. Nelle/M. Klamm/S. Friederich/H. Meller/M. Nadeau/P. Grootes/M. Fuchs/Hans-Rudolf Bork, A multi-layered prehistoric settlement structure (tell?) at Niederröblingen, Germany and its implications. Journal of Archaeological Science 38
80	KIA-34299	3435	30	51.4245	11.3393	Únětice	settlement	charcoal	Niederröblingen; site: 478	C. Lubos/S. Dreibrodt/O. Nelle/M. Klamm/S. Friederich/H. Meller/M. Nadeau/P. Grootes/M. Fuchs/Hans-Rudolf Bork, A multi-layered prehistoric settlement structure (tell?) at Niederröblingen, Germany and its implications. Journal of Archaeological Science 38
80	KIA-34316	3435	30	51.4245	11.3393	Únětice	settlement	charcoal	Niederröblingen; site: N-13	C. Lubos/S. Dreibrodt/O. Nelle/M. Klamm/S. Friederich/H. Meller/M. Nadeau/P. Grootes/M. Fuchs/Hans-Rudolf Bork, A multi-layered prehistoric settlement structure (tell?) at Niederröblingen, Germany and its implications. Journal of Archaeological Science 38
80	KIA-34330	3550	30	51.4245	11.3393	Únětice	settlement	charcoal	Niederröblingen; site: 988	C. Lubos/S. Dreibrodt/O. Nelle/M. Klamm/S. Friederich/H. Meller/M. Nadeau/P. Grootes/M. Fuchs/Hans-Rudolf Bork, A multi-layered prehistoric settlement structure (tell?) at Niederröblingen, Germany and its implications. Journal of Archaeological Science 38
80	KIA-35816	3552	32	51.4245	11.3393	Únětice	grave	bone	Niederröblingen; site: 102	C. Lubos/S. Dreibrodt/O. Nelle/M. Klamm/S. Friederich/H. Meller/M. Nadeau/P. Grootes/M. Fuchs/Hans-Rudolf Bork, A multi-layered prehistoric settlement structure (tell?) at Niederröblingen, Germany and its implications. Journal of Archaeological Science 38
80	KIA-35817	3614	31	51.4245	11.3393	Únětice	grave	bone	Niederröblingen; site: 103	C. Lubos/S. Dreibrodt/O. Nelle/M. Klamm/S. Friederich/H. Meller/M. Nadeau/P. Grootes/M. Fuchs/Hans-Rudolf Bork, A multi-layered prehistoric settlement structure (tell?) at Niederröblingen, Germany and its implications. Journal of Archaeological Science 38
80	KIA-35811	3619	27	51.4245	11.3393	Únětice	grave	bone	Niederröblingen; site: 101	C. Lubos/S. Dreibrodt/O. Nelle/M. Klamm/S. Friederich/H. Meller/M. Nadeau/P. Grootes/M. Fuchs/Hans-Rudolf Bork, A multi-layered prehistoric settlement structure (tell?) at Niederröblingen, Germany and its implications. Journal of Archaeological Science 38
80	KIA-35810	3619	27	51.4245	11.3393	Únětice	grave	bone	Niederröblingen; site: 75	C. Lubos/S. Dreibrodt/O. Nelle/M. Klamm/S. Friederich/H. Meller/M. Nadeau/P. Grootes/M. Fuchs/Hans-Rudolf Bork, A multi-layered prehistoric settlement structure (tell?) at Niederröblingen, Germany and its implications. Journal of Archaeological Science 38
80	KIA-35815	3619	31	51.4245	11.3393	Únětice	grave	bone	Niederröblingen; site: 79	C. Lubos/S. Dreibrodt/O. Nelle/M. Klamm/S. Friederich/H. Meller/M. Nadeau/P. Grootes/M. Fuchs/Hans-Rudolf Bork, A multi-layered prehistoric settlement structure (tell?) at Niederröblingen, Germany and its implications. Journal of Archaeological Science 38
80	KIA-35814	3627	31	51.4245	11.3393	Únětice	grave	bone	Niederröblingen; site: 78	C. Lubos/S. Dreibrodt/O. Nelle/M. Klamm/S. Friederich/H. Meller/M. Nadeau/P. Grootes/M. Fuchs/Hans-Rudolf Bork, A multi-layered prehistoric settlement structure (tell?) at Niederröblingen, Germany and its implications. Journal of Archaeological Science 38
80	KIA-35819	3635	30	51.4245	11.3393	Únětice	grave	bone	Niederröblingen; site: 80?	C. Lubos/S. Dreibrodt/O. Nelle/M. Klamm/S. Friederich/H. Meller/M. Nadeau/P. Grootes/M. Fuchs/Hans-Rudolf Bork, A multi-layered prehistoric settlement structure (tell?) at Niederröblingen, Germany and its implications. Journal of Archaeological Science 38
80	KIA-35833	3645	35	51.4245	11.3393	Únětice	grave	bone	Niederröblingen; site: 50	C. Lubos/S. Dreibrodt/O. Nelle/M. Klamm/S. Friederich/H. Meller/M. Nadeau/P. Grootes/M. Fuchs/Hans-Rudolf Bork, A multi-layered prehistoric settlement structure (tell?) at Niederröblingen, Germany and its implications. Journal of Archaeological Science 38
80	KIA-35838	3691	29	51.4245	11.3393	Únětice	grave	bone	Niederröblingen; site: 87	C. Lubos/S. Dreibrodt/O. Nelle/M. Klamm/S. Friederich/H. Meller/M. Nadeau/P. Grootes/M. Fuchs/Hans-Rudolf Bork, A multi-layered prehistoric settlement structure (tell?) at Niederröblingen, Germany and its implications. Journal of Archaeological Science 38
80	KIA-35820	3700	30	51.4245	11.3393	Únětice	grave	bone	Niederröblingen; site: 114?	C. Lubos/S. Dreibrodt/O. Nelle/M. Klamm/S. Friederich/H. Meller/M. Nadeau/P. Grootes/M. Fuchs/Hans-Rudolf Bork, A multi-layered prehistoric settlement structure (tell?) at Niederröblingen, Germany and its implications. Journal of Archaeological Science 38
80	KIA-35850	3705	25	51.4245	11.3393	n/a	n/a	bone	Niederröblingen	C. Lubos/S. Dreibrodt/O. Nelle/M. Klamm/S. Friederich/H. Meller/M. Nadeau/P. Grootes/M. Fuchs/Hans-Rudolf Bork, A multi-layered prehistoric settlement structure (tell?) at Niederröblingen, Germany and its implications. Journal of Archaeological Science 38
80	KIA-35813	3705	24	51.4245	11.3393	Únětice	grave	bone	Niederröblingen; site: 77	C. Lubos/S. Dreibrodt/O. Nelle/M. Klamm/S. Friederich/H. Meller/M. Nadeau/P. Grootes/M. Fuchs/Hans-Rudolf Bork, A multi-layered prehistoric settlement structure (tell?) at Niederröblingen, Germany and its implications. Journal of Archaeological Science 38
80	KIA-35875	3739	27	51.4245	11.3393	Únětice	grave	bone	Niederröblingen; site: 95	C. Lubos/S. Dreibrodt/O. Nelle/M. Klamm/S. Friederich/H. Meller/M. Nadeau/P. Grootes/M. Fuchs/Hans-Rudolf Bork, A multi-layered prehistoric settlement structure (tell?) at Niederröblingen, Germany and its implications. Journal of Archaeological Science 38
80	KIA-35824	3754	23	51.4245	11.3393	Únětice	grave	bone	Niederröblingen; site: 83	C. Lubos/S. Dreibrodt/O. Nelle/M. Klamm/S. Friederich/H. Meller/M. Nadeau/P. Grootes/M. Fuchs/Hans-Rudolf Bork, A multi-layered prehistoric settlement structure (tell?) at Niederröblingen, Germany and its implications. Journal of Archaeological Science 38
80	KIA-35870	3783	25	51.4245	11.3393	Únětice	grave	bone	Niederröblingen; site: 92	C. Lubos/S. Dreibrodt/O. Nelle/M. Klamm/S. Friederich/H. Meller/M. Nadeau/P. Grootes/M. Fuchs/Hans-Rudolf Bork, A multi-layered prehistoric settlement structure (tell?) at Niederröblingen, Germany and its implications. Journal of Archaeological Science 38
80	KIA-37939	3785	35	51.4245	11.3393	n/a	n/a	charcoal	Niederröblingen	C. Lubos/S. Dreibrodt/O. Nelle/M. Klamm/S. Friederich/H. Meller/M. Nadeau/P. Grootes/M. Fuchs/Hans-Rudolf Bork, A multi-layered prehistoric settlement structure (tell?) at Niederröblingen, Germany and its implications. Journal of Archaeological Science 38
80	KIA-38593	3785	30	51.4245	11.3393	n/a	n/a	charcoal	Niederröblingen	C. Lubos/S. Dreibrodt/O. Nelle/M. Klamm/S. Friederich/H. Meller/M. Nadeau/P. Grootes/M. Fuchs/Hans-Rudolf Bork, A multi-layered prehistoric settlement structure (tell?) at Niederröblingen, Germany and its implications. Journal of Archaeological Science 38
80	KIA-35871	3786	25	51.4245	11.3393	Únětice	grave	bone	Niederröblingen; site: 93	C. Lubos/S. Dreibrodt/O. Nelle/M. Klamm/S. Friederich/H. Meller/M. Nadeau/P. Grootes/M. Fuchs/Hans-Rudolf Bork, A multi-layered prehistoric settlement structure (tell?) at Niederröblingen, Germany and its implications. Journal of Archaeological Science 38
80	KIA-34303	3815	30	51.4245	11.3393	Únětice	settlement	charcoal	Niederröblingen; site: 848	C. Lubos/S. Dreibrodt/O. Nelle/M. Klamm/S. Friederich/H. Meller/M. Nadeau/P. Grootes/M. Fuchs/Hans-Rudolf Bork, A multi-layered prehistoric settlement structure (tell?) at Niederröblingen, Germany and its implications. Journal of Archaeological Science 38
80	KIA-35879	3820	25	51.4245	11.3393	Únětice	grave	bone	Niederröblingen; site: 99	C. Lubos/S. Dreibrodt/O. Nelle/M. Klamm/S. Friederich/H. Meller/M. Nadeau/P. Grootes/M. Fuchs/Hans-Rudolf Bork, A multi-layered prehistoric settlement structure (tell?) at Niederröblingen, Germany and its implications. Journal of Archaeological Science 38
80	KIA-35876	3859	22	51.4245	11.3393	Únětice	grave	bone	Niederröblingen; site: 96	C. Lubos/S. Dreibrodt/O. Nelle/M. Klamm/S. Friederich/H. Meller/M. Nadeau/P. Grootes/M. Fuchs/Hans-Rudolf Bork, A multi-layered prehistoric settlement structure (tell?) at Niederröblingen, Germany and its implications. Journal of Archaeological Science 38
80	KIA-35860	3862	23	51.4245	11.3393	Corded Ware	grave	bone	Niederröblingen; site: 71	C. Lubos/S. Dreibrodt/O. Nelle/M. Klamm/S. Friederich/H. Meller/M. Nadeau/P. Grootes/M. Fuchs/Hans-Rudolf Bork, A multi-layered prehistoric settlement structure (tell?) at Niederröblingen, Germany and its implications. Journal of Archaeological Science 38
80	KIA-34318	3930	25	51.4245	11.3393	Corded Ware	settlement	charcoal	Niederröblingen; site: 1002	C. Lubos/S. Dreibrodt/O. Nelle/M. Klamm/S. Friederich/H. Meller/M. Nadeau/P. Grootes/M. Fuchs/Hans-Rudolf Bork, A multi-layered prehistoric settlement structure (tell?) at Niederröblingen, Germany and its implications. Journal of Archaeological Science 38
80	KIA-35832	4000	30	51.4245	11.3393	Corded Ware	grave	bone	Niederröblingen; site: 49	C. Lubos/S. Dreibrodt/O. Nelle/M. Klamm/S. Friederich/H. Meller/M. Nadeau/P. Grootes/M. Fuchs/Hans-Rudolf Bork, A multi-layered prehistoric settlement structure (tell?) at Niederröblingen, Germany and its implications. Journal of Archaeological Science 38
80	KIA-35831	4000	30	51.4245	11.3393	Corded Ware	grave	bone	Niederröblingen; site: 85	C. Lubos/S. Dreibrodt/O. Nelle/M. Klamm/S. Friederich/H. Meller/M. Nadeau/P. Grootes/M. Fuchs/Hans-Rudolf Bork, A multi-layered prehistoric settlement structure (tell?) at Niederröblingen, Germany and its implications. Journal of Archaeological Science 38
80	KIA-35812	4005	30	51.4245	11.3393	Corded Ware	grave	bone	Niederröblingen; site: 76	C. Lubos/S. Dreibrodt/O. Nelle/M. Klamm/S. Friederich/H. Meller/M. Nadeau/P. Grootes/M. Fuchs/Hans-Rudolf Bork, A multi-layered prehistoric settlement structure (tell?) at Niederröblingen, Germany and its implications. Journal of Archaeological Science 38
80	KIA-35873	4035	30	51.4245	11.3393	Corded Ware	grave	bone	Niederröblingen; site: 60	C. Lubos/S. Dreibrodt/O. Nelle/M. Klamm/S. Friederich/H. Meller/M. Nadeau/P. Grootes/M. Fuchs/Hans-Rudolf Bork, A multi-layered prehistoric settlement structure (tell?) at Niederröblingen, Germany and its implications. Journal of Archaeological Science 38
80	KIA-35821	4085	30	51.4245	11.3393	Corded Ware	grave	bone	Niederröblingen; site: 46	C. Lubos/S. Dreibrodt/O. Nelle/M. Klamm/S. Friederich/H. Meller/M. Nadeau/P. Grootes/M. Fuchs/Hans-Rudolf Bork, A multi-layered prehistoric settlement structure (tell?) at Niederröblingen, Germany and its implications. Journal of Archaeological Science 38
40	Hd-16971	4050	38	51.2001	10.4333	Wartberg	settlement	bone	Felchta	Calden : Erdwerk und Bestattungsplätze des Jungneolithikums ;_x000D_ Architektur - Ritual - Chronologie. Universitätsforschungen zur prähistorischen Archäologie 70 (Bonn2000).
2	Hd-17332	4161	27	51.2333	10.45	Bernburg	settlement	bone	Ammern	Calden : Erdwerk und Bestattungsplätze des Jungneolithikums ;_x000D_ Architektur - Ritual - Chronologie. Universitätsforschungen zur prähistorischen Archäologie 70 (Bonn2000).
65	Erl-7279	3219	58	51.8134	11.0458	Middle Bronze Age	grave	bone	Jätchenberg; site: III B6n	Christoph Rinne, Die Radiokarbon-Methode. In: Archäologie XXL : Archäologie an der B 6n im Landkreis Quedlinburg: Arch: Sachsen-Anhalt. Sonderband 4 (Halle 2006) 45-50.
65	Erl-7280	3230	47	51.8134	11.0458	Middle Bronze Age	grave	bone	Jätchenberg; site: III B6n	Christoph Rinne, Die Radiokarbon-Methode. In: Archäologie XXL : Archäologie an der B 6n im Landkreis Quedlinburg: Arch: Sachsen-Anhalt. Sonderband 4 (Halle 2006) 45-50.
110	Erl-7037	3509	46	51.8112	11.2182	n/a	grave	bone	Stobenberg; site: XII B6n	Christoph Rinne, Die Radiokarbon-Methode. In: Archäologie XXL : Archäologie an der B 6n im Landkreis Quedlinburg: Arch: Sachsen-Anhalt. Sonderband 4 (Halle 2006) 45-50.
97	Erl-7044	3524	54	51.7921	11.1419	n/a	grave	bone	Quedlinburg; site: VIII B6n	Christoph Rinne, Die Radiokarbon-Methode. In: Archäologie XXL : Archäologie an der B 6n im Landkreis Quedlinburg: Arch: Sachsen-Anhalt. Sonderband 4 (Halle 2006) 45-50.
97	Erl-7047	3550	48	51.7921	11.1419	n/a	n/a	bone	Quedlinburg; site: VIII B6n	Christoph Rinne, Die Radiokarbon-Methode. In: Archäologie XXL : Archäologie an der B 6n im Landkreis Quedlinburg: Arch: Sachsen-Anhalt. Sonderband 4 (Halle 2006) 45-50.
110	Erl-7036	3550	45	51.8112	11.2182	n/a	grave	bone	Stobenberg; site: XII B6n	Christoph Rinne, Die Radiokarbon-Methode. In: Archäologie XXL : Archäologie an der B 6n im Landkreis Quedlinburg: Arch: Sachsen-Anhalt. Sonderband 4 (Halle 2006) 45-50.
97	Erl-7048	3577	56	51.7921	11.1419	n/a	grave	bone	Quedlinburg; site: VIII B6n	Christoph Rinne, Die Radiokarbon-Methode. In: Archäologie XXL : Archäologie an der B 6n im Landkreis Quedlinburg: Arch: Sachsen-Anhalt. Sonderband 4 (Halle 2006) 45-50.
97	Erl-7045	3587	55	51.7921	11.1419	Únětice	grave	bone	Quedlinburg; site: VIII B6n	Christoph Rinne, Die Radiokarbon-Methode. In: Archäologie XXL : Archäologie an der B 6n im Landkreis Quedlinburg: Arch: Sachsen-Anhalt. Sonderband 4 (Halle 2006) 45-50.
110	Erl-7035	3637	47	51.8112	11.2182	n/a	grave	bone	Stobenberg; site: XII B6n	Christoph Rinne, Die Radiokarbon-Methode. In: Archäologie XXL : Archäologie an der B 6n im Landkreis Quedlinburg: Arch: Sachsen-Anhalt. Sonderband 4 (Halle 2006) 45-50.
110	Erl-7041	3655	48	51.8112	11.2182	n/a	grave	bone	Stobenberg; site: XII B6n	Christoph Rinne, Die Radiokarbon-Methode. In: Archäologie XXL : Archäologie an der B 6n im Landkreis Quedlinburg: Arch: Sachsen-Anhalt. Sonderband 4 (Halle 2006) 45-50.
97	Erl-7043	3664	57	51.7921	11.1419	n/a	grave	bone	Quedlinburg; site: VIII B6n	Christoph Rinne, Die Radiokarbon-Methode. In: Archäologie XXL : Archäologie an der B 6n im Landkreis Quedlinburg: Arch: Sachsen-Anhalt. Sonderband 4 (Halle 2006) 45-50.
97	Erl-7046	3689	48	51.7921	11.1419	n/a	grave	bone	Quedlinburg; site: VIII B6n	Christoph Rinne, Die Radiokarbon-Methode. In: Archäologie XXL : Archäologie an der B 6n im Landkreis Quedlinburg: Arch: Sachsen-Anhalt. Sonderband 4 (Halle 2006) 45-50.
110	Erl-	3712	47	51.8112	11.2182	n/a	n/a	bone	Stobenberg; site: XII B6n	Christoph Rinne, Die Radiokarbon-Methode. In: Archäologie XXL : Archäologie an der B 6n im Landkreis Quedlinburg: Arch: Sachsen-Anhalt. Sonderband 4 (Halle 2006) 45-50.
110	Erl-7040	3770	48	51.8112	11.2182	n/a	grave	bone	Stobenberg; site: XII B6n	Christoph Rinne, Die Radiokarbon-Methode. In: Archäologie XXL : Archäologie an der B 6n im Landkreis Quedlinburg: Arch: Sachsen-Anhalt. Sonderband 4 (Halle 2006) 45-50.
110	Erl-7283	3773	47	51.8112	11.2182	n/a	n/a	bone	Stobenberg; site: XII B6n	Christoph Rinne, Die Radiokarbon-Methode. In: Archäologie XXL : Archäologie an der B 6n im Landkreis Quedlinburg: Arch: Sachsen-Anhalt. Sonderband 4 (Halle 2006) 45-50.
110	Erl-7042	3792	50	51.8112	11.2182	n/a	n/a	bone	Stobenberg; site: XII B6n	Christoph Rinne, Die Radiokarbon-Methode. In: Archäologie XXL : Archäologie an der B 6n im Landkreis Quedlinburg: Arch: Sachsen-Anhalt. Sonderband 4 (Halle 2006) 45-50.
110	Erl-6536	3794	46	51.8112	11.2182	n/a	n/a	wood	Stobenberg; site: XII B6n	Christoph Rinne, Die Radiokarbon-Methode. In: Archäologie XXL : Archäologie an der B 6n im Landkreis Quedlinburg: Arch: Sachsen-Anhalt. Sonderband 4 (Halle 2006) 45-50.
110	Erl-7038	3820	42	51.8112	11.2182	n/a	n/a	bone	Stobenberg; site: XII B6n	Christoph Rinne, Die Radiokarbon-Methode. In: Archäologie XXL : Archäologie an der B 6n im Landkreis Quedlinburg: Arch: Sachsen-Anhalt. Sonderband 4 (Halle 2006) 45-50.
110	Erl-6533	3895	52	51.8112	11.2182	n/a	n/a	wood	Stobenberg; site: XII B6n	Christoph Rinne, Die Radiokarbon-Methode. In: Archäologie XXL : Archäologie an der B 6n im Landkreis Quedlinburg: Arch: Sachsen-Anhalt. Sonderband 4 (Halle 2006) 45-50.
110	Erl-6534	3921	47	51.8112	11.2182	n/a	n/a	wood	Stobenberg; site: XII B6n	Christoph Rinne, Die Radiokarbon-Methode. In: Archäologie XXL : Archäologie an der B 6n im Landkreis Quedlinburg: Arch: Sachsen-Anhalt. Sonderband 4 (Halle 2006) 45-50.
110	Erl-7854	3926	53	51.8112	11.2182	n/a	n/a	bone	Stobenberg; site: XII B6n	Christoph Rinne, Die Radiokarbon-Methode. In: Archäologie XXL : Archäologie an der B 6n im Landkreis Quedlinburg: Arch: Sachsen-Anhalt. Sonderband 4 (Halle 2006) 45-50.
110	Erl-6535	3965	45	51.8112	11.2182	n/a	n/a	wood	Stobenberg; site: XII B6n	Christoph Rinne, Die Radiokarbon-Methode. In: Archäologie XXL : Archäologie an der B 6n im Landkreis Quedlinburg: Arch: Sachsen-Anhalt. Sonderband 4 (Halle 2006) 45-50.
53	Hd-21982	3823	16	51.1887	12.2677	Bell Beaker	grave	bone	Großstorkwitz	Conrad 2011
71	Hd-22134	3830	19	51.578	13.2135	Bell Beaker	grave	bone	Kölsa	Conrad 2011
71	Hd-22154	3848	15	51.578	13.2135	Bell Beaker	grave	bone	Kölsa	Conrad 2011
53	Hd-21777	4009	19	51.1887	12.2677	Corded Ware	grave	bone	Großstorkwitz	Conrad 2011
125	Beta-437546	3840	30	51.2029	12.3273	Bell Beaker	grave	bone	Zwenkau	Conrad 2015
114	MAMS-20251	3805	20	51.1443	12.3707	Bell Beaker	well	bone	Tagebau Schleenhain	Conrad 2019; Connrad et al. 2018
11	Erl-5555	4410	60	51.8392	10.8933	Bernburg	grave	bone	Benzingerode Totenhütte	Die Totenhütte von Benzingerode : Archäologie und Anthropologie ;_x000D_ Detlef W. Müller zum 65. Geburtstag. Archäologie in Sachsen-Anhalt : Sonderband 7 (Halle (Saale)2008).
11	Erl-5556	4418	65	51.8392	10.8933	Bernburg	grave	bone	Benzingerode Totenhütte	Die Totenhütte von Benzingerode : Archäologie und Anthropologie ;_x000D_ Detlef W. Müller zum 65. Geburtstag. Archäologie in Sachsen-Anhalt : Sonderband 7 (Halle (Saale)2008).
11	Erl-5554	4423	62	51.8392	10.8933	Bernburg	grave	bone	Benzingerode Totenhütte	Die Totenhütte von Benzingerode : Archäologie und Anthropologie ;_x000D_ Detlef W. Müller zum 65. Geburtstag. Archäologie in Sachsen-Anhalt : Sonderband 7 (Halle (Saale)2008).
11	Erl-5557	4438	60	51.8392	10.8933	Bernburg	grave	bone	Benzingerode Totenhütte	Die Totenhütte von Benzingerode : Archäologie und Anthropologie ;_x000D_ Detlef W. Müller zum 65. Geburtstag. Archäologie in Sachsen-Anhalt : Sonderband 7 (Halle (Saale)2008).
11	Erl-5559	4500	63	51.8392	10.8933	Bernburg	grave	bone	Benzingerode Totenhütte	Die Totenhütte von Benzingerode : Archäologie und Anthropologie ;_x000D_ Detlef W. Müller zum 65. Geburtstag. Archäologie in Sachsen-Anhalt : Sonderband 7 (Halle (Saale)2008).
11	Erl-5558	4593	65	51.8392	10.8933	Bernburg	grave	bone	Benzingerode Totenhütte	Die Totenhütte von Benzingerode : Archäologie und Anthropologie ;_x000D_ Detlef W. Müller zum 65. Geburtstag. Archäologie in Sachsen-Anhalt : Sonderband 7 (Halle (Saale)2008).
106	KIA-28365	3619	28	51.1046	11.1453	Únětice	grave	bone	Schloßvippach	Diethard Walter/Oliver Mecking/Markus Wehmer/Sybille Jahn/Sabine Birkenbeil, Siedlung und Gräberfeld der frühen Bronzezeit von Schloßvippach, Lkr. Sömmerda. Archäologische, anthropologische und archäometrische Untersuchungen. Alt-Thüringen 40, 2007, 5-118
106	KIA-28363	3637	43	51.1046	11.1453	Únětice	grave	bone	Schloßvippach	Diethard Walter/Oliver Mecking/Markus Wehmer/Sybille Jahn/Sabine Birkenbeil, Siedlung und Gräberfeld der frühen Bronzezeit von Schloßvippach, Lkr. Sömmerda. Archäologische, anthropologische und archäometrische Untersuchungen. Alt-Thüringen 40, 2007, 5-118
106	KIA-28364	3664	30	51.1046	11.1453	Únětice	grave	bone	Schloßvippach	Diethard Walter/Oliver Mecking/Markus Wehmer/Sybille Jahn/Sabine Birkenbeil, Siedlung und Gräberfeld der frühen Bronzezeit von Schloßvippach, Lkr. Sömmerda. Archäologische, anthropologische und archäometrische Untersuchungen. Alt-Thüringen 40, 2007, 5-118
106	KIA-28361	3704	29	51.1046	11.1453	Únětice	settlement	charcoal	Schloßvippach	Diethard Walter/Oliver Mecking/Markus Wehmer/Sybille Jahn/Sabine Birkenbeil, Siedlung und Gräberfeld der frühen Bronzezeit von Schloßvippach, Lkr. Sömmerda. Archäologische, anthropologische und archäometrische Untersuchungen. Alt-Thüringen 40, 2007, 5-118
104	Erl-10318	3045	42	51.525	11.8377	Hügelgräberkultur/Helmsdorf	settlement	bone	Salzmünde-Schiepzig (A143)	Meller H, Friederich S, editors. Salzmünde-Schiepzig - ein Ort, zwei Kulturen: Ausgrabungen an der Westumfahrung Halle (A 143). Halle (Saale): Landesamt für Denkmalpflege und Archäologie Sachsen-Anhalt - Landesmuseum für Vorgeschichte; 2019. (Archäologie in Sachsen-Anhalt. Sonderband; vol 21,2).
104	KIA-31448	3080	28	51.525	11.8377	Hügelgräberkultur/Helmsdorf in Únětice	settlement	bone	Salzmünde-Schiepzig (A143)	Meller H, Friederich S, editors. Salzmünde-Schiepzig - ein Ort, zwei Kulturen: Ausgrabungen an der Westumfahrung Halle (A 143). Halle (Saale): Landesamt für Denkmalpflege und Archäologie Sachsen-Anhalt - Landesmuseum für Vorgeschichte; 2019. (Archäologie in Sachsen-Anhalt. Sonderband; vol 21,2).
104	Erl-10331	3099	40	51.525	11.8377	Hügelgräberkultur/Helmsdorf	grave	bone	Salzmünde-Schiepzig (A143)	Meller H, Friederich S, editors. Salzmünde-Schiepzig - ein Ort, zwei Kulturen: Ausgrabungen an der Westumfahrung Halle (A 143). Halle (Saale): Landesamt für Denkmalpflege und Archäologie Sachsen-Anhalt - Landesmuseum für Vorgeschichte; 2019. (Archäologie in Sachsen-Anhalt. Sonderband; vol 21,2).
104	KIA-31450	3207	24	51.525	11.8377	Hügelgräberkultur/Helmsdorf	grave	bone	Salzmünde-Schiepzig (A143)	Meller H, Friederich S, editors. Salzmünde-Schiepzig - ein Ort, zwei Kulturen: Ausgrabungen an der Westumfahrung Halle (A 143). Halle (Saale): Landesamt für Denkmalpflege und Archäologie Sachsen-Anhalt - Landesmuseum für Vorgeschichte; 2019. (Archäologie in Sachsen-Anhalt. Sonderband; vol 21,2).
104	MAMS-16504	3273	22	51.525	11.8377	Hügelgräberkultur in Bernburg	settlement	bone	Salzmünde-Schiepzig (A143)	Meller H, Friederich S, editors. Salzmünde-Schiepzig - ein Ort, zwei Kulturen: Ausgrabungen an der Westumfahrung Halle (A 143). Halle (Saale): Landesamt für Denkmalpflege und Archäologie Sachsen-Anhalt - Landesmuseum für Vorgeschichte; 2019. (Archäologie in Sachsen-Anhalt. Sonderband; vol 21,2).
104	MAMS-16441	3321	42	51.525	11.8377	Únětice/Hügelgräberkultur in Salzmünder Befund	grave	bone	Salzmünde-Schiepzig (A143)	Meller H, Friederich S, editors. Salzmünde-Schiepzig - ein Ort, zwei Kulturen: Ausgrabungen an der Westumfahrung Halle (A 143). Halle (Saale): Landesamt für Denkmalpflege und Archäologie Sachsen-Anhalt - Landesmuseum für Vorgeschichte; 2019. (Archäologie in Sachsen-Anhalt. Sonderband; vol 21,2).
104	KIA-31449.1	3515	30	51.525	11.8377	Únětice	grave	bone	Salzmünde-Schiepzig (A143)	Meller H, Friederich S, editors. Salzmünde-Schiepzig - ein Ort, zwei Kulturen: Ausgrabungen an der Westumfahrung Halle (A 143). Halle (Saale): Landesamt für Denkmalpflege und Archäologie Sachsen-Anhalt - Landesmuseum für Vorgeschichte; 2019. (Archäologie in Sachsen-Anhalt. Sonderband; vol 21,2).
104	KIA-31447	3563	32	51.525	11.8377	Únětice	grave	bone	Salzmünde-Schiepzig (A143)	Meller H, Friederich S, editors. Salzmünde-Schiepzig - ein Ort, zwei Kulturen: Ausgrabungen an der Westumfahrung Halle (A 143). Halle (Saale): Landesamt für Denkmalpflege und Archäologie Sachsen-Anhalt - Landesmuseum für Vorgeschichte; 2019. (Archäologie in Sachsen-Anhalt. Sonderband; vol 21,2).
104	KIA-31442	3575	28	51.525	11.8377	Únětice	settlement	bone	Salzmünde-Schiepzig (A143)	Meller H, Friederich S, editors. Salzmünde-Schiepzig - ein Ort, zwei Kulturen: Ausgrabungen an der Westumfahrung Halle (A 143). Halle (Saale): Landesamt für Denkmalpflege und Archäologie Sachsen-Anhalt - Landesmuseum für Vorgeschichte; 2019. (Archäologie in Sachsen-Anhalt. Sonderband; vol 21,2).
104	KIA B-31464.1	3605	30	51.525	11.8377	Únětice	grave	bone	Salzmünde-Schiepzig (A143)	Meller H, Friederich S, editors. Salzmünde-Schiepzig - ein Ort, zwei Kulturen: Ausgrabungen an der Westumfahrung Halle (A 143). Halle (Saale): Landesamt für Denkmalpflege und Archäologie Sachsen-Anhalt - Landesmuseum für Vorgeschichte; 2019. (Archäologie in Sachsen-Anhalt. Sonderband; vol 21,2).
104	MAMS-13424	3623	26	51.525	11.8377	Únětice	grave	bone	Salzmünde-Schiepzig (A143)	Meller H, Friederich S, editors. Salzmünde-Schiepzig - ein Ort, zwei Kulturen: Ausgrabungen an der Westumfahrung Halle (A 143). Halle (Saale): Landesamt für Denkmalpflege und Archäologie Sachsen-Anhalt - Landesmuseum für Vorgeschichte; 2019. (Archäologie in Sachsen-Anhalt. Sonderband; vol 21,2).
104	KIA-31452	3626	27	51.525	11.8377	Únětice	grave	bone	Salzmünde-Schiepzig (A143)	Meller H, Friederich S, editors. Salzmünde-Schiepzig - ein Ort, zwei Kulturen: Ausgrabungen an der Westumfahrung Halle (A 143). Halle (Saale): Landesamt für Denkmalpflege und Archäologie Sachsen-Anhalt - Landesmuseum für Vorgeschichte; 2019. (Archäologie in Sachsen-Anhalt. Sonderband; vol 21,2).
104	KIA-31444	3630	32	51.525	11.8377	Únětice	grave	bone	Salzmünde-Schiepzig (A143)	Meller H, Friederich S, editors. Salzmünde-Schiepzig - ein Ort, zwei Kulturen: Ausgrabungen an der Westumfahrung Halle (A 143). Halle (Saale): Landesamt für Denkmalpflege und Archäologie Sachsen-Anhalt - Landesmuseum für Vorgeschichte; 2019. (Archäologie in Sachsen-Anhalt. Sonderband; vol 21,2).
104	KIA-31441	3630	28	51.525	11.8377	Únětice	grave	bone	Salzmünde-Schiepzig (A143)	Meller H, Friederich S, editors. Salzmünde-Schiepzig - ein Ort, zwei Kulturen: Ausgrabungen an der Westumfahrung Halle (A 143). Halle (Saale): Landesamt für Denkmalpflege und Archäologie Sachsen-Anhalt - Landesmuseum für Vorgeschichte; 2019. (Archäologie in Sachsen-Anhalt. Sonderband; vol 21,2).
104	KIA-31449.2	3637	33	51.525	11.8377	Únětice	grave	bone	Salzmünde-Schiepzig (A143)	Meller H, Friederich S, editors. Salzmünde-Schiepzig - ein Ort, zwei Kulturen: Ausgrabungen an der Westumfahrung Halle (A 143). Halle (Saale): Landesamt für Denkmalpflege und Archäologie Sachsen-Anhalt - Landesmuseum für Vorgeschichte; 2019. (Archäologie in Sachsen-Anhalt. Sonderband; vol 21,2).
104	KIA-31443	3653	29	51.525	11.8377	Únětice	grave	bone	Salzmünde-Schiepzig (A143)	Meller H, Friederich S, editors. Salzmünde-Schiepzig - ein Ort, zwei Kulturen: Ausgrabungen an der Westumfahrung Halle (A 143). Halle (Saale): Landesamt für Denkmalpflege und Archäologie Sachsen-Anhalt - Landesmuseum für Vorgeschichte; 2019. (Archäologie in Sachsen-Anhalt. Sonderband; vol 21,2).
104	KIA B-33040.1	3670	50	51.525	11.8377	Únětice	grave	bone	Salzmünde-Schiepzig (A143)	Meller H, Friederich S, editors. Salzmünde-Schiepzig - ein Ort, zwei Kulturen: Ausgrabungen an der Westumfahrung Halle (A 143). Halle (Saale): Landesamt für Denkmalpflege und Archäologie Sachsen-Anhalt - Landesmuseum für Vorgeschichte; 2019. (Archäologie in Sachsen-Anhalt. Sonderband; vol 21,2).
104	KIA-31445	3706	29	51.525	11.8377	Únětice	stone setting	bone	Salzmünde-Schiepzig (A143)	Meller H, Friederich S, editors. Salzmünde-Schiepzig - ein Ort, zwei Kulturen: Ausgrabungen an der Westumfahrung Halle (A 143). Halle (Saale): Landesamt für Denkmalpflege und Archäologie Sachsen-Anhalt - Landesmuseum für Vorgeschichte; 2019. (Archäologie in Sachsen-Anhalt. Sonderband; vol 21,2).
104	MAMS-15695	3712	20	51.525	11.8377	Únětice in Walternienburg/Bernburger Befund	enclosure	bone	Salzmünde-Schiepzig (A143)	Meller H, Friederich S, editors. Salzmünde-Schiepzig - ein Ort, zwei Kulturen: Ausgrabungen an der Westumfahrung Halle (A 143). Halle (Saale): Landesamt für Denkmalpflege und Archäologie Sachsen-Anhalt - Landesmuseum für Vorgeschichte; 2019. (Archäologie in Sachsen-Anhalt. Sonderband; vol 21,2).
104	KIA-34862	3726	28	51.525	11.8377	Únětice	settlement	bone	Salzmünde-Schiepzig (A143)	Meller H, Friederich S, editors. Salzmünde-Schiepzig - ein Ort, zwei Kulturen: Ausgrabungen an der Westumfahrung Halle (A 143). Halle (Saale): Landesamt für Denkmalpflege und Archäologie Sachsen-Anhalt - Landesmuseum für Vorgeschichte; 2019. (Archäologie in Sachsen-Anhalt. Sonderband; vol 21,2).
104	KIA-34860	3736	26	51.525	11.8377	Únětice	settlement	bone	Salzmünde-Schiepzig (A143)	Meller H, Friederich S, editors. Salzmünde-Schiepzig - ein Ort, zwei Kulturen: Ausgrabungen an der Westumfahrung Halle (A 143). Halle (Saale): Landesamt für Denkmalpflege und Archäologie Sachsen-Anhalt - Landesmuseum für Vorgeschichte; 2019. (Archäologie in Sachsen-Anhalt. Sonderband; vol 21,2).
104	KIA-31451	3766	29	51.525	11.8377	Únětice	settlement	bone	Salzmünde-Schiepzig (A143)	Meller H, Friederich S, editors. Salzmünde-Schiepzig - ein Ort, zwei Kulturen: Ausgrabungen an der Westumfahrung Halle (A 143). Halle (Saale): Landesamt für Denkmalpflege und Archäologie Sachsen-Anhalt - Landesmuseum für Vorgeschichte; 2019. (Archäologie in Sachsen-Anhalt. Sonderband; vol 21,2).
104	KIA-31446	3799	26	51.525	11.8377	Corded Ware/Únětice	stone setting	bone	Salzmünde-Schiepzig (A143)	Meller H, Friederich S, editors. Salzmünde-Schiepzig - ein Ort, zwei Kulturen: Ausgrabungen an der Westumfahrung Halle (A 143). Halle (Saale): Landesamt für Denkmalpflege und Archäologie Sachsen-Anhalt - Landesmuseum für Vorgeschichte; 2019. (Archäologie in Sachsen-Anhalt. Sonderband; vol 21,2).
104	KIA-31453	3856	28	51.525	11.8377	Corded Ware	grave	bone	Salzmünde-Schiepzig (A143)	Meller H, Friederich S, editors. Salzmünde-Schiepzig - ein Ort, zwei Kulturen: Ausgrabungen an der Westumfahrung Halle (A 143). Halle (Saale): Landesamt für Denkmalpflege und Archäologie Sachsen-Anhalt - Landesmuseum für Vorgeschichte; 2019. (Archäologie in Sachsen-Anhalt. Sonderband; vol 21,2).
104	KIA-34065	3869	28	51.525	11.8377	Corded Ware	settlement	charcoal	Salzmünde-Schiepzig (A143)	Meller H, Friederich S, editors. Salzmünde-Schiepzig - ein Ort, zwei Kulturen: Ausgrabungen an der Westumfahrung Halle (A 143). Halle (Saale): Landesamt für Denkmalpflege und Archäologie Sachsen-Anhalt - Landesmuseum für Vorgeschichte; 2019. (Archäologie in Sachsen-Anhalt. Sonderband; vol 21,2).
104	MAMS-16467	3875	21	51.525	11.8377	Corded Ware	grave	bone	Salzmünde-Schiepzig (A143)	Meller H, Friederich S, editors. Salzmünde-Schiepzig - ein Ort, zwei Kulturen: Ausgrabungen an der Westumfahrung Halle (A 143). Halle (Saale): Landesamt für Denkmalpflege und Archäologie Sachsen-Anhalt - Landesmuseum für Vorgeschichte; 2019. (Archäologie in Sachsen-Anhalt. Sonderband; vol 21,2).
104	KIA-34863	3889	33	51.525	11.8377	Corded Ware	settlement	charcoal	Salzmünde-Schiepzig (A143)	Meller H, Friederich S, editors. Salzmünde-Schiepzig - ein Ort, zwei Kulturen: Ausgrabungen an der Westumfahrung Halle (A 143). Halle (Saale): Landesamt für Denkmalpflege und Archäologie Sachsen-Anhalt - Landesmuseum für Vorgeschichte; 2019. (Archäologie in Sachsen-Anhalt. Sonderband; vol 21,2).
104	MAMS-15714	3892	28	51.525	11.8377	Corded Ware	grave	bone	Salzmünde-Schiepzig (A143)	Meller H, Friederich S, editors. Salzmünde-Schiepzig - ein Ort, zwei Kulturen: Ausgrabungen an der Westumfahrung Halle (A 143). Halle (Saale): Landesamt für Denkmalpflege und Archäologie Sachsen-Anhalt - Landesmuseum für Vorgeschichte; 2019. (Archäologie in Sachsen-Anhalt. Sonderband; vol 21,2).
104	KIA-36416	3908	27	51.525	11.8377	Corded Ware	settlement	bone	Salzmünde-Schiepzig (A143)	Meller H, Friederich S, editors. Salzmünde-Schiepzig - ein Ort, zwei Kulturen: Ausgrabungen an der Westumfahrung Halle (A 143). Halle (Saale): Landesamt für Denkmalpflege und Archäologie Sachsen-Anhalt - Landesmuseum für Vorgeschichte; 2019. (Archäologie in Sachsen-Anhalt. Sonderband; vol 21,2).
104	MAMS-16479	3910	22	51.525	11.8377	Salzmünde	grave	bone	Salzmünde-Schiepzig (A143)	Meller H, Friederich S, editors. Salzmünde-Schiepzig - ein Ort, zwei Kulturen: Ausgrabungen an der Westumfahrung Halle (A 143). Halle (Saale): Landesamt für Denkmalpflege und Archäologie Sachsen-Anhalt - Landesmuseum für Vorgeschichte; 2019. (Archäologie in Sachsen-Anhalt. Sonderband; vol 21,2).
104	KIA-34861	3915	36	51.525	11.8377	Corded Ware	settlement	bone	Salzmünde-Schiepzig (A143)	Meller H, Friederich S, editors. Salzmünde-Schiepzig - ein Ort, zwei Kulturen: Ausgrabungen an der Westumfahrung Halle (A 143). Halle (Saale): Landesamt für Denkmalpflege und Archäologie Sachsen-Anhalt - Landesmuseum für Vorgeschichte; 2019. (Archäologie in Sachsen-Anhalt. Sonderband; vol 21,2).
104	KIA-36414	3920	30	51.525	11.8377	Corded Ware	miscellaneous	bone	Salzmünde-Schiepzig (A143)	Meller H, Friederich S, editors. Salzmünde-Schiepzig - ein Ort, zwei Kulturen: Ausgrabungen an der Westumfahrung Halle (A 143). Halle (Saale): Landesamt für Denkmalpflege und Archäologie Sachsen-Anhalt - Landesmuseum für Vorgeschichte; 2019. (Archäologie in Sachsen-Anhalt. Sonderband; vol 21,2).
104	Erl-8629	3926	57	51.525	11.8377	Corded Ware	grave	bone	Salzmünde-Schiepzig (A143)	Meller H, Friederich S, editors. Salzmünde-Schiepzig - ein Ort, zwei Kulturen: Ausgrabungen an der Westumfahrung Halle (A 143). Halle (Saale): Landesamt für Denkmalpflege und Archäologie Sachsen-Anhalt - Landesmuseum für Vorgeschichte; 2019. (Archäologie in Sachsen-Anhalt. Sonderband; vol 21,2).
104	MAMS-16476	3971	25	51.525	11.8377	Corded Ware	settlement	bone	Salzmünde-Schiepzig (A143)	Meller H, Friederich S, editors. Salzmünde-Schiepzig - ein Ort, zwei Kulturen: Ausgrabungen an der Westumfahrung Halle (A 143). Halle (Saale): Landesamt für Denkmalpflege und Archäologie Sachsen-Anhalt - Landesmuseum für Vorgeschichte; 2019. (Archäologie in Sachsen-Anhalt. Sonderband; vol 21,2).
104	KIA-34866	3991	33	51.525	11.8377	Corded Ware	grave	bone	Salzmünde-Schiepzig (A143)	Meller H, Friederich S, editors. Salzmünde-Schiepzig - ein Ort, zwei Kulturen: Ausgrabungen an der Westumfahrung Halle (A 143). Halle (Saale): Landesamt für Denkmalpflege und Archäologie Sachsen-Anhalt - Landesmuseum für Vorgeschichte; 2019. (Archäologie in Sachsen-Anhalt. Sonderband; vol 21,2).
104	MAMS-16463	3999	21	51.525	11.8377	Corded Ware	grave	bone	Salzmünde-Schiepzig (A143)	Meller H, Friederich S, editors. Salzmünde-Schiepzig - ein Ort, zwei Kulturen: Ausgrabungen an der Westumfahrung Halle (A 143). Halle (Saale): Landesamt für Denkmalpflege und Archäologie Sachsen-Anhalt - Landesmuseum für Vorgeschichte; 2019. (Archäologie in Sachsen-Anhalt. Sonderband; vol 21,2).
104	KIA-34867	4009	27	51.525	11.8377	Corded Ware	grave	bone	Salzmünde-Schiepzig (A143)	Meller H, Friederich S, editors. Salzmünde-Schiepzig - ein Ort, zwei Kulturen: Ausgrabungen an der Westumfahrung Halle (A 143). Halle (Saale): Landesamt für Denkmalpflege und Archäologie Sachsen-Anhalt - Landesmuseum für Vorgeschichte; 2019. (Archäologie in Sachsen-Anhalt. Sonderband; vol 21,2).
104	KIA-34864	4011	33	51.525	11.8377	Corded Ware	grave	bone	Salzmünde-Schiepzig (A143)	Meller H, Friederich S, editors. Salzmünde-Schiepzig - ein Ort, zwei Kulturen: Ausgrabungen an der Westumfahrung Halle (A 143). Halle (Saale): Landesamt für Denkmalpflege und Archäologie Sachsen-Anhalt - Landesmuseum für Vorgeschichte; 2019. (Archäologie in Sachsen-Anhalt. Sonderband; vol 21,2).
104	MAMS-16491	4015	24	51.525	11.8377	Corded Ware	grave	bone	Salzmünde-Schiepzig (A143)	Meller H, Friederich S, editors. Salzmünde-Schiepzig - ein Ort, zwei Kulturen: Ausgrabungen an der Westumfahrung Halle (A 143). Halle (Saale): Landesamt für Denkmalpflege und Archäologie Sachsen-Anhalt - Landesmuseum für Vorgeschichte; 2019. (Archäologie in Sachsen-Anhalt. Sonderband; vol 21,2).
104	KIA B-31462	4050	35	51.525	11.8377	Corded Ware	grave	bone	Salzmünde-Schiepzig (A143)	Meller H, Friederich S, editors. Salzmünde-Schiepzig - ein Ort, zwei Kulturen: Ausgrabungen an der Westumfahrung Halle (A 143). Halle (Saale): Landesamt für Denkmalpflege und Archäologie Sachsen-Anhalt - Landesmuseum für Vorgeschichte; 2019. (Archäologie in Sachsen-Anhalt. Sonderband; vol 21,2).
104	KIA-34868	4065	41	51.525	11.8377	Corded Ware	grave	bone	Salzmünde-Schiepzig (A143)	Meller H, Friederich S, editors. Salzmünde-Schiepzig - ein Ort, zwei Kulturen: Ausgrabungen an der Westumfahrung Halle (A 143). Halle (Saale): Landesamt für Denkmalpflege und Archäologie Sachsen-Anhalt - Landesmuseum für Vorgeschichte; 2019. (Archäologie in Sachsen-Anhalt. Sonderband; vol 21,2).
104	KIA-36415	4072	27	51.525	11.8377	Corded Ware	hoard	bone	Salzmünde-Schiepzig (A143)	Meller H, Friederich S, editors. Salzmünde-Schiepzig - ein Ort, zwei Kulturen: Ausgrabungen an der Westumfahrung Halle (A 143). Halle (Saale): Landesamt für Denkmalpflege und Archäologie Sachsen-Anhalt - Landesmuseum für Vorgeschichte; 2019. (Archäologie in Sachsen-Anhalt. Sonderband; vol 21,2).
104	KIA-34865	4075	45	51.525	11.8377	Corded Ware	grave	bone	Salzmünde-Schiepzig (A143)	Meller H, Friederich S, editors. Salzmünde-Schiepzig - ein Ort, zwei Kulturen: Ausgrabungen an der Westumfahrung Halle (A 143). Halle (Saale): Landesamt für Denkmalpflege und Archäologie Sachsen-Anhalt - Landesmuseum für Vorgeschichte; 2019. (Archäologie in Sachsen-Anhalt. Sonderband; vol 21,2).
104	KIA-34064	4091	29	51.525	11.8377	Corded Ware	settlement	bone	Salzmünde-Schiepzig (A143)	Meller H, Friederich S, editors. Salzmünde-Schiepzig - ein Ort, zwei Kulturen: Ausgrabungen an der Westumfahrung Halle (A 143). Halle (Saale): Landesamt für Denkmalpflege und Archäologie Sachsen-Anhalt - Landesmuseum für Vorgeschichte; 2019. (Archäologie in Sachsen-Anhalt. Sonderband; vol 21,2).
104	KIA-34063	4128	36	51.525	11.8377	Corded Ware	grave	bone	Salzmünde-Schiepzig (A143)	Meller H, Friederich S, editors. Salzmünde-Schiepzig - ein Ort, zwei Kulturen: Ausgrabungen an der Westumfahrung Halle (A 143). Halle (Saale): Landesamt für Denkmalpflege und Archäologie Sachsen-Anhalt - Landesmuseum für Vorgeschichte; 2019. (Archäologie in Sachsen-Anhalt. Sonderband; vol 21,2).
104	MAMS-16475	4157	25	51.525	11.8377	Tiefstichkeramik/Corded Ware	grave	bone	Salzmünde-Schiepzig (A143)	Meller H, Friederich S, editors. Salzmünde-Schiepzig - ein Ort, zwei Kulturen: Ausgrabungen an der Westumfahrung Halle (A 143). Halle (Saale): Landesamt für Denkmalpflege und Archäologie Sachsen-Anhalt - Landesmuseum für Vorgeschichte; 2019. (Archäologie in Sachsen-Anhalt. Sonderband; vol 21,2).
104	KIA-34858	4171	38	51.525	11.8377	Corded Ware	grave	bone	Salzmünde-Schiepzig (A143)	Meller H, Friederich S, editors. Salzmünde-Schiepzig - ein Ort, zwei Kulturen: Ausgrabungen an der Westumfahrung Halle (A 143). Halle (Saale): Landesamt für Denkmalpflege und Archäologie Sachsen-Anhalt - Landesmuseum für Vorgeschichte; 2019. (Archäologie in Sachsen-Anhalt. Sonderband; vol 21,2).
104	MAMS-16484	4173	22	51.525	11.8377	Corded Ware	grave	bone	Salzmünde-Schiepzig (A143)	Meller H, Friederich S, editors. Salzmünde-Schiepzig - ein Ort, zwei Kulturen: Ausgrabungen an der Westumfahrung Halle (A 143). Halle (Saale): Landesamt für Denkmalpflege und Archäologie Sachsen-Anhalt - Landesmuseum für Vorgeschichte; 2019. (Archäologie in Sachsen-Anhalt. Sonderband; vol 21,2).
104	KIA B-33042	4270	45	51.525	11.8377	Corded Ware	grave	bone	Salzmünde-Schiepzig (A143)	Meller H, Friederich S, editors. Salzmünde-Schiepzig - ein Ort, zwei Kulturen: Ausgrabungen an der Westumfahrung Halle (A 143). Halle (Saale): Landesamt für Denkmalpflege und Archäologie Sachsen-Anhalt - Landesmuseum für Vorgeschichte; 2019. (Archäologie in Sachsen-Anhalt. Sonderband; vol 21,2).
104	MAMS-18315	4303	21	51.525	11.8377	Bernburg	grave	bone	Salzmünde-Schiepzig (A143)	Meller H, Friederich S, editors. Salzmünde-Schiepzig - ein Ort, zwei Kulturen: Ausgrabungen an der Westumfahrung Halle (A 143). Halle (Saale): Landesamt für Denkmalpflege und Archäologie Sachsen-Anhalt - Landesmuseum für Vorgeschichte; 2019. (Archäologie in Sachsen-Anhalt. Sonderband; vol 21,2).
104	Erl-11023	4308	48	51.525	11.8377	Bernburg	grave	bone	Salzmünde-Schiepzig (A143)	Meller H, Friederich S, editors. Salzmünde-Schiepzig - ein Ort, zwei Kulturen: Ausgrabungen an der Westumfahrung Halle (A 143). Halle (Saale): Landesamt für Denkmalpflege und Archäologie Sachsen-Anhalt - Landesmuseum für Vorgeschichte; 2019. (Archäologie in Sachsen-Anhalt. Sonderband; vol 21,2).
104	MAMS-16471	4330	30	51.525	11.8377	Walternienburg/Bernburg	enclosure	bone	Salzmünde-Schiepzig (A143)	Meller H, Friederich S, editors. Salzmünde-Schiepzig - ein Ort, zwei Kulturen: Ausgrabungen an der Westumfahrung Halle (A 143). Halle (Saale): Landesamt für Denkmalpflege und Archäologie Sachsen-Anhalt - Landesmuseum für Vorgeschichte; 2019. (Archäologie in Sachsen-Anhalt. Sonderband; vol 21,2).
104	KIA-31455	4338	28	51.525	11.8377	Bernburg	settlement	bone	Salzmünde-Schiepzig (A143)	Meller H, Friederich S, editors. Salzmünde-Schiepzig - ein Ort, zwei Kulturen: Ausgrabungen an der Westumfahrung Halle (A 143). Halle (Saale): Landesamt für Denkmalpflege und Archäologie Sachsen-Anhalt - Landesmuseum für Vorgeschichte; 2019. (Archäologie in Sachsen-Anhalt. Sonderband; vol 21,2).
104	MAMS-16429	4361	25	51.525	11.8377	Salzmünde	grave	bone	Salzmünde-Schiepzig (A143)	Meller H, Friederich S, editors. Salzmünde-Schiepzig - ein Ort, zwei Kulturen: Ausgrabungen an der Westumfahrung Halle (A 143). Halle (Saale): Landesamt für Denkmalpflege und Archäologie Sachsen-Anhalt - Landesmuseum für Vorgeschichte; 2019. (Archäologie in Sachsen-Anhalt. Sonderband; vol 21,2).
104	MAMS-15716	4362	29	51.525	11.8377	Salzmünde	grave	bone	Salzmünde-Schiepzig (A143)	Meller H, Friederich S, editors. Salzmünde-Schiepzig - ein Ort, zwei Kulturen: Ausgrabungen an der Westumfahrung Halle (A 143). Halle (Saale): Landesamt für Denkmalpflege und Archäologie Sachsen-Anhalt - Landesmuseum für Vorgeschichte; 2019. (Archäologie in Sachsen-Anhalt. Sonderband; vol 21,2).
104	KIA-34075	4378	30	51.525	11.8377	Bernburg	enclosure	bone	Salzmünde-Schiepzig (A143)	Meller H, Friederich S, editors. Salzmünde-Schiepzig - ein Ort, zwei Kulturen: Ausgrabungen an der Westumfahrung Halle (A 143). Halle (Saale): Landesamt für Denkmalpflege und Archäologie Sachsen-Anhalt - Landesmuseum für Vorgeschichte; 2019. (Archäologie in Sachsen-Anhalt. Sonderband; vol 21,2).
104	MAMS-16468	4388	26	51.525	11.8377	Bernburg	grave	bone	Salzmünde-Schiepzig (A143)	Meller H, Friederich S, editors. Salzmünde-Schiepzig - ein Ort, zwei Kulturen: Ausgrabungen an der Westumfahrung Halle (A 143). Halle (Saale): Landesamt für Denkmalpflege und Archäologie Sachsen-Anhalt - Landesmuseum für Vorgeschichte; 2019. (Archäologie in Sachsen-Anhalt. Sonderband; vol 21,2).
104	Erl-11114	4393	53	51.525	11.8377	Salzmünde	settlement	bone	Salzmünde-Schiepzig (A143)	Meller H, Friederich S, editors. Salzmünde-Schiepzig - ein Ort, zwei Kulturen: Ausgrabungen an der Westumfahrung Halle (A 143). Halle (Saale): Landesamt für Denkmalpflege und Archäologie Sachsen-Anhalt - Landesmuseum für Vorgeschichte; 2019. (Archäologie in Sachsen-Anhalt. Sonderband; vol 21,2).
104	Erl-8627	4396	61	51.525	11.8377	Salzmünde	grave	bone	Salzmünde-Schiepzig (A143)	Meller H, Friederich S, editors. Salzmünde-Schiepzig - ein Ort, zwei Kulturen: Ausgrabungen an der Westumfahrung Halle (A 143). Halle (Saale): Landesamt für Denkmalpflege und Archäologie Sachsen-Anhalt - Landesmuseum für Vorgeschichte; 2019. (Archäologie in Sachsen-Anhalt. Sonderband; vol 21,2).
104	MAMS-16434	4399	25	51.525	11.8377	Salzmünde	settlement	bone	Salzmünde-Schiepzig (A143)	Meller H, Friederich S, editors. Salzmünde-Schiepzig - ein Ort, zwei Kulturen: Ausgrabungen an der Westumfahrung Halle (A 143). Halle (Saale): Landesamt für Denkmalpflege und Archäologie Sachsen-Anhalt - Landesmuseum für Vorgeschichte; 2019. (Archäologie in Sachsen-Anhalt. Sonderband; vol 21,2).
104	MAMS-13380	4412	23	51.525	11.8377	Salzmünde	grave	bone	Salzmünde-Schiepzig (A143)	Meller H, Friederich S, editors. Salzmünde-Schiepzig - ein Ort, zwei Kulturen: Ausgrabungen an der Westumfahrung Halle (A 143). Halle (Saale): Landesamt für Denkmalpflege und Archäologie Sachsen-Anhalt - Landesmuseum für Vorgeschichte; 2019. (Archäologie in Sachsen-Anhalt. Sonderband; vol 21,2).
104	KIA-33041	4413	34	51.525	11.8377	Salzmünde	grave	bone	Salzmünde-Schiepzig (A143)	Meller H, Friederich S, editors. Salzmünde-Schiepzig - ein Ort, zwei Kulturen: Ausgrabungen an der Westumfahrung Halle (A 143). Halle (Saale): Landesamt für Denkmalpflege und Archäologie Sachsen-Anhalt - Landesmuseum für Vorgeschichte; 2019. (Archäologie in Sachsen-Anhalt. Sonderband; vol 21,2).
104	MAMS-16502	4413	24	51.525	11.8377	Salzmünde	enclosure	bone	Salzmünde-Schiepzig (A143)	Meller H, Friederich S, editors. Salzmünde-Schiepzig - ein Ort, zwei Kulturen: Ausgrabungen an der Westumfahrung Halle (A 143). Halle (Saale): Landesamt für Denkmalpflege und Archäologie Sachsen-Anhalt - Landesmuseum für Vorgeschichte; 2019. (Archäologie in Sachsen-Anhalt. Sonderband; vol 21,2).
104	MAMS-13382	4413	24	51.525	11.8377	Salzmünde	grave	bone	Salzmünde-Schiepzig (A143)	Meller H, Friederich S, editors. Salzmünde-Schiepzig - ein Ort, zwei Kulturen: Ausgrabungen an der Westumfahrung Halle (A 143). Halle (Saale): Landesamt für Denkmalpflege und Archäologie Sachsen-Anhalt - Landesmuseum für Vorgeschichte; 2019. (Archäologie in Sachsen-Anhalt. Sonderband; vol 21,2).
104	KIA-34061	4420	29	51.525	11.8377	Bernburg	grave	bone	Salzmünde-Schiepzig (A143)	Meller H, Friederich S, editors. Salzmünde-Schiepzig - ein Ort, zwei Kulturen: Ausgrabungen an der Westumfahrung Halle (A 143). Halle (Saale): Landesamt für Denkmalpflege und Archäologie Sachsen-Anhalt - Landesmuseum für Vorgeschichte; 2019. (Archäologie in Sachsen-Anhalt. Sonderband; vol 21,2).
104	KIA-31464.2	4421	32	51.525	11.8377	Salzmünde	grave	bone	Salzmünde-Schiepzig (A143)	Meller H, Friederich S, editors. Salzmünde-Schiepzig - ein Ort, zwei Kulturen: Ausgrabungen an der Westumfahrung Halle (A 143). Halle (Saale): Landesamt für Denkmalpflege und Archäologie Sachsen-Anhalt - Landesmuseum für Vorgeschichte; 2019. (Archäologie in Sachsen-Anhalt. Sonderband; vol 21,2).
104	MAMS-15698	4421	30	51.525	11.8377	Walternienburg/Bernburg	enclosure	bone	Salzmünde-Schiepzig (A143)	Meller H, Friederich S, editors. Salzmünde-Schiepzig - ein Ort, zwei Kulturen: Ausgrabungen an der Westumfahrung Halle (A 143). Halle (Saale): Landesamt für Denkmalpflege und Archäologie Sachsen-Anhalt - Landesmuseum für Vorgeschichte; 2019. (Archäologie in Sachsen-Anhalt. Sonderband; vol 21,2).
104	MAMS-16508	4422	23	51.525	11.8377	Salzmünde	enclosure	bone	Salzmünde-Schiepzig (A143)	Meller H, Friederich S, editors. Salzmünde-Schiepzig - ein Ort, zwei Kulturen: Ausgrabungen an der Westumfahrung Halle (A 143). Halle (Saale): Landesamt für Denkmalpflege und Archäologie Sachsen-Anhalt - Landesmuseum für Vorgeschichte; 2019. (Archäologie in Sachsen-Anhalt. Sonderband; vol 21,2).
104	MAMS-13408	4422	22	51.525	11.8377	Salzmünde	settlement	bone	Salzmünde-Schiepzig (A143)	Meller H, Friederich S, editors. Salzmünde-Schiepzig - ein Ort, zwei Kulturen: Ausgrabungen an der Westumfahrung Halle (A 143). Halle (Saale): Landesamt für Denkmalpflege und Archäologie Sachsen-Anhalt - Landesmuseum für Vorgeschichte; 2019. (Archäologie in Sachsen-Anhalt. Sonderband; vol 21,2).
104	MAMS-15715	4422	22	51.525	11.8377	Salzmünde	grave	bone	Salzmünde-Schiepzig (A143)	Meller H, Friederich S, editors. Salzmünde-Schiepzig - ein Ort, zwei Kulturen: Ausgrabungen an der Westumfahrung Halle (A 143). Halle (Saale): Landesamt für Denkmalpflege und Archäologie Sachsen-Anhalt - Landesmuseum für Vorgeschichte; 2019. (Archäologie in Sachsen-Anhalt. Sonderband; vol 21,2).
104	MAMS-16469	4424	26	51.525	11.8377	Walternienburg/Bernburg	enclosure	bone	Salzmünde-Schiepzig (A143)	Meller H, Friederich S, editors. Salzmünde-Schiepzig - ein Ort, zwei Kulturen: Ausgrabungen an der Westumfahrung Halle (A 143). Halle (Saale): Landesamt für Denkmalpflege und Archäologie Sachsen-Anhalt - Landesmuseum für Vorgeschichte; 2019. (Archäologie in Sachsen-Anhalt. Sonderband; vol 21,2).
104	MAMS-16470	4426	26	51.525	11.8377	Walternienburg/Bernburg	enclosure	bone	Salzmünde-Schiepzig (A143)	Meller H, Friederich S, editors. Salzmünde-Schiepzig - ein Ort, zwei Kulturen: Ausgrabungen an der Westumfahrung Halle (A 143). Halle (Saale): Landesamt für Denkmalpflege und Archäologie Sachsen-Anhalt - Landesmuseum für Vorgeschichte; 2019. (Archäologie in Sachsen-Anhalt. Sonderband; vol 21,2).
104	Erl-10326	4427	45	51.525	11.8377	Salzmünde	enclosure	bone	Salzmünde-Schiepzig (A143)	Meller H, Friederich S, editors. Salzmünde-Schiepzig - ein Ort, zwei Kulturen: Ausgrabungen an der Westumfahrung Halle (A 143). Halle (Saale): Landesamt für Denkmalpflege und Archäologie Sachsen-Anhalt - Landesmuseum für Vorgeschichte; 2019. (Archäologie in Sachsen-Anhalt. Sonderband; vol 21,2).
104	MAMS-15697	4427	21	51.525	11.8377	Walternienburg/Bernburg	enclosure	bone	Salzmünde-Schiepzig (A143)	Meller H, Friederich S, editors. Salzmünde-Schiepzig - ein Ort, zwei Kulturen: Ausgrabungen an der Westumfahrung Halle (A 143). Halle (Saale): Landesamt für Denkmalpflege und Archäologie Sachsen-Anhalt - Landesmuseum für Vorgeschichte; 2019. (Archäologie in Sachsen-Anhalt. Sonderband; vol 21,2).
104	MAMS-16426	4429	26	51.525	11.8377	Salzmünde	settlement	antler	Salzmünde-Schiepzig (A143)	Meller H, Friederich S, editors. Salzmünde-Schiepzig - ein Ort, zwei Kulturen: Ausgrabungen an der Westumfahrung Halle (A 143). Halle (Saale): Landesamt für Denkmalpflege und Archäologie Sachsen-Anhalt - Landesmuseum für Vorgeschichte; 2019. (Archäologie in Sachsen-Anhalt. Sonderband; vol 21,2).
104	MAMS-13379	4429	22	51.525	11.8377	Salzmünde	grave	bone	Salzmünde-Schiepzig (A143)	Meller H, Friederich S, editors. Salzmünde-Schiepzig - ein Ort, zwei Kulturen: Ausgrabungen an der Westumfahrung Halle (A 143). Halle (Saale): Landesamt für Denkmalpflege und Archäologie Sachsen-Anhalt - Landesmuseum für Vorgeschichte; 2019. (Archäologie in Sachsen-Anhalt. Sonderband; vol 21,2).
104	MAMS-13418	4430	21	51.525	11.8377	Salzmünde	grave	bone	Salzmünde-Schiepzig (A143)	Meller H, Friederich S, editors. Salzmünde-Schiepzig - ein Ort, zwei Kulturen: Ausgrabungen an der Westumfahrung Halle (A 143). Halle (Saale): Landesamt für Denkmalpflege und Archäologie Sachsen-Anhalt - Landesmuseum für Vorgeschichte; 2019. (Archäologie in Sachsen-Anhalt. Sonderband; vol 21,2).
104	MAMS-16136	4431	28	51.525	11.8377	Salzmünde	grave	bone	Salzmünde-Schiepzig (A143)	Meller H, Friederich S, editors. Salzmünde-Schiepzig - ein Ort, zwei Kulturen: Ausgrabungen an der Westumfahrung Halle (A 143). Halle (Saale): Landesamt für Denkmalpflege und Archäologie Sachsen-Anhalt - Landesmuseum für Vorgeschichte; 2019. (Archäologie in Sachsen-Anhalt. Sonderband; vol 21,2).
104	MAMS-16435	4432	26	51.525	11.8377	Salzmünde	grave	bone	Salzmünde-Schiepzig (A143)	Meller H, Friederich S, editors. Salzmünde-Schiepzig - ein Ort, zwei Kulturen: Ausgrabungen an der Westumfahrung Halle (A 143). Halle (Saale): Landesamt für Denkmalpflege und Archäologie Sachsen-Anhalt - Landesmuseum für Vorgeschichte; 2019. (Archäologie in Sachsen-Anhalt. Sonderband; vol 21,2).
104	MAMS-15701	4433	21	51.525	11.8377	Walternienburg/Bernburg	enclosure	bone	Salzmünde-Schiepzig (A143)	Meller H, Friederich S, editors. Salzmünde-Schiepzig - ein Ort, zwei Kulturen: Ausgrabungen an der Westumfahrung Halle (A 143). Halle (Saale): Landesamt für Denkmalpflege und Archäologie Sachsen-Anhalt - Landesmuseum für Vorgeschichte; 2019. (Archäologie in Sachsen-Anhalt. Sonderband; vol 21,2).
104	MAMS-16474	4437	23	51.525	11.8377	Salzmünde	settlement	bone	Salzmünde-Schiepzig (A143)	Meller H, Friederich S, editors. Salzmünde-Schiepzig - ein Ort, zwei Kulturen: Ausgrabungen an der Westumfahrung Halle (A 143). Halle (Saale): Landesamt für Denkmalpflege und Archäologie Sachsen-Anhalt - Landesmuseum für Vorgeschichte; 2019. (Archäologie in Sachsen-Anhalt. Sonderband; vol 21,2).
104	MAMS-13383	4440	23	51.525	11.8377	Salzmünde	grave	bone	Salzmünde-Schiepzig (A143)	Meller H, Friederich S, editors. Salzmünde-Schiepzig - ein Ort, zwei Kulturen: Ausgrabungen an der Westumfahrung Halle (A 143). Halle (Saale): Landesamt für Denkmalpflege und Archäologie Sachsen-Anhalt - Landesmuseum für Vorgeschichte; 2019. (Archäologie in Sachsen-Anhalt. Sonderband; vol 21,2).
104	MAMS-16438	4442	25	51.525	11.8377	Salzmünde	grave	bone	Salzmünde-Schiepzig (A143)	Meller H, Friederich S, editors. Salzmünde-Schiepzig - ein Ort, zwei Kulturen: Ausgrabungen an der Westumfahrung Halle (A 143). Halle (Saale): Landesamt für Denkmalpflege und Archäologie Sachsen-Anhalt - Landesmuseum für Vorgeschichte; 2019. (Archäologie in Sachsen-Anhalt. Sonderband; vol 21,2).
104	MAMS-15682	4443	29	51.525	11.8377	Walternienburg/Bernburg	enclosure	bone	Salzmünde-Schiepzig (A143)	Meller H, Friederich S, editors. Salzmünde-Schiepzig - ein Ort, zwei Kulturen: Ausgrabungen an der Westumfahrung Halle (A 143). Halle (Saale): Landesamt für Denkmalpflege und Archäologie Sachsen-Anhalt - Landesmuseum für Vorgeschichte; 2019. (Archäologie in Sachsen-Anhalt. Sonderband; vol 21,2).
104	MAMS-16480	4443	22	51.525	11.8377	Salzmünde	settlement	bone	Salzmünde-Schiepzig (A143)	Meller H, Friederich S, editors. Salzmünde-Schiepzig - ein Ort, zwei Kulturen: Ausgrabungen an der Westumfahrung Halle (A 143). Halle (Saale): Landesamt für Denkmalpflege und Archäologie Sachsen-Anhalt - Landesmuseum für Vorgeschichte; 2019. (Archäologie in Sachsen-Anhalt. Sonderband; vol 21,2).
104	MAMS-16507	4444	23	51.525	11.8377	Salzmünde	settlement	bone	Salzmünde-Schiepzig (A143)	Meller H, Friederich S, editors. Salzmünde-Schiepzig - ein Ort, zwei Kulturen: Ausgrabungen an der Westumfahrung Halle (A 143). Halle (Saale): Landesamt für Denkmalpflege und Archäologie Sachsen-Anhalt - Landesmuseum für Vorgeschichte; 2019. (Archäologie in Sachsen-Anhalt. Sonderband; vol 21,2).
104	MAMS-13398	4445	23	51.525	11.8377	Salzmünde	grave	bone	Salzmünde-Schiepzig (A143)	Meller H, Friederich S, editors. Salzmünde-Schiepzig - ein Ort, zwei Kulturen: Ausgrabungen an der Westumfahrung Halle (A 143). Halle (Saale): Landesamt für Denkmalpflege und Archäologie Sachsen-Anhalt - Landesmuseum für Vorgeschichte; 2019. (Archäologie in Sachsen-Anhalt. Sonderband; vol 21,2).
104	MAMS-16477	4446	25	51.525	11.8377	Salzmünde	enclosure	bone	Salzmünde-Schiepzig (A143)	Meller H, Friederich S, editors. Salzmünde-Schiepzig - ein Ort, zwei Kulturen: Ausgrabungen an der Westumfahrung Halle (A 143). Halle (Saale): Landesamt für Denkmalpflege und Archäologie Sachsen-Anhalt - Landesmuseum für Vorgeschichte; 2019. (Archäologie in Sachsen-Anhalt. Sonderband; vol 21,2).
104	MAMS-16472	4446	23	51.525	11.8377	Bernburg	enclosure	bone	Salzmünde-Schiepzig (A143)	Meller H, Friederich S, editors. Salzmünde-Schiepzig - ein Ort, zwei Kulturen: Ausgrabungen an der Westumfahrung Halle (A 143). Halle (Saale): Landesamt für Denkmalpflege und Archäologie Sachsen-Anhalt - Landesmuseum für Vorgeschichte; 2019. (Archäologie in Sachsen-Anhalt. Sonderband; vol 21,2).
104	Erl-11116	4448	49	51.525	11.8377	Salzmünde	settlement	bone	Salzmünde-Schiepzig (A143)	Meller H, Friederich S, editors. Salzmünde-Schiepzig - ein Ort, zwei Kulturen: Ausgrabungen an der Westumfahrung Halle (A 143). Halle (Saale): Landesamt für Denkmalpflege und Archäologie Sachsen-Anhalt - Landesmuseum für Vorgeschichte; 2019. (Archäologie in Sachsen-Anhalt. Sonderband; vol 21,2).
104	MAMS-16437	4449	27	51.525	11.8377	Salzmünde	settlement	bone	Salzmünde-Schiepzig (A143)	Meller H, Friederich S, editors. Salzmünde-Schiepzig - ein Ort, zwei Kulturen: Ausgrabungen an der Westumfahrung Halle (A 143). Halle (Saale): Landesamt für Denkmalpflege und Archäologie Sachsen-Anhalt - Landesmuseum für Vorgeschichte; 2019. (Archäologie in Sachsen-Anhalt. Sonderband; vol 21,2).
104	MAMS-16498	4449	23	51.525	11.8377	Salzmünde	settlement	grain	Salzmünde-Schiepzig (A143)	Meller H, Friederich S, editors. Salzmünde-Schiepzig - ein Ort, zwei Kulturen: Ausgrabungen an der Westumfahrung Halle (A 143). Halle (Saale): Landesamt für Denkmalpflege und Archäologie Sachsen-Anhalt - Landesmuseum für Vorgeschichte; 2019. (Archäologie in Sachsen-Anhalt. Sonderband; vol 21,2).
104	MAMS-16131	4449	19	51.525	11.8377	Salzmünde	stone setting	charcoal	Salzmünde-Schiepzig (A143)	Meller H, Friederich S, editors. Salzmünde-Schiepzig - ein Ort, zwei Kulturen: Ausgrabungen an der Westumfahrung Halle (A 143). Halle (Saale): Landesamt für Denkmalpflege und Archäologie Sachsen-Anhalt - Landesmuseum für Vorgeschichte; 2019. (Archäologie in Sachsen-Anhalt. Sonderband; vol 21,2).
104	MAMS-13414	4450	28	51.525	11.8377	Salzmünde	grave	bone	Salzmünde-Schiepzig (A143)	Meller H, Friederich S, editors. Salzmünde-Schiepzig - ein Ort, zwei Kulturen: Ausgrabungen an der Westumfahrung Halle (A 143). Halle (Saale): Landesamt für Denkmalpflege und Archäologie Sachsen-Anhalt - Landesmuseum für Vorgeschichte; 2019. (Archäologie in Sachsen-Anhalt. Sonderband; vol 21,2).
104	Erl-10328	4451	46	51.525	11.8377	Salzmünde	grave	bone	Salzmünde-Schiepzig (A143)	Meller H, Friederich S, editors. Salzmünde-Schiepzig - ein Ort, zwei Kulturen: Ausgrabungen an der Westumfahrung Halle (A 143). Halle (Saale): Landesamt für Denkmalpflege und Archäologie Sachsen-Anhalt - Landesmuseum für Vorgeschichte; 2019. (Archäologie in Sachsen-Anhalt. Sonderband; vol 21,2).
104	MAMS-13420	4451	26	51.525	11.8377	Salzmünde	grave	bone	Salzmünde-Schiepzig (A143)	Meller H, Friederich S, editors. Salzmünde-Schiepzig - ein Ort, zwei Kulturen: Ausgrabungen an der Westumfahrung Halle (A 143). Halle (Saale): Landesamt für Denkmalpflege und Archäologie Sachsen-Anhalt - Landesmuseum für Vorgeschichte; 2019. (Archäologie in Sachsen-Anhalt. Sonderband; vol 21,2).
104	MAMS-15700	4451	20	51.525	11.8377	Walternienburg/Bernburg	enclosure	bone	Salzmünde-Schiepzig (A143)	Meller H, Friederich S, editors. Salzmünde-Schiepzig - ein Ort, zwei Kulturen: Ausgrabungen an der Westumfahrung Halle (A 143). Halle (Saale): Landesamt für Denkmalpflege und Archäologie Sachsen-Anhalt - Landesmuseum für Vorgeschichte; 2019. (Archäologie in Sachsen-Anhalt. Sonderband; vol 21,2).
104	MAMS-16494	4452	30	51.525	11.8377	Salzmünde	enclosure	bone	Salzmünde-Schiepzig (A143)	Meller H, Friederich S, editors. Salzmünde-Schiepzig - ein Ort, zwei Kulturen: Ausgrabungen an der Westumfahrung Halle (A 143). Halle (Saale): Landesamt für Denkmalpflege und Archäologie Sachsen-Anhalt - Landesmuseum für Vorgeschichte; 2019. (Archäologie in Sachsen-Anhalt. Sonderband; vol 21,2).
104	MAMS-15683	4453	28	51.525	11.8377	Walternienburg/Bernburg	enclosure	bone	Salzmünde-Schiepzig (A143)	Meller H, Friederich S, editors. Salzmünde-Schiepzig - ein Ort, zwei Kulturen: Ausgrabungen an der Westumfahrung Halle (A 143). Halle (Saale): Landesamt für Denkmalpflege und Archäologie Sachsen-Anhalt - Landesmuseum für Vorgeschichte; 2019. (Archäologie in Sachsen-Anhalt. Sonderband; vol 21,2).
104	MAMS-16132	4453	19	51.525	11.8377	Salzmünde	enclosure	charcoal	Salzmünde-Schiepzig (A143)	Meller H, Friederich S, editors. Salzmünde-Schiepzig - ein Ort, zwei Kulturen: Ausgrabungen an der Westumfahrung Halle (A 143). Halle (Saale): Landesamt für Denkmalpflege und Archäologie Sachsen-Anhalt - Landesmuseum für Vorgeschichte; 2019. (Archäologie in Sachsen-Anhalt. Sonderband; vol 21,2).
104	MAMS-15706	4454	22	51.525	11.8377	Walternienburg/Bernburg	enclosure	bone	Salzmünde-Schiepzig (A143)	Meller H, Friederich S, editors. Salzmünde-Schiepzig - ein Ort, zwei Kulturen: Ausgrabungen an der Westumfahrung Halle (A 143). Halle (Saale): Landesamt für Denkmalpflege und Archäologie Sachsen-Anhalt - Landesmuseum für Vorgeschichte; 2019. (Archäologie in Sachsen-Anhalt. Sonderband; vol 21,2).
104	KIA B-31406.1	4455	35	51.525	11.8377	Salzmünde	enclosure	bone	Salzmünde-Schiepzig (A143)	Meller H, Friederich S, editors. Salzmünde-Schiepzig - ein Ort, zwei Kulturen: Ausgrabungen an der Westumfahrung Halle (A 143). Halle (Saale): Landesamt für Denkmalpflege und Archäologie Sachsen-Anhalt - Landesmuseum für Vorgeschichte; 2019. (Archäologie in Sachsen-Anhalt. Sonderband; vol 21,2).
104	KIA-31461	4455	28	51.525	11.8377	Salzmünde	grave	bone	Salzmünde-Schiepzig (A143)	Meller H, Friederich S, editors. Salzmünde-Schiepzig - ein Ort, zwei Kulturen: Ausgrabungen an der Westumfahrung Halle (A 143). Halle (Saale): Landesamt für Denkmalpflege und Archäologie Sachsen-Anhalt - Landesmuseum für Vorgeschichte; 2019. (Archäologie in Sachsen-Anhalt. Sonderband; vol 21,2).
104	MAMS-13396	4455	21	51.525	11.8377	Salzmünde	grave	bone	Salzmünde-Schiepzig (A143)	Meller H, Friederich S, editors. Salzmünde-Schiepzig - ein Ort, zwei Kulturen: Ausgrabungen an der Westumfahrung Halle (A 143). Halle (Saale): Landesamt für Denkmalpflege und Archäologie Sachsen-Anhalt - Landesmuseum für Vorgeschichte; 2019. (Archäologie in Sachsen-Anhalt. Sonderband; vol 21,2).
104	MAMS-13416	4456	28	51.525	11.8377	Salzmünde	grave	bone	Salzmünde-Schiepzig (A143)	Meller H, Friederich S, editors. Salzmünde-Schiepzig - ein Ort, zwei Kulturen: Ausgrabungen an der Westumfahrung Halle (A 143). Halle (Saale): Landesamt für Denkmalpflege und Archäologie Sachsen-Anhalt - Landesmuseum für Vorgeschichte; 2019. (Archäologie in Sachsen-Anhalt. Sonderband; vol 21,2).
104	MAMS-15696	4457	19	51.525	11.8377	Walternienburg/Bernburg	enclosure	bone	Salzmünde-Schiepzig (A143)	Meller H, Friederich S, editors. Salzmünde-Schiepzig - ein Ort, zwei Kulturen: Ausgrabungen an der Westumfahrung Halle (A 143). Halle (Saale): Landesamt für Denkmalpflege und Archäologie Sachsen-Anhalt - Landesmuseum für Vorgeschichte; 2019. (Archäologie in Sachsen-Anhalt. Sonderband; vol 21,2).
104	MAMS-13388	4458	24	51.525	11.8377	Salzmünde	grave	bone	Salzmünde-Schiepzig (A143)	Meller H, Friederich S, editors. Salzmünde-Schiepzig - ein Ort, zwei Kulturen: Ausgrabungen an der Westumfahrung Halle (A 143). Halle (Saale): Landesamt für Denkmalpflege und Archäologie Sachsen-Anhalt - Landesmuseum für Vorgeschichte; 2019. (Archäologie in Sachsen-Anhalt. Sonderband; vol 21,2).
104	MAMS-13402	4459	25	51.525	11.8377	Salzmünde	grave	bone	Salzmünde-Schiepzig (A143)	Meller H, Friederich S, editors. Salzmünde-Schiepzig - ein Ort, zwei Kulturen: Ausgrabungen an der Westumfahrung Halle (A 143). Halle (Saale): Landesamt für Denkmalpflege und Archäologie Sachsen-Anhalt - Landesmuseum für Vorgeschichte; 2019. (Archäologie in Sachsen-Anhalt. Sonderband; vol 21,2).
104	MAMS-16433	4459	20	51.525	11.8377	Salzmünde	settlement	bone	Salzmünde-Schiepzig (A143)	Meller H, Friederich S, editors. Salzmünde-Schiepzig - ein Ort, zwei Kulturen: Ausgrabungen an der Westumfahrung Halle (A 143). Halle (Saale): Landesamt für Denkmalpflege und Archäologie Sachsen-Anhalt - Landesmuseum für Vorgeschichte; 2019. (Archäologie in Sachsen-Anhalt. Sonderband; vol 21,2).
104	MAMS-15689	4460	28	51.525	11.8377	Walternienburg/Bernburg	enclosure	bone	Salzmünde-Schiepzig (A143)	Meller H, Friederich S, editors. Salzmünde-Schiepzig - ein Ort, zwei Kulturen: Ausgrabungen an der Westumfahrung Halle (A 143). Halle (Saale): Landesamt für Denkmalpflege und Archäologie Sachsen-Anhalt - Landesmuseum für Vorgeschichte; 2019. (Archäologie in Sachsen-Anhalt. Sonderband; vol 21,2).
104	MAMS-15703	4460	28	51.525	11.8377	Walternienburg/Bernburg	enclosure	bone	Salzmünde-Schiepzig (A143)	Meller H, Friederich S, editors. Salzmünde-Schiepzig - ein Ort, zwei Kulturen: Ausgrabungen an der Westumfahrung Halle (A 143). Halle (Saale): Landesamt für Denkmalpflege und Archäologie Sachsen-Anhalt - Landesmuseum für Vorgeschichte; 2019. (Archäologie in Sachsen-Anhalt. Sonderband; vol 21,2).
104	MAMS-13389	4460	24	51.525	11.8377	Salzmünde	grave	bone	Salzmünde-Schiepzig (A143)	Meller H, Friederich S, editors. Salzmünde-Schiepzig - ein Ort, zwei Kulturen: Ausgrabungen an der Westumfahrung Halle (A 143). Halle (Saale): Landesamt für Denkmalpflege und Archäologie Sachsen-Anhalt - Landesmuseum für Vorgeschichte; 2019. (Archäologie in Sachsen-Anhalt. Sonderband; vol 21,2).
104	MAMS-13385	4460	24	51.525	11.8377	Salzmünde	grave	bone	Salzmünde-Schiepzig (A143)	Meller H, Friederich S, editors. Salzmünde-Schiepzig - ein Ort, zwei Kulturen: Ausgrabungen an der Westumfahrung Halle (A 143). Halle (Saale): Landesamt für Denkmalpflege und Archäologie Sachsen-Anhalt - Landesmuseum für Vorgeschichte; 2019. (Archäologie in Sachsen-Anhalt. Sonderband; vol 21,2).
104	MAMS-13407	4462	20	51.525	11.8377	Salzmünde	enclosure	bone	Salzmünde-Schiepzig (A143)	Meller H, Friederich S, editors. Salzmünde-Schiepzig - ein Ort, zwei Kulturen: Ausgrabungen an der Westumfahrung Halle (A 143). Halle (Saale): Landesamt für Denkmalpflege und Archäologie Sachsen-Anhalt - Landesmuseum für Vorgeschichte; 2019. (Archäologie in Sachsen-Anhalt. Sonderband; vol 21,2).
104	MAMS-16505	4463	24	51.525	11.8377	Salzmünde	settlement	charcoal	Salzmünde-Schiepzig (A143)	Meller H, Friederich S, editors. Salzmünde-Schiepzig - ein Ort, zwei Kulturen: Ausgrabungen an der Westumfahrung Halle (A 143). Halle (Saale): Landesamt für Denkmalpflege und Archäologie Sachsen-Anhalt - Landesmuseum für Vorgeschichte; 2019. (Archäologie in Sachsen-Anhalt. Sonderband; vol 21,2).
104	MAMS-16473	4464	26	51.525	11.8377	Bernburg	enclosure	bone	Salzmünde-Schiepzig (A143)	Meller H, Friederich S, editors. Salzmünde-Schiepzig - ein Ort, zwei Kulturen: Ausgrabungen an der Westumfahrung Halle (A 143). Halle (Saale): Landesamt für Denkmalpflege und Archäologie Sachsen-Anhalt - Landesmuseum für Vorgeschichte; 2019. (Archäologie in Sachsen-Anhalt. Sonderband; vol 21,2).
104	MAMS-13387	4464	24	51.525	11.8377	Salzmünde	grave	bone	Salzmünde-Schiepzig (A143)	Meller H, Friederich S, editors. Salzmünde-Schiepzig - ein Ort, zwei Kulturen: Ausgrabungen an der Westumfahrung Halle (A 143). Halle (Saale): Landesamt für Denkmalpflege und Archäologie Sachsen-Anhalt - Landesmuseum für Vorgeschichte; 2019. (Archäologie in Sachsen-Anhalt. Sonderband; vol 21,2).
104	Erl-10325	4465	45	51.525	11.8377	Salzmünde	enclosure	bone	Salzmünde-Schiepzig (A143)	Meller H, Friederich S, editors. Salzmünde-Schiepzig - ein Ort, zwei Kulturen: Ausgrabungen an der Westumfahrung Halle (A 143). Halle (Saale): Landesamt für Denkmalpflege und Archäologie Sachsen-Anhalt - Landesmuseum für Vorgeschichte; 2019. (Archäologie in Sachsen-Anhalt. Sonderband; vol 21,2).
104	MAMS-16501	4465	25	51.525	11.8377	Salzmünde	settlement	grain	Salzmünde-Schiepzig (A143)	Meller H, Friederich S, editors. Salzmünde-Schiepzig - ein Ort, zwei Kulturen: Ausgrabungen an der Westumfahrung Halle (A 143). Halle (Saale): Landesamt für Denkmalpflege und Archäologie Sachsen-Anhalt - Landesmuseum für Vorgeschichte; 2019. (Archäologie in Sachsen-Anhalt. Sonderband; vol 21,2).
104	MAMS-16440	4465	20	51.525	11.8377	Salzmünde	grave	bone	Salzmünde-Schiepzig (A143)	Meller H, Friederich S, editors. Salzmünde-Schiepzig - ein Ort, zwei Kulturen: Ausgrabungen an der Westumfahrung Halle (A 143). Halle (Saale): Landesamt für Denkmalpflege und Archäologie Sachsen-Anhalt - Landesmuseum für Vorgeschichte; 2019. (Archäologie in Sachsen-Anhalt. Sonderband; vol 21,2).
104	MAMS-13397	4468	22	51.525	11.8377	Salzmünde	grave	bone	Salzmünde-Schiepzig (A143)	Meller H, Friederich S, editors. Salzmünde-Schiepzig - ein Ort, zwei Kulturen: Ausgrabungen an der Westumfahrung Halle (A 143). Halle (Saale): Landesamt für Denkmalpflege und Archäologie Sachsen-Anhalt - Landesmuseum für Vorgeschichte; 2019. (Archäologie in Sachsen-Anhalt. Sonderband; vol 21,2).
104	MAMS-15663	4469	24	51.525	11.8377	Salzmünde	enclosure	charcoal	Salzmünde-Schiepzig (A143)	Meller H, Friederich S, editors. Salzmünde-Schiepzig - ein Ort, zwei Kulturen: Ausgrabungen an der Westumfahrung Halle (A 143). Halle (Saale): Landesamt für Denkmalpflege und Archäologie Sachsen-Anhalt - Landesmuseum für Vorgeschichte; 2019. (Archäologie in Sachsen-Anhalt. Sonderband; vol 21,2).
104	MAMS-16492	4471	29	51.525	11.8377	Salzmünde	enclosure	bone	Salzmünde-Schiepzig (A143)	Meller H, Friederich S, editors. Salzmünde-Schiepzig - ein Ort, zwei Kulturen: Ausgrabungen an der Westumfahrung Halle (A 143). Halle (Saale): Landesamt für Denkmalpflege und Archäologie Sachsen-Anhalt - Landesmuseum für Vorgeschichte; 2019. (Archäologie in Sachsen-Anhalt. Sonderband; vol 21,2).
104	MAMS-16431	4471	25	51.525	11.8377	Salzmünde	settlement	bone	Salzmünde-Schiepzig (A143)	Meller H, Friederich S, editors. Salzmünde-Schiepzig - ein Ort, zwei Kulturen: Ausgrabungen an der Westumfahrung Halle (A 143). Halle (Saale): Landesamt für Denkmalpflege und Archäologie Sachsen-Anhalt - Landesmuseum für Vorgeschichte; 2019. (Archäologie in Sachsen-Anhalt. Sonderband; vol 21,2).
104	MAMS-15708	4473	27	51.525	11.8377	Bernburg	enclosure	bone	Salzmünde-Schiepzig (A143)	Meller H, Friederich S, editors. Salzmünde-Schiepzig - ein Ort, zwei Kulturen: Ausgrabungen an der Westumfahrung Halle (A 143). Halle (Saale): Landesamt für Denkmalpflege und Archäologie Sachsen-Anhalt - Landesmuseum für Vorgeschichte; 2019. (Archäologie in Sachsen-Anhalt. Sonderband; vol 21,2).
104	MAMS-15693	4473	20	51.525	11.8377	Walternienburg/Bernburg	enclosure	bone	Salzmünde-Schiepzig (A143)	Meller H, Friederich S, editors. Salzmünde-Schiepzig - ein Ort, zwei Kulturen: Ausgrabungen an der Westumfahrung Halle (A 143). Halle (Saale): Landesamt für Denkmalpflege und Archäologie Sachsen-Anhalt - Landesmuseum für Vorgeschichte; 2019. (Archäologie in Sachsen-Anhalt. Sonderband; vol 21,2).
104	Erl-11115	4474	52	51.525	11.8377	Salzmünde	grave	bone	Salzmünde-Schiepzig (A143)	Meller H, Friederich S, editors. Salzmünde-Schiepzig - ein Ort, zwei Kulturen: Ausgrabungen an der Westumfahrung Halle (A 143). Halle (Saale): Landesamt für Denkmalpflege und Archäologie Sachsen-Anhalt - Landesmuseum für Vorgeschichte; 2019. (Archäologie in Sachsen-Anhalt. Sonderband; vol 21,2).
104	MAMS-16496	4474	23	51.525	11.8377	Salzmünde	enclosure	antler	Salzmünde-Schiepzig (A143)	Meller H, Friederich S, editors. Salzmünde-Schiepzig - ein Ort, zwei Kulturen: Ausgrabungen an der Westumfahrung Halle (A 143). Halle (Saale): Landesamt für Denkmalpflege und Archäologie Sachsen-Anhalt - Landesmuseum für Vorgeschichte; 2019. (Archäologie in Sachsen-Anhalt. Sonderband; vol 21,2).
104	KIA-33040.2	4476	31	51.525	11.8377	Salzmünde	grave	bone	Salzmünde-Schiepzig (A143)	Meller H, Friederich S, editors. Salzmünde-Schiepzig - ein Ort, zwei Kulturen: Ausgrabungen an der Westumfahrung Halle (A 143). Halle (Saale): Landesamt für Denkmalpflege und Archäologie Sachsen-Anhalt - Landesmuseum für Vorgeschichte; 2019. (Archäologie in Sachsen-Anhalt. Sonderband; vol 21,2).
104	MAMS-16483	4477	22	51.525	11.8377	Salzmünde	enclosure	bone	Salzmünde-Schiepzig (A143)	Meller H, Friederich S, editors. Salzmünde-Schiepzig - ein Ort, zwei Kulturen: Ausgrabungen an der Westumfahrung Halle (A 143). Halle (Saale): Landesamt für Denkmalpflege und Archäologie Sachsen-Anhalt - Landesmuseum für Vorgeschichte; 2019. (Archäologie in Sachsen-Anhalt. Sonderband; vol 21,2).
104	MAMS-13401	4478	24	51.525	11.8377	Salzmünde	grave	bone	Salzmünde-Schiepzig (A143)	Meller H, Friederich S, editors. Salzmünde-Schiepzig - ein Ort, zwei Kulturen: Ausgrabungen an der Westumfahrung Halle (A 143). Halle (Saale): Landesamt für Denkmalpflege und Archäologie Sachsen-Anhalt - Landesmuseum für Vorgeschichte; 2019. (Archäologie in Sachsen-Anhalt. Sonderband; vol 21,2).
104	MAMS-16430	4478	24	51.525	11.8377	Salzmünde	settlement	bone	Salzmünde-Schiepzig (A143)	Meller H, Friederich S, editors. Salzmünde-Schiepzig - ein Ort, zwei Kulturen: Ausgrabungen an der Westumfahrung Halle (A 143). Halle (Saale): Landesamt für Denkmalpflege und Archäologie Sachsen-Anhalt - Landesmuseum für Vorgeschichte; 2019. (Archäologie in Sachsen-Anhalt. Sonderband; vol 21,2).
104	MAMS-18317	4478	22	51.525	11.8377	Bernburg	grave	bone	Salzmünde-Schiepzig (A143)	Meller H, Friederich S, editors. Salzmünde-Schiepzig - ein Ort, zwei Kulturen: Ausgrabungen an der Westumfahrung Halle (A 143). Halle (Saale): Landesamt für Denkmalpflege und Archäologie Sachsen-Anhalt - Landesmuseum für Vorgeschichte; 2019. (Archäologie in Sachsen-Anhalt. Sonderband; vol 21,2).
104	MAMS-15688	4479	28	51.525	11.8377	Walternienburg/Bernburg	enclosure	bone	Salzmünde-Schiepzig (A143)	Meller H, Friederich S, editors. Salzmünde-Schiepzig - ein Ort, zwei Kulturen: Ausgrabungen an der Westumfahrung Halle (A 143). Halle (Saale): Landesamt für Denkmalpflege und Archäologie Sachsen-Anhalt - Landesmuseum für Vorgeschichte; 2019. (Archäologie in Sachsen-Anhalt. Sonderband; vol 21,2).
104	MAMS-13410	4479	27	51.525	11.8377	Salzmünde	grave	bone	Salzmünde-Schiepzig (A143)	Meller H, Friederich S, editors. Salzmünde-Schiepzig - ein Ort, zwei Kulturen: Ausgrabungen an der Westumfahrung Halle (A 143). Halle (Saale): Landesamt für Denkmalpflege und Archäologie Sachsen-Anhalt - Landesmuseum für Vorgeschichte; 2019. (Archäologie in Sachsen-Anhalt. Sonderband; vol 21,2).
104	MAMS-16436	4479	24	51.525	11.8377	Salzmünde	grave	bone	Salzmünde-Schiepzig (A143)	Meller H, Friederich S, editors. Salzmünde-Schiepzig - ein Ort, zwei Kulturen: Ausgrabungen an der Westumfahrung Halle (A 143). Halle (Saale): Landesamt für Denkmalpflege und Archäologie Sachsen-Anhalt - Landesmuseum für Vorgeschichte; 2019. (Archäologie in Sachsen-Anhalt. Sonderband; vol 21,2).
104	MAMS-13381	4479	22	51.525	11.8377	Salzmünde	grave	bone	Salzmünde-Schiepzig (A143)	Meller H, Friederich S, editors. Salzmünde-Schiepzig - ein Ort, zwei Kulturen: Ausgrabungen an der Westumfahrung Halle (A 143). Halle (Saale): Landesamt für Denkmalpflege und Archäologie Sachsen-Anhalt - Landesmuseum für Vorgeschichte; 2019. (Archäologie in Sachsen-Anhalt. Sonderband; vol 21,2).
104	MAMS-16489	4480	24	51.525	11.8377	Salzmünde	enclosure	bone	Salzmünde-Schiepzig (A143)	Meller H, Friederich S, editors. Salzmünde-Schiepzig - ein Ort, zwei Kulturen: Ausgrabungen an der Westumfahrung Halle (A 143). Halle (Saale): Landesamt für Denkmalpflege und Archäologie Sachsen-Anhalt - Landesmuseum für Vorgeschichte; 2019. (Archäologie in Sachsen-Anhalt. Sonderband; vol 21,2).
104	MAMS-16439	4480	23	51.525	11.8377	Salzmünde	grave	bone	Salzmünde-Schiepzig (A143)	Meller H, Friederich S, editors. Salzmünde-Schiepzig - ein Ort, zwei Kulturen: Ausgrabungen an der Westumfahrung Halle (A 143). Halle (Saale): Landesamt für Denkmalpflege und Archäologie Sachsen-Anhalt - Landesmuseum für Vorgeschichte; 2019. (Archäologie in Sachsen-Anhalt. Sonderband; vol 21,2).
104	MAMS-16495	4481	23	51.525	11.8377	Salzmünde	enclosure	bone	Salzmünde-Schiepzig (A143)	Meller H, Friederich S, editors. Salzmünde-Schiepzig - ein Ort, zwei Kulturen: Ausgrabungen an der Westumfahrung Halle (A 143). Halle (Saale): Landesamt für Denkmalpflege und Archäologie Sachsen-Anhalt - Landesmuseum für Vorgeschichte; 2019. (Archäologie in Sachsen-Anhalt. Sonderband; vol 21,2).
104	MAMS-15692	4482	27	51.525	11.8377	Walternienburg/Bernburg	enclosure	bone	Salzmünde-Schiepzig (A143)	Meller H, Friederich S, editors. Salzmünde-Schiepzig - ein Ort, zwei Kulturen: Ausgrabungen an der Westumfahrung Halle (A 143). Halle (Saale): Landesamt für Denkmalpflege und Archäologie Sachsen-Anhalt - Landesmuseum für Vorgeschichte; 2019. (Archäologie in Sachsen-Anhalt. Sonderband; vol 21,2).
104	MAMS-13412	4483	28	51.525	11.8377	Salzmünde	settlement	bone	Salzmünde-Schiepzig (A143)	Meller H, Friederich S, editors. Salzmünde-Schiepzig - ein Ort, zwei Kulturen: Ausgrabungen an der Westumfahrung Halle (A 143). Halle (Saale): Landesamt für Denkmalpflege und Archäologie Sachsen-Anhalt - Landesmuseum für Vorgeschichte; 2019. (Archäologie in Sachsen-Anhalt. Sonderband; vol 21,2).
104	MAMS-13386	4483	23	51.525	11.8377	Salzmünde	grave	bone	Salzmünde-Schiepzig (A143)	Meller H, Friederich S, editors. Salzmünde-Schiepzig - ein Ort, zwei Kulturen: Ausgrabungen an der Westumfahrung Halle (A 143). Halle (Saale): Landesamt für Denkmalpflege und Archäologie Sachsen-Anhalt - Landesmuseum für Vorgeschichte; 2019. (Archäologie in Sachsen-Anhalt. Sonderband; vol 21,2).
104	Erl-8628	4484	62	51.525	11.8377	Salzmünde	enclosure	bone	Salzmünde-Schiepzig (A143)	Meller H, Friederich S, editors. Salzmünde-Schiepzig - ein Ort, zwei Kulturen: Ausgrabungen an der Westumfahrung Halle (A 143). Halle (Saale): Landesamt für Denkmalpflege und Archäologie Sachsen-Anhalt - Landesmuseum für Vorgeschichte; 2019. (Archäologie in Sachsen-Anhalt. Sonderband; vol 21,2).
104	MAMS-15710	4485	29	51.525	11.8377	Salzmünde	enclosure	bone	Salzmünde-Schiepzig (A143)	Meller H, Friederich S, editors. Salzmünde-Schiepzig - ein Ort, zwei Kulturen: Ausgrabungen an der Westumfahrung Halle (A 143). Halle (Saale): Landesamt für Denkmalpflege und Archäologie Sachsen-Anhalt - Landesmuseum für Vorgeschichte; 2019. (Archäologie in Sachsen-Anhalt. Sonderband; vol 21,2).
104	MAMS-16482	4485	24	51.525	11.8377	Salzmünde	enclosure	bone	Salzmünde-Schiepzig (A143)	Meller H, Friederich S, editors. Salzmünde-Schiepzig - ein Ort, zwei Kulturen: Ausgrabungen an der Westumfahrung Halle (A 143). Halle (Saale): Landesamt für Denkmalpflege und Archäologie Sachsen-Anhalt - Landesmuseum für Vorgeschichte; 2019. (Archäologie in Sachsen-Anhalt. Sonderband; vol 21,2).
104	MAMS-16447	4485	23	51.525	11.8377	Salzmünde	grave	bone	Salzmünde-Schiepzig (A143)	Meller H, Friederich S, editors. Salzmünde-Schiepzig - ein Ort, zwei Kulturen: Ausgrabungen an der Westumfahrung Halle (A 143). Halle (Saale): Landesamt für Denkmalpflege und Archäologie Sachsen-Anhalt - Landesmuseum für Vorgeschichte; 2019. (Archäologie in Sachsen-Anhalt. Sonderband; vol 21,2).
104	MAMS-15711	4485	21	51.525	11.8377	Salzmünde	enclosure	bone	Salzmünde-Schiepzig (A143)	Meller H, Friederich S, editors. Salzmünde-Schiepzig - ein Ort, zwei Kulturen: Ausgrabungen an der Westumfahrung Halle (A 143). Halle (Saale): Landesamt für Denkmalpflege und Archäologie Sachsen-Anhalt - Landesmuseum für Vorgeschichte; 2019. (Archäologie in Sachsen-Anhalt. Sonderband; vol 21,2).
104	MAMS-13423	4488	29	51.525	11.8377	Salzmünde	grave	bone	Salzmünde-Schiepzig (A143)	Meller H, Friederich S, editors. Salzmünde-Schiepzig - ein Ort, zwei Kulturen: Ausgrabungen an der Westumfahrung Halle (A 143). Halle (Saale): Landesamt für Denkmalpflege und Archäologie Sachsen-Anhalt - Landesmuseum für Vorgeschichte; 2019. (Archäologie in Sachsen-Anhalt. Sonderband; vol 21,2).
104	MAMS-16428	4489	24	51.525	11.8377	Salzmünde	settlement	bone	Salzmünde-Schiepzig (A143)	Meller H, Friederich S, editors. Salzmünde-Schiepzig - ein Ort, zwei Kulturen: Ausgrabungen an der Westumfahrung Halle (A 143). Halle (Saale): Landesamt für Denkmalpflege und Archäologie Sachsen-Anhalt - Landesmuseum für Vorgeschichte; 2019. (Archäologie in Sachsen-Anhalt. Sonderband; vol 21,2).
104	MAMS-16499	4490	23	51.525	11.8377	Salzmünde	grave	grain	Salzmünde-Schiepzig (A143)	Meller H, Friederich S, editors. Salzmünde-Schiepzig - ein Ort, zwei Kulturen: Ausgrabungen an der Westumfahrung Halle (A 143). Halle (Saale): Landesamt für Denkmalpflege und Archäologie Sachsen-Anhalt - Landesmuseum für Vorgeschichte; 2019. (Archäologie in Sachsen-Anhalt. Sonderband; vol 21,2).
104	MAMS-16446	4490	22	51.525	11.8377	Salzmünde	grave	bone	Salzmünde-Schiepzig (A143)	Meller H, Friederich S, editors. Salzmünde-Schiepzig - ein Ort, zwei Kulturen: Ausgrabungen an der Westumfahrung Halle (A 143). Halle (Saale): Landesamt für Denkmalpflege und Archäologie Sachsen-Anhalt - Landesmuseum für Vorgeschichte; 2019. (Archäologie in Sachsen-Anhalt. Sonderband; vol 21,2).
104	MAMS-16421	4491	20	51.525	11.8377	Salzmünde	grave	bone	Salzmünde-Schiepzig (A143)	Meller H, Friederich S, editors. Salzmünde-Schiepzig - ein Ort, zwei Kulturen: Ausgrabungen an der Westumfahrung Halle (A 143). Halle (Saale): Landesamt für Denkmalpflege und Archäologie Sachsen-Anhalt - Landesmuseum für Vorgeschichte; 2019. (Archäologie in Sachsen-Anhalt. Sonderband; vol 21,2).
104	MAMS-13421	4493	26	51.525	11.8377	Salzmünde	grave	bone	Salzmünde-Schiepzig (A143)	Meller H, Friederich S, editors. Salzmünde-Schiepzig - ein Ort, zwei Kulturen: Ausgrabungen an der Westumfahrung Halle (A 143). Halle (Saale): Landesamt für Denkmalpflege und Archäologie Sachsen-Anhalt - Landesmuseum für Vorgeschichte; 2019. (Archäologie in Sachsen-Anhalt. Sonderband; vol 21,2).
104	MAMS-13403	4493	25	51.525	11.8377	Salzmünde	grave	bone	Salzmünde-Schiepzig (A143)	Meller H, Friederich S, editors. Salzmünde-Schiepzig - ein Ort, zwei Kulturen: Ausgrabungen an der Westumfahrung Halle (A 143). Halle (Saale): Landesamt für Denkmalpflege und Archäologie Sachsen-Anhalt - Landesmuseum für Vorgeschichte; 2019. (Archäologie in Sachsen-Anhalt. Sonderband; vol 21,2).
104	MAMS-13390	4493	24	51.525	11.8377	Salzmünde	settlement	bone	Salzmünde-Schiepzig (A143)	Meller H, Friederich S, editors. Salzmünde-Schiepzig - ein Ort, zwei Kulturen: Ausgrabungen an der Westumfahrung Halle (A 143). Halle (Saale): Landesamt für Denkmalpflege und Archäologie Sachsen-Anhalt - Landesmuseum für Vorgeschichte; 2019. (Archäologie in Sachsen-Anhalt. Sonderband; vol 21,2).
104	MAMS-15691	4496	26	51.525	11.8377	Walternienburg/Bernburg	enclosure	bone	Salzmünde-Schiepzig (A143)	Meller H, Friederich S, editors. Salzmünde-Schiepzig - ein Ort, zwei Kulturen: Ausgrabungen an der Westumfahrung Halle (A 143). Halle (Saale): Landesamt für Denkmalpflege und Archäologie Sachsen-Anhalt - Landesmuseum für Vorgeschichte; 2019. (Archäologie in Sachsen-Anhalt. Sonderband; vol 21,2).
104	KIA-31457	4497	26	51.525	11.8377	Salzmünde	enclosure	bone	Salzmünde-Schiepzig (A143)	Meller H, Friederich S, editors. Salzmünde-Schiepzig - ein Ort, zwei Kulturen: Ausgrabungen an der Westumfahrung Halle (A 143). Halle (Saale): Landesamt für Denkmalpflege und Archäologie Sachsen-Anhalt - Landesmuseum für Vorgeschichte; 2019. (Archäologie in Sachsen-Anhalt. Sonderband; vol 21,2).
104	MAMS-15709	4497	23	51.525	11.8377	Salzmünde	enclosure	bone	Salzmünde-Schiepzig (A143)	Meller H, Friederich S, editors. Salzmünde-Schiepzig - ein Ort, zwei Kulturen: Ausgrabungen an der Westumfahrung Halle (A 143). Halle (Saale): Landesamt für Denkmalpflege und Archäologie Sachsen-Anhalt - Landesmuseum für Vorgeschichte; 2019. (Archäologie in Sachsen-Anhalt. Sonderband; vol 21,2).
104	MAMS-15660	4497	22	51.525	11.8377	Bernburg	enclosure	charcoal	Salzmünde-Schiepzig (A143)	Meller H, Friederich S, editors. Salzmünde-Schiepzig - ein Ort, zwei Kulturen: Ausgrabungen an der Westumfahrung Halle (A 143). Halle (Saale): Landesamt für Denkmalpflege und Archäologie Sachsen-Anhalt - Landesmuseum für Vorgeschichte; 2019. (Archäologie in Sachsen-Anhalt. Sonderband; vol 21,2).
104	KIA-31459	4498	27	51.525	11.8377	Salzmünde	enclosure	bone	Salzmünde-Schiepzig (A143)	Meller H, Friederich S, editors. Salzmünde-Schiepzig - ein Ort, zwei Kulturen: Ausgrabungen an der Westumfahrung Halle (A 143). Halle (Saale): Landesamt für Denkmalpflege und Archäologie Sachsen-Anhalt - Landesmuseum für Vorgeschichte; 2019. (Archäologie in Sachsen-Anhalt. Sonderband; vol 21,2).
104	MAMS-15690	4498	26	51.525	11.8377	Walternienburg/Bernburg	enclosure	bone	Salzmünde-Schiepzig (A143)	Meller H, Friederich S, editors. Salzmünde-Schiepzig - ein Ort, zwei Kulturen: Ausgrabungen an der Westumfahrung Halle (A 143). Halle (Saale): Landesamt für Denkmalpflege und Archäologie Sachsen-Anhalt - Landesmuseum für Vorgeschichte; 2019. (Archäologie in Sachsen-Anhalt. Sonderband; vol 21,2).
104	MAMS-13400	4498	25	51.525	11.8377	Salzmünde	grave	bone	Salzmünde-Schiepzig (A143)	Meller H, Friederich S, editors. Salzmünde-Schiepzig - ein Ort, zwei Kulturen: Ausgrabungen an der Westumfahrung Halle (A 143). Halle (Saale): Landesamt für Denkmalpflege und Archäologie Sachsen-Anhalt - Landesmuseum für Vorgeschichte; 2019. (Archäologie in Sachsen-Anhalt. Sonderband; vol 21,2).
104	MAMS-16443	4500	22	51.525	11.8377	Salzmünde	grave	bone	Salzmünde-Schiepzig (A143)	Meller H, Friederich S, editors. Salzmünde-Schiepzig - ein Ort, zwei Kulturen: Ausgrabungen an der Westumfahrung Halle (A 143). Halle (Saale): Landesamt für Denkmalpflege und Archäologie Sachsen-Anhalt - Landesmuseum für Vorgeschichte; 2019. (Archäologie in Sachsen-Anhalt. Sonderband; vol 21,2).
104	MAMS-15699	4500	20	51.525	11.8377	Walternienburg/Bernburg	enclosure	bone	Salzmünde-Schiepzig (A143)	Meller H, Friederich S, editors. Salzmünde-Schiepzig - ein Ort, zwei Kulturen: Ausgrabungen an der Westumfahrung Halle (A 143). Halle (Saale): Landesamt für Denkmalpflege und Archäologie Sachsen-Anhalt - Landesmuseum für Vorgeschichte; 2019. (Archäologie in Sachsen-Anhalt. Sonderband; vol 21,2).
104	MAMS-16422	4501	25	51.525	11.8377	Salzmünde	grave	bone	Salzmünde-Schiepzig (A143)	Meller H, Friederich S, editors. Salzmünde-Schiepzig - ein Ort, zwei Kulturen: Ausgrabungen an der Westumfahrung Halle (A 143). Halle (Saale): Landesamt für Denkmalpflege und Archäologie Sachsen-Anhalt - Landesmuseum für Vorgeschichte; 2019. (Archäologie in Sachsen-Anhalt. Sonderband; vol 21,2).
104	MAMS-13395	4501	21	51.525	11.8377	Salzmünde	grave	bone	Salzmünde-Schiepzig (A143)	Meller H, Friederich S, editors. Salzmünde-Schiepzig - ein Ort, zwei Kulturen: Ausgrabungen an der Westumfahrung Halle (A 143). Halle (Saale): Landesamt für Denkmalpflege und Archäologie Sachsen-Anhalt - Landesmuseum für Vorgeschichte; 2019. (Archäologie in Sachsen-Anhalt. Sonderband; vol 21,2).
104	Erl-11026	4502	53	51.525	11.8377	Salzmünde	grave	bone	Salzmünde-Schiepzig (A143)	Meller H, Friederich S, editors. Salzmünde-Schiepzig - ein Ort, zwei Kulturen: Ausgrabungen an der Westumfahrung Halle (A 143). Halle (Saale): Landesamt für Denkmalpflege und Archäologie Sachsen-Anhalt - Landesmuseum für Vorgeschichte; 2019. (Archäologie in Sachsen-Anhalt. Sonderband; vol 21,2).
104	MAMS-16432	4502	25	51.525	11.8377	Salzmünde	enclosure	bone	Salzmünde-Schiepzig (A143)	Meller H, Friederich S, editors. Salzmünde-Schiepzig - ein Ort, zwei Kulturen: Ausgrabungen an der Westumfahrung Halle (A 143). Halle (Saale): Landesamt für Denkmalpflege und Archäologie Sachsen-Anhalt - Landesmuseum für Vorgeschichte; 2019. (Archäologie in Sachsen-Anhalt. Sonderband; vol 21,2).
104	MAMS-13405	4502	24	51.525	11.8377	Salzmünde	grave	bone	Salzmünde-Schiepzig (A143)	Meller H, Friederich S, editors. Salzmünde-Schiepzig - ein Ort, zwei Kulturen: Ausgrabungen an der Westumfahrung Halle (A 143). Halle (Saale): Landesamt für Denkmalpflege und Archäologie Sachsen-Anhalt - Landesmuseum für Vorgeschichte; 2019. (Archäologie in Sachsen-Anhalt. Sonderband; vol 21,2).
104	MAMS-15662	4502	23	51.525	11.8377	Salzmünde	enclosure	charcoal	Salzmünde-Schiepzig (A143)	Meller H, Friederich S, editors. Salzmünde-Schiepzig - ein Ort, zwei Kulturen: Ausgrabungen an der Westumfahrung Halle (A 143). Halle (Saale): Landesamt für Denkmalpflege und Archäologie Sachsen-Anhalt - Landesmuseum für Vorgeschichte; 2019. (Archäologie in Sachsen-Anhalt. Sonderband; vol 21,2).
104	MAMS-15685	4503	29	51.525	11.8377	Walternienburg/Bernburg	enclosure	bone	Salzmünde-Schiepzig (A143)	Meller H, Friederich S, editors. Salzmünde-Schiepzig - ein Ort, zwei Kulturen: Ausgrabungen an der Westumfahrung Halle (A 143). Halle (Saale): Landesamt für Denkmalpflege und Archäologie Sachsen-Anhalt - Landesmuseum für Vorgeschichte; 2019. (Archäologie in Sachsen-Anhalt. Sonderband; vol 21,2).
104	MAMS-13391	4505	23	51.525	11.8377	Salzmünde	grave	bone	Salzmünde-Schiepzig (A143)	Meller H, Friederich S, editors. Salzmünde-Schiepzig - ein Ort, zwei Kulturen: Ausgrabungen an der Westumfahrung Halle (A 143). Halle (Saale): Landesamt für Denkmalpflege und Archäologie Sachsen-Anhalt - Landesmuseum für Vorgeschichte; 2019. (Archäologie in Sachsen-Anhalt. Sonderband; vol 21,2).
104	MAMS-15702	4506	20	51.525	11.8377	Walternienburg/Bernburg	enclosure	bone	Salzmünde-Schiepzig (A143)	Meller H, Friederich S, editors. Salzmünde-Schiepzig - ein Ort, zwei Kulturen: Ausgrabungen an der Westumfahrung Halle (A 143). Halle (Saale): Landesamt für Denkmalpflege und Archäologie Sachsen-Anhalt - Landesmuseum für Vorgeschichte; 2019. (Archäologie in Sachsen-Anhalt. Sonderband; vol 21,2).
104	MAMS-13422	4507	20	51.525	11.8377	Salzmünde	grave	bone	Salzmünde-Schiepzig (A143)	Meller H, Friederich S, editors. Salzmünde-Schiepzig - ein Ort, zwei Kulturen: Ausgrabungen an der Westumfahrung Halle (A 143). Halle (Saale): Landesamt für Denkmalpflege und Archäologie Sachsen-Anhalt - Landesmuseum für Vorgeschichte; 2019. (Archäologie in Sachsen-Anhalt. Sonderband; vol 21,2).
104	MAMS-16444	4509	22	51.525	11.8377	Salzmünde	grave	bone	Salzmünde-Schiepzig (A143)	Meller H, Friederich S, editors. Salzmünde-Schiepzig - ein Ort, zwei Kulturen: Ausgrabungen an der Westumfahrung Halle (A 143). Halle (Saale): Landesamt für Denkmalpflege und Archäologie Sachsen-Anhalt - Landesmuseum für Vorgeschichte; 2019. (Archäologie in Sachsen-Anhalt. Sonderband; vol 21,2).
104	Erl-10330	4511	49	51.525	11.8377	Salzmünde	grave	bone	Salzmünde-Schiepzig (A143)	Meller H, Friederich S, editors. Salzmünde-Schiepzig - ein Ort, zwei Kulturen: Ausgrabungen an der Westumfahrung Halle (A 143). Halle (Saale): Landesamt für Denkmalpflege und Archäologie Sachsen-Anhalt - Landesmuseum für Vorgeschichte; 2019. (Archäologie in Sachsen-Anhalt. Sonderband; vol 21,2).
104	MAMS-13404	4511	24	51.525	11.8377	Salzmünde	grave	bone	Salzmünde-Schiepzig (A143)	Meller H, Friederich S, editors. Salzmünde-Schiepzig - ein Ort, zwei Kulturen: Ausgrabungen an der Westumfahrung Halle (A 143). Halle (Saale): Landesamt für Denkmalpflege und Archäologie Sachsen-Anhalt - Landesmuseum für Vorgeschichte; 2019. (Archäologie in Sachsen-Anhalt. Sonderband; vol 21,2).
104	MAMS-13393	4511	21	51.525	11.8377	Salzmünde	settlement	bone	Salzmünde-Schiepzig (A143)	Meller H, Friederich S, editors. Salzmünde-Schiepzig - ein Ort, zwei Kulturen: Ausgrabungen an der Westumfahrung Halle (A 143). Halle (Saale): Landesamt für Denkmalpflege und Archäologie Sachsen-Anhalt - Landesmuseum für Vorgeschichte; 2019. (Archäologie in Sachsen-Anhalt. Sonderband; vol 21,2).
104	MAMS-16442	4514	22	51.525	11.8377	Salzmünde	grave	bone	Salzmünde-Schiepzig (A143)	Meller H, Friederich S, editors. Salzmünde-Schiepzig - ein Ort, zwei Kulturen: Ausgrabungen an der Westumfahrung Halle (A 143). Halle (Saale): Landesamt für Denkmalpflege und Archäologie Sachsen-Anhalt - Landesmuseum für Vorgeschichte; 2019. (Archäologie in Sachsen-Anhalt. Sonderband; vol 21,2).
104	MAMS-16448	4515	23	51.525	11.8377	Salzmünde	grave	bone	Salzmünde-Schiepzig (A143)	Meller H, Friederich S, editors. Salzmünde-Schiepzig - ein Ort, zwei Kulturen: Ausgrabungen an der Westumfahrung Halle (A 143). Halle (Saale): Landesamt für Denkmalpflege und Archäologie Sachsen-Anhalt - Landesmuseum für Vorgeschichte; 2019. (Archäologie in Sachsen-Anhalt. Sonderband; vol 21,2).
104	MAMS-13409	4516	28	51.525	11.8377	Salzmünde	settlement	bone	Salzmünde-Schiepzig (A143)	Meller H, Friederich S, editors. Salzmünde-Schiepzig - ein Ort, zwei Kulturen: Ausgrabungen an der Westumfahrung Halle (A 143). Halle (Saale): Landesamt für Denkmalpflege und Archäologie Sachsen-Anhalt - Landesmuseum für Vorgeschichte; 2019. (Archäologie in Sachsen-Anhalt. Sonderband; vol 21,2).
104	MAMS-16135	4517	25	51.525	11.8377	Bernburg	grave	bone	Salzmünde-Schiepzig (A143)	Meller H, Friederich S, editors. Salzmünde-Schiepzig - ein Ort, zwei Kulturen: Ausgrabungen an der Westumfahrung Halle (A 143). Halle (Saale): Landesamt für Denkmalpflege und Archäologie Sachsen-Anhalt - Landesmuseum für Vorgeschichte; 2019. (Archäologie in Sachsen-Anhalt. Sonderband; vol 21,2).
104	MAMS-16481	4521	24	51.525	11.8377	Salzmünde	enclosure	bone	Salzmünde-Schiepzig (A143)	Meller H, Friederich S, editors. Salzmünde-Schiepzig - ein Ort, zwei Kulturen: Ausgrabungen an der Westumfahrung Halle (A 143). Halle (Saale): Landesamt für Denkmalpflege und Archäologie Sachsen-Anhalt - Landesmuseum für Vorgeschichte; 2019. (Archäologie in Sachsen-Anhalt. Sonderband; vol 21,2).
104	Erl-8626	4523	65	51.525	11.8377	Salzmünde	enclosure	bone	Salzmünde-Schiepzig (A143)	Meller H, Friederich S, editors. Salzmünde-Schiepzig - ein Ort, zwei Kulturen: Ausgrabungen an der Westumfahrung Halle (A 143). Halle (Saale): Landesamt für Denkmalpflege und Archäologie Sachsen-Anhalt - Landesmuseum für Vorgeschichte; 2019. (Archäologie in Sachsen-Anhalt. Sonderband; vol 21,2).
104	MAMS-16485	4523	23	51.525	11.8377	Salzmünde	enclosure	bone	Salzmünde-Schiepzig (A143)	Meller H, Friederich S, editors. Salzmünde-Schiepzig - ein Ort, zwei Kulturen: Ausgrabungen an der Westumfahrung Halle (A 143). Halle (Saale): Landesamt für Denkmalpflege und Archäologie Sachsen-Anhalt - Landesmuseum für Vorgeschichte; 2019. (Archäologie in Sachsen-Anhalt. Sonderband; vol 21,2).
104	MAMS-15687	4524	28	51.525	11.8377	Walternienburg/Bernburg	enclosure	bone	Salzmünde-Schiepzig (A143)	Meller H, Friederich S, editors. Salzmünde-Schiepzig - ein Ort, zwei Kulturen: Ausgrabungen an der Westumfahrung Halle (A 143). Halle (Saale): Landesamt für Denkmalpflege und Archäologie Sachsen-Anhalt - Landesmuseum für Vorgeschichte; 2019. (Archäologie in Sachsen-Anhalt. Sonderband; vol 21,2).
104	MAMS-15712	4525	25	51.525	11.8377	Salzmünde	enclosure	charcoal	Salzmünde-Schiepzig (A143)	Meller H, Friederich S, editors. Salzmünde-Schiepzig - ein Ort, zwei Kulturen: Ausgrabungen an der Westumfahrung Halle (A 143). Halle (Saale): Landesamt für Denkmalpflege und Archäologie Sachsen-Anhalt - Landesmuseum für Vorgeschichte; 2019. (Archäologie in Sachsen-Anhalt. Sonderband; vol 21,2).
104	MAMS-15704	4527	30	51.525	11.8377	Walternienburg/Bernburg	enclosure	bone	Salzmünde-Schiepzig (A143)	Meller H, Friederich S, editors. Salzmünde-Schiepzig - ein Ort, zwei Kulturen: Ausgrabungen an der Westumfahrung Halle (A 143). Halle (Saale): Landesamt für Denkmalpflege und Archäologie Sachsen-Anhalt - Landesmuseum für Vorgeschichte; 2019. (Archäologie in Sachsen-Anhalt. Sonderband; vol 21,2).
104	MAMS-13392	4527	23	51.525	11.8377	Salzmünde	settlement	bone	Salzmünde-Schiepzig (A143)	Meller H, Friederich S, editors. Salzmünde-Schiepzig - ein Ort, zwei Kulturen: Ausgrabungen an der Westumfahrung Halle (A 143). Halle (Saale): Landesamt für Denkmalpflege und Archäologie Sachsen-Anhalt - Landesmuseum für Vorgeschichte; 2019. (Archäologie in Sachsen-Anhalt. Sonderband; vol 21,2).
104	MAMS-15686	4528	27	51.525	11.8377	Walternienburg/Bernburg	enclosure	bone	Salzmünde-Schiepzig (A143)	Meller H, Friederich S, editors. Salzmünde-Schiepzig - ein Ort, zwei Kulturen: Ausgrabungen an der Westumfahrung Halle (A 143). Halle (Saale): Landesamt für Denkmalpflege und Archäologie Sachsen-Anhalt - Landesmuseum für Vorgeschichte; 2019. (Archäologie in Sachsen-Anhalt. Sonderband; vol 21,2).
104	MAMS-16497	4528	24	51.525	11.8377	Salzmünde	settlement	bone	Salzmünde-Schiepzig (A143)	Meller H, Friederich S, editors. Salzmünde-Schiepzig - ein Ort, zwei Kulturen: Ausgrabungen an der Westumfahrung Halle (A 143). Halle (Saale): Landesamt für Denkmalpflege und Archäologie Sachsen-Anhalt - Landesmuseum für Vorgeschichte; 2019. (Archäologie in Sachsen-Anhalt. Sonderband; vol 21,2).
104	MAMS-16500	4531	23	51.525	11.8377	Salzmünde/Bernburg	grave	grain	Salzmünde-Schiepzig (A143)	Meller H, Friederich S, editors. Salzmünde-Schiepzig - ein Ort, zwei Kulturen: Ausgrabungen an der Westumfahrung Halle (A 143). Halle (Saale): Landesamt für Denkmalpflege und Archäologie Sachsen-Anhalt - Landesmuseum für Vorgeschichte; 2019. (Archäologie in Sachsen-Anhalt. Sonderband; vol 21,2).
104	KIA-34052	4533	30	51.525	11.8377	Salzmünde	settlement	bone	Salzmünde-Schiepzig (A143)	Meller H, Friederich S, editors. Salzmünde-Schiepzig - ein Ort, zwei Kulturen: Ausgrabungen an der Westumfahrung Halle (A 143). Halle (Saale): Landesamt für Denkmalpflege und Archäologie Sachsen-Anhalt - Landesmuseum für Vorgeschichte; 2019. (Archäologie in Sachsen-Anhalt. Sonderband; vol 21,2).
104	MAMS-13417	4533	27	51.525	11.8377	Salzmünde	grave	bone	Salzmünde-Schiepzig (A143)	Meller H, Friederich S, editors. Salzmünde-Schiepzig - ein Ort, zwei Kulturen: Ausgrabungen an der Westumfahrung Halle (A 143). Halle (Saale): Landesamt für Denkmalpflege und Archäologie Sachsen-Anhalt - Landesmuseum für Vorgeschichte; 2019. (Archäologie in Sachsen-Anhalt. Sonderband; vol 21,2).
104	MAMS-16490	4534	24	51.525	11.8377	Salzmünde	grave	bone	Salzmünde-Schiepzig (A143)	Meller H, Friederich S, editors. Salzmünde-Schiepzig - ein Ort, zwei Kulturen: Ausgrabungen an der Westumfahrung Halle (A 143). Halle (Saale): Landesamt für Denkmalpflege und Archäologie Sachsen-Anhalt - Landesmuseum für Vorgeschichte; 2019. (Archäologie in Sachsen-Anhalt. Sonderband; vol 21,2).
104	Erl-10329	4538	47	51.525	11.8377	Salzmünde	enclosure	bone	Salzmünde-Schiepzig (A143)	Meller H, Friederich S, editors. Salzmünde-Schiepzig - ein Ort, zwei Kulturen: Ausgrabungen an der Westumfahrung Halle (A 143). Halle (Saale): Landesamt für Denkmalpflege und Archäologie Sachsen-Anhalt - Landesmuseum für Vorgeschichte; 2019. (Archäologie in Sachsen-Anhalt. Sonderband; vol 21,2).
104	MAMS-15684	4539	29	51.525	11.8377	Walternienburg/Bernburg	enclosure	bone	Salzmünde-Schiepzig (A143)	Meller H, Friederich S, editors. Salzmünde-Schiepzig - ein Ort, zwei Kulturen: Ausgrabungen an der Westumfahrung Halle (A 143). Halle (Saale): Landesamt für Denkmalpflege und Archäologie Sachsen-Anhalt - Landesmuseum für Vorgeschichte; 2019. (Archäologie in Sachsen-Anhalt. Sonderband; vol 21,2).
104	MAMS-16445	4542	22	51.525	11.8377	Salzmünde	grave	bone	Salzmünde-Schiepzig (A143)	Meller H, Friederich S, editors. Salzmünde-Schiepzig - ein Ort, zwei Kulturen: Ausgrabungen an der Westumfahrung Halle (A 143). Halle (Saale): Landesamt für Denkmalpflege und Archäologie Sachsen-Anhalt - Landesmuseum für Vorgeschichte; 2019. (Archäologie in Sachsen-Anhalt. Sonderband; vol 21,2).
104	MAMS-15707	4545	30	51.525	11.8377	Bernburg	enclosure	bone	Salzmünde-Schiepzig (A143)	Meller H, Friederich S, editors. Salzmünde-Schiepzig - ein Ort, zwei Kulturen: Ausgrabungen an der Westumfahrung Halle (A 143). Halle (Saale): Landesamt für Denkmalpflege und Archäologie Sachsen-Anhalt - Landesmuseum für Vorgeschichte; 2019. (Archäologie in Sachsen-Anhalt. Sonderband; vol 21,2).
104	MAMS-16486	4547	22	51.525	11.8377	Salzmünde	enclosure	bone	Salzmünde-Schiepzig (A143)	Meller H, Friederich S, editors. Salzmünde-Schiepzig - ein Ort, zwei Kulturen: Ausgrabungen an der Westumfahrung Halle (A 143). Halle (Saale): Landesamt für Denkmalpflege und Archäologie Sachsen-Anhalt - Landesmuseum für Vorgeschichte; 2019. (Archäologie in Sachsen-Anhalt. Sonderband; vol 21,2).
104	KIA-31406.2	4552	29	51.525	11.8377	Salzmünde	enclosure	bone	Salzmünde-Schiepzig (A143)	Meller H, Friederich S, editors. Salzmünde-Schiepzig - ein Ort, zwei Kulturen: Ausgrabungen an der Westumfahrung Halle (A 143). Halle (Saale): Landesamt für Denkmalpflege und Archäologie Sachsen-Anhalt - Landesmuseum für Vorgeschichte; 2019. (Archäologie in Sachsen-Anhalt. Sonderband; vol 21,2).
104	MAMS-15705	4554	22	51.525	11.8377	Walternienburg/Bernburg	enclosure	bone	Salzmünde-Schiepzig (A143)	Meller H, Friederich S, editors. Salzmünde-Schiepzig - ein Ort, zwei Kulturen: Ausgrabungen an der Westumfahrung Halle (A 143). Halle (Saale): Landesamt für Denkmalpflege und Archäologie Sachsen-Anhalt - Landesmuseum für Vorgeschichte; 2019. (Archäologie in Sachsen-Anhalt. Sonderband; vol 21,2).
104	MAMS-15681	4559	22	51.525	11.8377	Walternienburg/Bernburg	enclosure	bone	Salzmünde-Schiepzig (A143)	Meller H, Friederich S, editors. Salzmünde-Schiepzig - ein Ort, zwei Kulturen: Ausgrabungen an der Westumfahrung Halle (A 143). Halle (Saale): Landesamt für Denkmalpflege und Archäologie Sachsen-Anhalt - Landesmuseum für Vorgeschichte; 2019. (Archäologie in Sachsen-Anhalt. Sonderband; vol 21,2).
104	MAMS-15694	4563	20	51.525	11.8377	Walternienburg/Bernburg	enclosure	bone	Salzmünde-Schiepzig (A143)	Meller H, Friederich S, editors. Salzmünde-Schiepzig - ein Ort, zwei Kulturen: Ausgrabungen an der Westumfahrung Halle (A 143). Halle (Saale): Landesamt für Denkmalpflege und Archäologie Sachsen-Anhalt - Landesmuseum für Vorgeschichte; 2019. (Archäologie in Sachsen-Anhalt. Sonderband; vol 21,2).
104	MAMS-16478	4579	26	51.525	11.8377	Salzmünde	enclosure	bone	Salzmünde-Schiepzig (A143)	Meller H, Friederich S, editors. Salzmünde-Schiepzig - ein Ort, zwei Kulturen: Ausgrabungen an der Westumfahrung Halle (A 143). Halle (Saale): Landesamt für Denkmalpflege und Archäologie Sachsen-Anhalt - Landesmuseum für Vorgeschichte; 2019. (Archäologie in Sachsen-Anhalt. Sonderband; vol 21,2).
104	KIA-34054	4580	35	51.525	11.8377	Salzmünde	settlement	bone	Salzmünde-Schiepzig (A143)	Meller H, Friederich S, editors. Salzmünde-Schiepzig - ein Ort, zwei Kulturen: Ausgrabungen an der Westumfahrung Halle (A 143). Halle (Saale): Landesamt für Denkmalpflege und Archäologie Sachsen-Anhalt - Landesmuseum für Vorgeschichte; 2019. (Archäologie in Sachsen-Anhalt. Sonderband; vol 21,2).
104	KIA-31458	4609	28	51.525	11.8377	Salzmünde	grave	bone	Salzmünde-Schiepzig (A143)	Meller H, Friederich S, editors. Salzmünde-Schiepzig - ein Ort, zwei Kulturen: Ausgrabungen an der Westumfahrung Halle (A 143). Halle (Saale): Landesamt für Denkmalpflege und Archäologie Sachsen-Anhalt - Landesmuseum für Vorgeschichte; 2019. (Archäologie in Sachsen-Anhalt. Sonderband; vol 21,2).
104	KIA-34067	4622	28	51.525	11.8377	Salzmünde	enclosure	bone	Salzmünde-Schiepzig (A143)	Meller H, Friederich S, editors. Salzmünde-Schiepzig - ein Ort, zwei Kulturen: Ausgrabungen an der Westumfahrung Halle (A 143). Halle (Saale): Landesamt für Denkmalpflege und Archäologie Sachsen-Anhalt - Landesmuseum für Vorgeschichte; 2019. (Archäologie in Sachsen-Anhalt. Sonderband; vol 21,2).
104	KIA-34074	4639	29	51.525	11.8377	Salzmünde/Walternienburg	enclosure	bone	Salzmünde-Schiepzig (A143)	Meller H, Friederich S, editors. Salzmünde-Schiepzig - ein Ort, zwei Kulturen: Ausgrabungen an der Westumfahrung Halle (A 143). Halle (Saale): Landesamt für Denkmalpflege und Archäologie Sachsen-Anhalt - Landesmuseum für Vorgeschichte; 2019. (Archäologie in Sachsen-Anhalt. Sonderband; vol 21,2).
104	KIA-34859	4665	31	51.525	11.8377	Salzmünde in Corded Ware-Befund	grave	bone	Salzmünde-Schiepzig (A143)	Meller H, Friederich S, editors. Salzmünde-Schiepzig - ein Ort, zwei Kulturen: Ausgrabungen an der Westumfahrung Halle (A 143). Halle (Saale): Landesamt für Denkmalpflege und Archäologie Sachsen-Anhalt - Landesmuseum für Vorgeschichte; 2019. (Archäologie in Sachsen-Anhalt. Sonderband; vol 21,2).
104	Erl-10324	4683	49	51.525	11.8377	Salzmünde	grave	bone	Salzmünde-Schiepzig (A143)	Meller H, Friederich S, editors. Salzmünde-Schiepzig - ein Ort, zwei Kulturen: Ausgrabungen an der Westumfahrung Halle (A 143). Halle (Saale): Landesamt für Denkmalpflege und Archäologie Sachsen-Anhalt - Landesmuseum für Vorgeschichte; 2019. (Archäologie in Sachsen-Anhalt. Sonderband; vol 21,2).
104	MAMS-16493	4732	29	51.525	11.8377	Baalberge/Salzmünde	grave	bone	Salzmünde-Schiepzig (A143)	Meller H, Friederich S, editors. Salzmünde-Schiepzig - ein Ort, zwei Kulturen: Ausgrabungen an der Westumfahrung Halle (A 143). Halle (Saale): Landesamt für Denkmalpflege und Archäologie Sachsen-Anhalt - Landesmuseum für Vorgeschichte; 2019. (Archäologie in Sachsen-Anhalt. Sonderband; vol 21,2).
104	KIA-34053	4741	29	51.525	11.8377	Salzmünde in Bernburger Befund	enclosure	bone	Salzmünde-Schiepzig (A143)	Meller H, Friederich S, editors. Salzmünde-Schiepzig - ein Ort, zwei Kulturen: Ausgrabungen an der Westumfahrung Halle (A 143). Halle (Saale): Landesamt für Denkmalpflege und Archäologie Sachsen-Anhalt - Landesmuseum für Vorgeschichte; 2019. (Archäologie in Sachsen-Anhalt. Sonderband; vol 21,2).
104	MAMS-13415	4741	28	51.525	11.8377	Salzmünde	grave	bone	Salzmünde-Schiepzig (A143)	Meller H, Friederich S, editors. Salzmünde-Schiepzig - ein Ort, zwei Kulturen: Ausgrabungen an der Westumfahrung Halle (A 143). Halle (Saale): Landesamt für Denkmalpflege und Archäologie Sachsen-Anhalt - Landesmuseum für Vorgeschichte; 2019. (Archäologie in Sachsen-Anhalt. Sonderband; vol 21,2).
104	KIA-31456	4745	21	51.525	11.8377	Baalberge	settlement	bone	Salzmünde-Schiepzig (A143)	Meller H, Friederich S, editors. Salzmünde-Schiepzig - ein Ort, zwei Kulturen: Ausgrabungen an der Westumfahrung Halle (A 143). Halle (Saale): Landesamt für Denkmalpflege und Archäologie Sachsen-Anhalt - Landesmuseum für Vorgeschichte; 2019. (Archäologie in Sachsen-Anhalt. Sonderband; vol 21,2).
104	MAMS-15661	4755	24	51.525	11.8377	Salzmünde	enclosure	charcoal	Salzmünde-Schiepzig (A143)	Meller H, Friederich S, editors. Salzmünde-Schiepzig - ein Ort, zwei Kulturen: Ausgrabungen an der Westumfahrung Halle (A 143). Halle (Saale): Landesamt für Denkmalpflege und Archäologie Sachsen-Anhalt - Landesmuseum für Vorgeschichte; 2019. (Archäologie in Sachsen-Anhalt. Sonderband; vol 21,2).
104	MAMS-16460	4757	22	51.525	11.8377	Baalberge	settlement	bone	Salzmünde-Schiepzig (A143)	Meller H, Friederich S, editors. Salzmünde-Schiepzig - ein Ort, zwei Kulturen: Ausgrabungen an der Westumfahrung Halle (A 143). Halle (Saale): Landesamt für Denkmalpflege und Archäologie Sachsen-Anhalt - Landesmuseum für Vorgeschichte; 2019. (Archäologie in Sachsen-Anhalt. Sonderband; vol 21,2).
104	KIA-34060	4758	31	51.525	11.8377	Baalberge	settlement	bone	Salzmünde-Schiepzig (A143)	Meller H, Friederich S, editors. Salzmünde-Schiepzig - ein Ort, zwei Kulturen: Ausgrabungen an der Westumfahrung Halle (A 143). Halle (Saale): Landesamt für Denkmalpflege und Archäologie Sachsen-Anhalt - Landesmuseum für Vorgeschichte; 2019. (Archäologie in Sachsen-Anhalt. Sonderband; vol 21,2).
104	MAMS-13413	4763	29	51.525	11.8377	Salzmünde	settlement	bone	Salzmünde-Schiepzig (A143)	Meller H, Friederich S, editors. Salzmünde-Schiepzig - ein Ort, zwei Kulturen: Ausgrabungen an der Westumfahrung Halle (A 143). Halle (Saale): Landesamt für Denkmalpflege und Archäologie Sachsen-Anhalt - Landesmuseum für Vorgeschichte; 2019. (Archäologie in Sachsen-Anhalt. Sonderband; vol 21,2).
104	MAMS-16461	4771	22	51.525	11.8377	Baalberge	settlement	bone	Salzmünde-Schiepzig (A143)	Meller H, Friederich S, editors. Salzmünde-Schiepzig - ein Ort, zwei Kulturen: Ausgrabungen an der Westumfahrung Halle (A 143). Halle (Saale): Landesamt für Denkmalpflege und Archäologie Sachsen-Anhalt - Landesmuseum für Vorgeschichte; 2019. (Archäologie in Sachsen-Anhalt. Sonderband; vol 21,2).
104	KIA-31454	4783	27	51.525	11.8377	Salzmünde	settlement	bone	Salzmünde-Schiepzig (A143)	Meller H, Friederich S, editors. Salzmünde-Schiepzig - ein Ort, zwei Kulturen: Ausgrabungen an der Westumfahrung Halle (A 143). Halle (Saale): Landesamt für Denkmalpflege und Archäologie Sachsen-Anhalt - Landesmuseum für Vorgeschichte; 2019. (Archäologie in Sachsen-Anhalt. Sonderband; vol 21,2).
104	KIA-31462	4797	33	51.525	11.8377	Salzmünde	grave	bone	Salzmünde-Schiepzig (A143)	Meller H, Friederich S, editors. Salzmünde-Schiepzig - ein Ort, zwei Kulturen: Ausgrabungen an der Westumfahrung Halle (A 143). Halle (Saale): Landesamt für Denkmalpflege und Archäologie Sachsen-Anhalt - Landesmuseum für Vorgeschichte; 2019. (Archäologie in Sachsen-Anhalt. Sonderband; vol 21,2).
104	MAMS-16511	4839	26	51.525	11.8377	Baalberge/Salzmünde	enclosure	bone	Salzmünde-Schiepzig (A143)	Meller H, Friederich S, editors. Salzmünde-Schiepzig - ein Ort, zwei Kulturen: Ausgrabungen an der Westumfahrung Halle (A 143). Halle (Saale): Landesamt für Denkmalpflege und Archäologie Sachsen-Anhalt - Landesmuseum für Vorgeschichte; 2019. (Archäologie in Sachsen-Anhalt. Sonderband; vol 21,2).
104	MAMS-16434	4856	19	51.525	11.8377	Baalberge	grave	bone	Salzmünde-Schiepzig (A143)	Meller H, Friederich S, editors. Salzmünde-Schiepzig - ein Ort, zwei Kulturen: Ausgrabungen an der Westumfahrung Halle (A 143). Halle (Saale): Landesamt für Denkmalpflege und Archäologie Sachsen-Anhalt - Landesmuseum für Vorgeschichte; 2019. (Archäologie in Sachsen-Anhalt. Sonderband; vol 21,2).
104	MAMS-16133	4885	19	51.525	11.8377	Baalberge	grave	bone	Salzmünde-Schiepzig (A143)	Meller H, Friederich S, editors. Salzmünde-Schiepzig - ein Ort, zwei Kulturen: Ausgrabungen an der Westumfahrung Halle (A 143). Halle (Saale): Landesamt für Denkmalpflege und Archäologie Sachsen-Anhalt - Landesmuseum für Vorgeschichte; 2019. (Archäologie in Sachsen-Anhalt. Sonderband; vol 21,2).
104	Erl-11022	4963	52	51.525	11.8377	Baalberge	settlement	bone	Salzmünde-Schiepzig (A143)	Meller H, Friederich S, editors. Salzmünde-Schiepzig - ein Ort, zwei Kulturen: Ausgrabungen an der Westumfahrung Halle (A 143). Halle (Saale): Landesamt für Denkmalpflege und Archäologie Sachsen-Anhalt - Landesmuseum für Vorgeschichte; 2019. (Archäologie in Sachsen-Anhalt. Sonderband; vol 21,2).
104	MAMS-18312	5025	23	51.525	11.8377	Baalberge	settlement	bone	Salzmünde-Schiepzig (A143)	Meller H, Friederich S, editors. Salzmünde-Schiepzig - ein Ort, zwei Kulturen: Ausgrabungen an der Westumfahrung Halle (A 143). Halle (Saale): Landesamt für Denkmalpflege und Archäologie Sachsen-Anhalt - Landesmuseum für Vorgeschichte; 2019. (Archäologie in Sachsen-Anhalt. Sonderband; vol 21,2).
104	MAMS-16455	5182	21	51.525	11.8377	Schiepzig	grave	bone	Salzmünde-Schiepzig (A143)	Meller H, Friederich S, editors. Salzmünde-Schiepzig - ein Ort, zwei Kulturen: Ausgrabungen an der Westumfahrung Halle (A 143). Halle (Saale): Landesamt für Denkmalpflege und Archäologie Sachsen-Anhalt - Landesmuseum für Vorgeschichte; 2019. (Archäologie in Sachsen-Anhalt. Sonderband; vol 21,2).
104	MAMS-16466	5185	23	51.525	11.8377	Schiepzig	settlement	bone	Salzmünde-Schiepzig (A143)	Meller H, Friederich S, editors. Salzmünde-Schiepzig - ein Ort, zwei Kulturen: Ausgrabungen an der Westumfahrung Halle (A 143). Halle (Saale): Landesamt für Denkmalpflege und Archäologie Sachsen-Anhalt - Landesmuseum für Vorgeschichte; 2019. (Archäologie in Sachsen-Anhalt. Sonderband; vol 21,2).
104	Erl-10320	5187	44	51.525	11.8377	Schiepzig	grave	bone	Salzmünde-Schiepzig (A143)	Meller H, Friederich S, editors. Salzmünde-Schiepzig - ein Ort, zwei Kulturen: Ausgrabungen an der Westumfahrung Halle (A 143). Halle (Saale): Landesamt für Denkmalpflege und Archäologie Sachsen-Anhalt - Landesmuseum für Vorgeschichte; 2019. (Archäologie in Sachsen-Anhalt. Sonderband; vol 21,2).
104	Erl-10322	5190	46	51.525	11.8377	Schiepzig	grave	bone	Salzmünde-Schiepzig (A143)	Meller H, Friederich S, editors. Salzmünde-Schiepzig - ein Ort, zwei Kulturen: Ausgrabungen an der Westumfahrung Halle (A 143). Halle (Saale): Landesamt für Denkmalpflege und Archäologie Sachsen-Anhalt - Landesmuseum für Vorgeschichte; 2019. (Archäologie in Sachsen-Anhalt. Sonderband; vol 21,2).
104	KIA-34073	5192	30	51.525	11.8377	Schiepzig	grave	bone	Salzmünde-Schiepzig (A143)	Meller H, Friederich S, editors. Salzmünde-Schiepzig - ein Ort, zwei Kulturen: Ausgrabungen an der Westumfahrung Halle (A 143). Halle (Saale): Landesamt für Denkmalpflege und Archäologie Sachsen-Anhalt - Landesmuseum für Vorgeschichte; 2019. (Archäologie in Sachsen-Anhalt. Sonderband; vol 21,2).
104	MAMS-16457	5198	21	51.525	11.8377	Schiepzig	grave	bone	Salzmünde-Schiepzig (A143)	Meller H, Friederich S, editors. Salzmünde-Schiepzig - ein Ort, zwei Kulturen: Ausgrabungen an der Westumfahrung Halle (A 143). Halle (Saale): Landesamt für Denkmalpflege und Archäologie Sachsen-Anhalt - Landesmuseum für Vorgeschichte; 2019. (Archäologie in Sachsen-Anhalt. Sonderband; vol 21,2).
104	KIA-33042	5199	43	51.525	11.8377	Schiepzig	grave	bone	Salzmünde-Schiepzig (A143)	Meller H, Friederich S, editors. Salzmünde-Schiepzig - ein Ort, zwei Kulturen: Ausgrabungen an der Westumfahrung Halle (A 143). Halle (Saale): Landesamt für Denkmalpflege und Archäologie Sachsen-Anhalt - Landesmuseum für Vorgeschichte; 2019. (Archäologie in Sachsen-Anhalt. Sonderband; vol 21,2).
104	KIA-34071	5207	46	51.525	11.8377	Schiepzig	grave	bone	Salzmünde-Schiepzig (A143)	Meller H, Friederich S, editors. Salzmünde-Schiepzig - ein Ort, zwei Kulturen: Ausgrabungen an der Westumfahrung Halle (A 143). Halle (Saale): Landesamt für Denkmalpflege und Archäologie Sachsen-Anhalt - Landesmuseum für Vorgeschichte; 2019. (Archäologie in Sachsen-Anhalt. Sonderband; vol 21,2).
104	MAMS-16464	5208	22	51.525	11.8377	Schiepzig	settlement	bone	Salzmünde-Schiepzig (A143)	Meller H, Friederich S, editors. Salzmünde-Schiepzig - ein Ort, zwei Kulturen: Ausgrabungen an der Westumfahrung Halle (A 143). Halle (Saale): Landesamt für Denkmalpflege und Archäologie Sachsen-Anhalt - Landesmuseum für Vorgeschichte; 2019. (Archäologie in Sachsen-Anhalt. Sonderband; vol 21,2).
104	MAMS-16454	5213	23	51.525	11.8377	Schiepzig	grave	bone	Salzmünde-Schiepzig (A143)	Meller H, Friederich S, editors. Salzmünde-Schiepzig - ein Ort, zwei Kulturen: Ausgrabungen an der Westumfahrung Halle (A 143). Halle (Saale): Landesamt für Denkmalpflege und Archäologie Sachsen-Anhalt - Landesmuseum für Vorgeschichte; 2019. (Archäologie in Sachsen-Anhalt. Sonderband; vol 21,2).
104	MAMS-13399	5216	25	51.525	11.8377	Schiepzig	grave	bone	Salzmünde-Schiepzig (A143)	Meller H, Friederich S, editors. Salzmünde-Schiepzig - ein Ort, zwei Kulturen: Ausgrabungen an der Westumfahrung Halle (A 143). Halle (Saale): Landesamt für Denkmalpflege und Archäologie Sachsen-Anhalt - Landesmuseum für Vorgeschichte; 2019. (Archäologie in Sachsen-Anhalt. Sonderband; vol 21,2).
104	MAMS-16456	5227	21	51.525	11.8377	Schiepzig	grave	bone	Salzmünde-Schiepzig (A143)	Meller H, Friederich S, editors. Salzmünde-Schiepzig - ein Ort, zwei Kulturen: Ausgrabungen an der Westumfahrung Halle (A 143). Halle (Saale): Landesamt für Denkmalpflege und Archäologie Sachsen-Anhalt - Landesmuseum für Vorgeschichte; 2019. (Archäologie in Sachsen-Anhalt. Sonderband; vol 21,2).
104	MAMS-16452	5229	24	51.525	11.8377	Schiepzig	grave	bone	Salzmünde-Schiepzig (A143)	Meller H, Friederich S, editors. Salzmünde-Schiepzig - ein Ort, zwei Kulturen: Ausgrabungen an der Westumfahrung Halle (A 143). Halle (Saale): Landesamt für Denkmalpflege und Archäologie Sachsen-Anhalt - Landesmuseum für Vorgeschichte; 2019. (Archäologie in Sachsen-Anhalt. Sonderband; vol 21,2).
104	MAMS-16449	5231	23	51.525	11.8377	Schiepzig	grave	bone	Salzmünde-Schiepzig (A143)	Meller H, Friederich S, editors. Salzmünde-Schiepzig - ein Ort, zwei Kulturen: Ausgrabungen an der Westumfahrung Halle (A 143). Halle (Saale): Landesamt für Denkmalpflege und Archäologie Sachsen-Anhalt - Landesmuseum für Vorgeschichte; 2019. (Archäologie in Sachsen-Anhalt. Sonderband; vol 21,2).
104	MAMS-16450	5232	24	51.525	11.8377	Schiepzig	grave	bone	Salzmünde-Schiepzig (A143)	Meller H, Friederich S, editors. Salzmünde-Schiepzig - ein Ort, zwei Kulturen: Ausgrabungen an der Westumfahrung Halle (A 143). Halle (Saale): Landesamt für Denkmalpflege und Archäologie Sachsen-Anhalt - Landesmuseum für Vorgeschichte; 2019. (Archäologie in Sachsen-Anhalt. Sonderband; vol 21,2).
104	MAMS-18314	5234	23	51.525	11.8377	Schöninger Gruppe	grave	bone	Salzmünde-Schiepzig (A143)	Meller H, Friederich S, editors. Salzmünde-Schiepzig - ein Ort, zwei Kulturen: Ausgrabungen an der Westumfahrung Halle (A 143). Halle (Saale): Landesamt für Denkmalpflege und Archäologie Sachsen-Anhalt - Landesmuseum für Vorgeschichte; 2019. (Archäologie in Sachsen-Anhalt. Sonderband; vol 21,2).
104	MAMS-16453	5244	24	51.525	11.8377	Schiepzig	grave	bone	Salzmünde-Schiepzig (A143)	Meller H, Friederich S, editors. Salzmünde-Schiepzig - ein Ort, zwei Kulturen: Ausgrabungen an der Westumfahrung Halle (A 143). Halle (Saale): Landesamt für Denkmalpflege und Archäologie Sachsen-Anhalt - Landesmuseum für Vorgeschichte; 2019. (Archäologie in Sachsen-Anhalt. Sonderband; vol 21,2).
104	KIA-31460	5248	30	51.525	11.8377	Schiepzig	grave	bone	Salzmünde-Schiepzig (A143)	Meller H, Friederich S, editors. Salzmünde-Schiepzig - ein Ort, zwei Kulturen: Ausgrabungen an der Westumfahrung Halle (A 143). Halle (Saale): Landesamt für Denkmalpflege und Archäologie Sachsen-Anhalt - Landesmuseum für Vorgeschichte; 2019. (Archäologie in Sachsen-Anhalt. Sonderband; vol 21,2).
104	MAMS-16451	5253	24	51.525	11.8377	Schiepzig	grave	bone	Salzmünde-Schiepzig (A143)	Meller H, Friederich S, editors. Salzmünde-Schiepzig - ein Ort, zwei Kulturen: Ausgrabungen an der Westumfahrung Halle (A 143). Halle (Saale): Landesamt für Denkmalpflege und Archäologie Sachsen-Anhalt - Landesmuseum für Vorgeschichte; 2019. (Archäologie in Sachsen-Anhalt. Sonderband; vol 21,2).
104	MAMS-16459	5256	22	51.525	11.8377	Schiepzig	settlement	bone	Salzmünde-Schiepzig (A143)	Meller H, Friederich S, editors. Salzmünde-Schiepzig - ein Ort, zwei Kulturen: Ausgrabungen an der Westumfahrung Halle (A 143). Halle (Saale): Landesamt für Denkmalpflege und Archäologie Sachsen-Anhalt - Landesmuseum für Vorgeschichte; 2019. (Archäologie in Sachsen-Anhalt. Sonderband; vol 21,2).
104	Erl-10323	5257	47	51.525	11.8377	Schiepzig	grave	bone	Salzmünde-Schiepzig (A143)	Meller H, Friederich S, editors. Salzmünde-Schiepzig - ein Ort, zwei Kulturen: Ausgrabungen an der Westumfahrung Halle (A 143). Halle (Saale): Landesamt für Denkmalpflege und Archäologie Sachsen-Anhalt - Landesmuseum für Vorgeschichte; 2019. (Archäologie in Sachsen-Anhalt. Sonderband; vol 21,2).
104	MAMS-16465	5261	23	51.525	11.8377	Schiepzig	settlement	bone	Salzmünde-Schiepzig (A143)	Meller H, Friederich S, editors. Salzmünde-Schiepzig - ein Ort, zwei Kulturen: Ausgrabungen an der Westumfahrung Halle (A 143). Halle (Saale): Landesamt für Denkmalpflege und Archäologie Sachsen-Anhalt - Landesmuseum für Vorgeschichte; 2019. (Archäologie in Sachsen-Anhalt. Sonderband; vol 21,2).
104	KIA-34946	5262	34	51.525	11.8377	Schiepzig	settlement	bone	Salzmünde-Schiepzig (A143)	Meller H, Friederich S, editors. Salzmünde-Schiepzig - ein Ort, zwei Kulturen: Ausgrabungen an der Westumfahrung Halle (A 143). Halle (Saale): Landesamt für Denkmalpflege und Archäologie Sachsen-Anhalt - Landesmuseum für Vorgeschichte; 2019. (Archäologie in Sachsen-Anhalt. Sonderband; vol 21,2).
104	MAMS-16462	5267	23	51.525	11.8377	Schiepzig	settlement	bone	Salzmünde-Schiepzig (A143)	Meller H, Friederich S, editors. Salzmünde-Schiepzig - ein Ort, zwei Kulturen: Ausgrabungen an der Westumfahrung Halle (A 143). Halle (Saale): Landesamt für Denkmalpflege und Archäologie Sachsen-Anhalt - Landesmuseum für Vorgeschichte; 2019. (Archäologie in Sachsen-Anhalt. Sonderband; vol 21,2).
104	Erl-10327	5282	47	51.525	11.8377	Schiepzig	grave	bone	Salzmünde-Schiepzig (A143)	Meller H, Friederich S, editors. Salzmünde-Schiepzig - ein Ort, zwei Kulturen: Ausgrabungen an der Westumfahrung Halle (A 143). Halle (Saale): Landesamt für Denkmalpflege und Archäologie Sachsen-Anhalt - Landesmuseum für Vorgeschichte; 2019. (Archäologie in Sachsen-Anhalt. Sonderband; vol 21,2).
104	KIA-34056	5299	34	51.525	11.8377	Schiepzig	settlement	bone	Salzmünde-Schiepzig (A143)	Meller H, Friederich S, editors. Salzmünde-Schiepzig - ein Ort, zwei Kulturen: Ausgrabungen an der Westumfahrung Halle (A 143). Halle (Saale): Landesamt für Denkmalpflege und Archäologie Sachsen-Anhalt - Landesmuseum für Vorgeschichte; 2019. (Archäologie in Sachsen-Anhalt. Sonderband; vol 21,2).
100	KIA-8109	4180	35	52.1139	10.6743	Bernburg	grave	miscellaneous	Remlingen	Ein Mauerkammergrab der jungneolithischen Bernburger Kultur auf dem Hohberg bei Remlingen, Ldkr. Wolfenbüttel. Nachrichten aus Niedersachsens Urgeschichte 70, 2001, 105-139.
82	KIA-36632	4453	25	52.2082	10.6457	Neolithic	enclosure	bone	Niedersickte "Dormorgen" FStNr. 2	EWBSL : eine Fallstudie zu den jungneolithischen Erdwerken am_x000D_ Nordrand der Mittelgebirge. Beiträge zur Archäologie in Niedersachsen 14 (Rahden/Westf.2009).
60	KIA-33089	4712	30	52.0624	10.5531	Neolithic	enclosure	bone	Heiningen FstNr.2, Erdwerk	EWBSL : eine Fallstudie zu den jungneolithischen Erdwerken am_x000D_ Nordrand der Mittelgebirge. Beiträge zur Archäologie in Niedersachsen 14 (Rahden/Westf.2009).
60	KIA-33085	4726	33	52.0624	10.5531	Neolithic	enclosure	bone	Heiningen FstNr.2, Erdwerk	EWBSL : eine Fallstudie zu den jungneolithischen Erdwerken am_x000D_ Nordrand der Mittelgebirge. Beiträge zur Archäologie in Niedersachsen 14 (Rahden/Westf.2009).
141	KIA-35988	4787	38	52.1325	10.7054	Neolithic	enclosure	bone	Groß Vahlberg "Mühlenberg"	EWBSL : eine Fallstudie zu den jungneolithischen Erdwerken am_x000D_ Nordrand der Mittelgebirge. Beiträge zur Archäologie in Niedersachsen 14 (Rahden/Westf.2009).
145	KIA-33096	4795	27	52.0455	10.5493	Salzmünde	enclosure	bone	Werlaburgdorf "Lietfeld" FStNr. 4	EWBSL : eine Fallstudie zu den jungneolithischen Erdwerken am_x000D_ Nordrand der Mittelgebirge. Beiträge zur Archäologie in Niedersachsen 14 (Rahden/Westf.2009).
142	KIA-33093	4813	29	52.0557	10.5818	Neolithic	enclosure	bone	Hornburg 25 (Tempelhof)	EWBSL : eine Fallstudie zu den jungneolithischen Erdwerken am_x000D_ Nordrand der Mittelgebirge. Beiträge zur Archäologie in Niedersachsen 14 (Rahden/Westf.2009).
142	KIA-33094	4814	26	52.0557	10.5818	Neolithic	enclosure	bone	Hornburg 25 (Tempelhof)	EWBSL : eine Fallstudie zu den jungneolithischen Erdwerken am_x000D_ Nordrand der Mittelgebirge. Beiträge zur Archäologie in Niedersachsen 14 (Rahden/Westf.2009).
144	KIA-35991	4834	26	52.0886	10.8372	Neolithic	settlement	bone	Watenstedt	EWBSL : eine Fallstudie zu den jungneolithischen Erdwerken am_x000D_ Nordrand der Mittelgebirge. Beiträge zur Archäologie in Niedersachsen 14 (Rahden/Westf.2009).
145	KIA-33095	4851	31	52.0455	10.5493	Salzmünde	enclosure	bone	Werlaburgdorf "Lietfeld" FStNr. 4	EWBSL : eine Fallstudie zu den jungneolithischen Erdwerken am_x000D_ Nordrand der Mittelgebirge. Beiträge zur Archäologie in Niedersachsen 14 (Rahden/Westf.2009).
146	KIA-33084	4861	23	52.1225	10.6382	Neolithic	enclosure	bone	Wittmar "Lappenberg" FStNr. 4	EWBSL : eine Fallstudie zu den jungneolithischen Erdwerken am_x000D_ Nordrand der Mittelgebirge. Beiträge zur Archäologie in Niedersachsen 14 (Rahden/Westf.2009).
142	KIA-33091	4899	28	52.0557	10.5818	Neolithic	enclosure	bone	Hornburg 25 (Tempelhof)	EWBSL : eine Fallstudie zu den jungneolithischen Erdwerken am_x000D_ Nordrand der Mittelgebirge. Beiträge zur Archäologie in Niedersachsen 14 (Rahden/Westf.2009).
142	KIA-33090	4951	24	52.0557	10.5818	Neolithic	enclosure	bone	Hornburg 25 (Tempelhof)	EWBSL : eine Fallstudie zu den jungneolithischen Erdwerken am_x000D_ Nordrand der Mittelgebirge. Beiträge zur Archäologie in Niedersachsen 14 (Rahden/Westf.2009).
141	KIA-35989	4954	26	52.1325	10.7054	Neolithic	enclosure	bone	Groß Vahlberg "Mühlenberg"	EWBSL : eine Fallstudie zu den jungneolithischen Erdwerken am_x000D_ Nordrand der Mittelgebirge. Beiträge zur Archäologie in Niedersachsen 14 (Rahden/Westf.2009).
146	KIA-33083	4963	29	52.1225	10.6382	Neolithic	enclosure	bone	Wittmar "Lappenberg" FStNr. 4	EWBSL : eine Fallstudie zu den jungneolithischen Erdwerken am_x000D_ Nordrand der Mittelgebirge. Beiträge zur Archäologie in Niedersachsen 14 (Rahden/Westf.2009).
141	KIA-35990	4974	26	52.1325	10.7054	Neolithic	enclosure	bone	Groß Vahlberg "Mühlenberg"	EWBSL : eine Fallstudie zu den jungneolithischen Erdwerken am_x000D_ Nordrand der Mittelgebirge. Beiträge zur Archäologie in Niedersachsen 14 (Rahden/Westf.2009).
142	KIA-33092	5024	37	52.0557	10.5818	Neolithic	enclosure	bone	Hornburg 25 (Tempelhof)	EWBSL : eine Fallstudie zu den jungneolithischen Erdwerken am_x000D_ Nordrand der Mittelgebirge. Beiträge zur Archäologie in Niedersachsen 14 (Rahden/Westf.2009).
55	MAMS-14153	2969	18	52.2711	11.4328	n/a	miscellaneous	bone	Haldensleben	Friederich, S., Alper, G., Fritsch, B., Grote, H., Klamm, M., Knoll, F., Lau, C., Mehner, A., Mietz, M., Müller, B., Pacak, P., Petersen, U., Posselt, M., Schrickel, M., Schroeter, J., Stahl, A., Stoffner, S., Szä©deli, H., Wagner, T., Wunderlich, C.-H. &
55	MAMS-14148	2971	24	52.2711	11.4328	n/a	miscellaneous	bone	Haldensleben	Friederich, S., Alper, G., Fritsch, B., Grote, H., Klamm, M., Knoll, F., Lau, C., Mehner, A., Mietz, M., Müller, B., Pacak, P., Petersen, U., Posselt, M., Schrickel, M., Schroeter, J., Stahl, A., Stoffner, S., Szä©deli, H., Wagner, T., Wunderlich, C.-H. &
55	MAMS-14151	3435	19	52.2711	11.4328	n/a	settlement	bone	Haldensleben	Friederich, S., Alper, G., Fritsch, B., Grote, H., Klamm, M., Knoll, F., Lau, C., Mehner, A., Mietz, M., Müller, B., Pacak, P., Petersen, U., Posselt, M., Schrickel, M., Schroeter, J., Stahl, A., Stoffner, S., SzÃ©deli, H., Wagner, T., Wunderlich, C.-H. &
55	MAMS-14150	3649	26	52.2711	11.4328	n/a	grave	bone	Haldensleben	Friederich, S., Alper, G., Fritsch, B., Grote, H., Klamm, M., Knoll, F., Lau, C., Mehner, A., Mietz, M., Müller, B., Pacak, P., Petersen, U., Posselt, M., Schrickel, M., Schroeter, J., Stahl, A., Stoffner, S., SzÃ©deli, H., Wagner, T., Wunderlich, C.-H. &
95	MAMS-16404	4168	21	51.1305	12.2068	Corded Ware	n/a	n/a	Profen	Friederich/Kleinecke 2019
59	Bln-	3470	60	51.6065	11.6165	Únětice	miscellaneous	humic acid	Heiligenthal, Helmsdorf	Fritz Horst, Bemerkungen zur chronologischen Einordnung der frühen und älteren Bronzezeit im mitteleuropäischen Raum. In: Beiträge zur Geschichte und Kultur der mitteleuropäischen Bronzezeit (Nitra 1990) 169-178.
59	GrN-8840	3605	30	51.6065	11.6165	Únětice	miscellaneous	charcoal	Heiligenthal, Helmsdorf	Fritz Horst, Bemerkungen zur chronologischen Einordnung der frühen und älteren Bronzezeit im mitteleuropäischen Raum. In: Beiträge zur Geschichte und Kultur der mitteleuropäischen Bronzezeit (Nitra 1990) 169-178.
156	Bln-1299	3545	100	51.1262	13.0692	n/a	n/a	grain	Döbeln, Masten	Fritz Horst, Bemerkungen zur chronologischen Einordnung der frühen und älteren Bronzezeit im mitteleuropäischen Raum. In: Beiträge zur Geschichte und Kultur der mitteleuropäischen Bronzezeit (Nitra 1990) 169-178.; M. Furholt, Die absolutchronologische Dat
59	Bln-1533	3645	80	51.6065	11.6165	Únětice	grave	charcoal	Heiligenthal, Helmsdorf	Fritz Horst, Bemerkungen zur chronologischen Einordnung der frühen und älteren Bronzezeit im mitteleuropäischen Raum. In: Beiträge zur Geschichte und Kultur der mitteleuropäischen Bronzezeit (Nitra 1990) 169-178.; M. Furholt, Die absolutchronologische Dat
116	Bln-1607	3670	70	51.4979	10.9799	Únětice	cave	charcoal	Uftrungen	Fritz Horst, Bemerkungen zur chronologischen Einordnung der frühen und älteren Bronzezeit im mitteleuropäischen Raum. In: Beiträge zur Geschichte und Kultur der mitteleuropäischen Bronzezeit (Nitra 1990) 169-178.; M. Furholt, Die absolutchronologische Dat
116	Bln-1608	3695	30	51.4979	10.9799	Únětice	cave	charcoal	Uftrungen	Fritz Horst, Bemerkungen zur chronologischen Einordnung der frühen und älteren Bronzezeit im mitteleuropäischen Raum. In: Beiträge zur Geschichte und Kultur der mitteleuropäischen Bronzezeit (Nitra 1990) 169-178.; M. Furholt, Die absolutchronologische Dat
140	Bln-2197	3720	80	51.6961	11.4565	Únětice	grave	bone	Quenstedt	Fritz Horst, Bemerkungen zur chronologischen Einordnung der frühen und älteren Bronzezeit im mitteleuropäischen Raum. In: Beiträge zur Geschichte und Kultur der mitteleuropäischen Bronzezeit (Nitra 1990) 169-178.; M. Furholt, Die absolutchronologische Dat
43	Bln-1925	3750	70	51.8236	11.2866	n/a	grave	bone	Gatersleben	Fritz Horst, Bemerkungen zur chronologischen Einordnung der frühen und älteren Bronzezeit im mitteleuropäischen Raum. In: Beiträge zur Geschichte und Kultur der mitteleuropäischen Bronzezeit (Nitra 1990) 169-178.; M. Furholt, Die absolutchronologische Dat
140	Bln-2198	3770	80	51.6961	11.4565	Únětice	grave	wood	Quenstedt	Fritz Horst, Bemerkungen zur chronologischen Einordnung der frühen und älteren Bronzezeit im mitteleuropäischen Raum. In: Beiträge zur Geschichte und Kultur der mitteleuropäischen Bronzezeit (Nitra 1990) 169-178.; M. Furholt, Die absolutchronologische Dat
59	Bln-248	3613	160	51.6065	11.6165	Únětice	miscellaneous	charcoal	Heiligenthal, Helmsdorf	Fritz Horst, Bemerkungen zur chronologischen Einordnung der frühen und älteren Bronzezeit im mitteleuropäischen Raum. In: Beiträge zur Geschichte und Kultur der mitteleuropäischen Bronzezeit (Nitra 1990) 169-178.; Radiocarbon 1967
70	MAMS-12349	3672	32	51.354	11.8428	Bell Beaker	settlement	charcoal	Klobikau	Fröhlich 2019; Balfanz et al. 2015
70	MAMS-17895	3694	23	51.354	11.8428	Bell Beaker	settlement	bone	Klobikau	Fröhlich 2019; Balfanz et al. 2015
70	MAMS-16977	3713	35	51.354	11.8428	Bell Beaker	settlement	n/a	Klobikau	Fröhlich 2019; Balfanz et al. 2015
70	MAMS-16903	3726	26	51.354	11.8428	Bell Beaker	grave	bone	Klobikau	Fröhlich 2019; Balfanz et al. 2015
70	MAMS-17894	3729	22	51.354	11.8428	Bell Beaker	settlement	bone	Klobikau	Fröhlich 2019; Balfanz et al. 2015
70	MAMS-12347	3730	25	51.354	11.8428	Bell Beaker	settlement	charcoal	Klobikau	Fröhlich 2019; Balfanz et al. 2015
70	MAMS-17898	3737	22	51.354	11.8428	Bell Beaker	settlement	bone	Klobikau	Fröhlich 2019; Balfanz et al. 2015
70	MAMS-17896	3747	20	51.354	11.8428	Bell Beaker	settlement	bone	Klobikau	Fröhlich 2019; Balfanz et al. 2015
70	MAMS-17906	3750	30	51.354	11.8428	Bell Beaker	settlement	bone	Klobikau	Fröhlich 2019; Balfanz et al. 2015
70	MAMS-17893	3754	23	51.354	11.8428	Bell Beaker	settlement	n/a	Klobikau	Fröhlich 2019; Balfanz et al. 2015
70	MAMS-	3775	21	51.354	11.8428	Bell Beaker	settlement	n/a	Klobikau	Fröhlich 2019; Balfanz et al. 2015
70	MAMS-17908	3787	18	51.354	11.8428	Bell Beaker	settlement	n/a	Klobikau	Fröhlich 2019; Balfanz et al. 2015
70	MAMS-17897	3792	22	51.354	11.8428	Bell Beaker	settlement	bone	Klobikau	Fröhlich 2019; Balfanz et al. 2015
70	MAMS-16901	3794	21	51.354	11.8428	Bell Beaker	grave	bone	Klobikau	Fröhlich 2019; Balfanz et al. 2015
70	MAMS-17357	3795	27	51.354	11.8428	Bell Beaker	settlement	bone	Klobikau	Fröhlich 2019; Balfanz et al. 2015
70	MAMS-17900	3798	23	51.354	11.8428	Bell Beaker	settlement	bone	Klobikau	Fröhlich 2019; Balfanz et al. 2015
70	MAMS-17910	3800	17	51.354	11.8428	Bell Beaker	settlement	bone	Klobikau	Fröhlich 2019; Balfanz et al. 2015
70	MAMS-17906	3802	22	51.354	11.8428	Bell Beaker	settlement	bone	Klobikau	Fröhlich 2019; Balfanz et al. 2015
70	MAMS-17904	3802	21	51.354	11.8428	Bell Beaker	settlement	bone	Klobikau	Fröhlich 2019; Balfanz et al. 2015
70	MAMS-12350	3811	27	51.354	11.8428	Bell Beaker	settlement	charcoal	Klobikau	Fröhlich 2019; Balfanz et al. 2015
70	MAMS-16902	3814	27	51.354	11.8428	Bell Beaker	grave	bone	Klobikau	Fröhlich 2019; Balfanz et al. 2015
70	MAMS-17367	3819	26	51.354	11.8428	Bell Beaker	settlement	bone	Klobikau	Fröhlich 2019; Balfanz et al. 2015
70	MAMS-17368	3821	27	51.354	11.8428	Bell Beaker	settlement	dentin	Klobikau	Fröhlich 2019; Balfanz et al. 2015
70	MAMS-17358	3827	27	51.354	11.8428	Bell Beaker	settlement	bone	Klobikau	Fröhlich 2019; Balfanz et al. 2015
70	MAMS-17369	3827	26	51.354	11.8428	Bell Beaker	settlement	bone	Klobikau	Fröhlich 2019; Balfanz et al. 2015
70	MAMS-17903	3830	21	51.354	11.8428	Bell Beaker	settlement	bone	Klobikau	Fröhlich 2019; Balfanz et al. 2015
70	MAMS-17901	3830	19	51.354	11.8428	Bell Beaker	settlement	bone	Klobikau	Fröhlich 2019; Balfanz et al. 2015
70	MAMS-12354	3839	24	51.354	11.8428	Bell Beaker	settlement	charcoal	Klobikau	Fröhlich 2019; Balfanz et al. 2015
70	MAMS-17909	3839	21	51.354	11.8428	Bell Beaker	settlement	bone	Klobikau	Fröhlich 2019; Balfanz et al. 2015
70	MAMS-17352	3848	27	51.354	11.8428	Bell Beaker	settlement	bone	Klobikau	Fröhlich 2019; Balfanz et al. 2015
70	MAMS-17357	3849	27	51.354	11.8428	Bell Beaker	settlement	n/a	Klobikau	Fröhlich 2019; Balfanz et al. 2015
70	MAMS-12346	3915	27	51.354	11.8428	Bell Beaker	settlement	charcoal	Klobikau	Fröhlich 2019; Balfanz et al. 2015
121	MAMS-16019	3637	32	51.2714	11.6252	Únětice	settlement	charcoal	Wennungen	Fröhlich 2019; Kegler 2012; Fröhlich/Becker in Vorb.; Schunke
121	KIA-29114	3728	26	51.2714	11.6252	Bell Beaker	settlement	n/a	Wennungen	Fröhlich 2019; Kegler 2012; Fröhlich/Becker in Vorb.; Schunke
121	MAMS-16028	3762	22	51.2714	11.6252	Bell Beaker	n/a	bone	Wennungen	Fröhlich 2019; Kegler 2012; Fröhlich/Becker in Vorb.; Schunke
121	MAMS-16017	3786	32	51.2714	11.6252	Bell Beaker	grave	bone	Wennungen	Fröhlich 2019; Kegler 2012; Fröhlich/Becker in Vorb.; Schunke
121	MAMS-16016	3788	31	51.2714	11.6252	Bell Beaker	grave	bone	Wennungen	Fröhlich 2019; Kegler 2012; Fröhlich/Becker in Vorb.; Schunke
121	MAMS-16018	3821	27	51.2714	11.6252	Bell Beaker	grave	bone	Wennungen	Fröhlich 2019; Kegler 2012; Fröhlich/Becker in Vorb.; Schunke
121	MAMS-16034	3825	18	51.2714	11.6252	Bell Beaker	n/a	bone	Wennungen	Fröhlich 2019; Kegler 2012; Fröhlich/Becker in Vorb.; Schunke
121	MAMS-16035	3829	19	51.2714	11.6252	Bell Beaker	grave	bone	Wennungen	Fröhlich 2019; Kegler 2012; Fröhlich/Becker in Vorb.; Schunke
121	MAMS-16033	3853	18	51.2714	11.6252	Bell Beaker	grave	bone	Wennungen	Fröhlich 2019; Kegler 2012; Fröhlich/Becker in Vorb.; Schunke
148	Bln-3068	2770	60	51.7511	12.9492	n/a	settlement	charcoal	Burgwall Gerbisbach	G. Wetzel/M. Agthe, Eisenzeitliche Burgwä¤lle in der Lausitz aus neuer Sicht. in: Ausgrabungen und Funde. Archä¤ologische Berichte und Informationen. Bd. 36, Heft 6. 1991, 248-255.
137	Bln-3690	4790	90	51.7	11.6667	Baalberge	settlement	bone	Alsleben	H.-J. Döhle/K. Wagner/J. Weigelt, Eine Opfergrube der Baalberger Kultur von Alsleben, Ldkr. Bernburg. Jahresschrift für mitteldeutsche Vorgeschichte 75, 51-69.
97	MAMS-21497	3599	25	51.7921	11.1419	n/a	n/a	tooth	Quedlinburg	Haak et al. 2015. Massive migration from the steppe was a source for Indo-European languages in Europe. Nature, 522(7555), 207-211
39	MAMS-22822	3650	26	51.178	11.852	n/a	n/a	tooth	Eulau	Haak et al. 2015. Massive migration from the steppe was a source for Indo-European languages in Europe. Nature, 522(7555), 207-211
39	MAMS-22821	3671	26	51.178	11.852	n/a	n/a	tooth	Eulau	Haak et al. 2015. Massive migration from the steppe was a source for Indo-European languages in Europe. Nature, 522(7555), 207-211
103	MAMS-22819	3822	25	51.4533	11.5463	n/a	n/a	tooth	Rothenschirmbach	Haak et al. 2015. Massive migration from the steppe was a source for Indo-European languages in Europe. Nature, 522(7555), 207-211
97	MAMS-22820	3824	25	51.7921	11.1419	n/a	n/a	tooth	Quedlinburg	Haak et al. 2015. Massive migration from the steppe was a source for Indo-European languages in Europe. Nature, 522(7555), 207-211
67	MAMS-23344	3993	21	51.2771	11.6533	n/a	n/a	tooth	Karsdorf	Haak et al. 2015. Massive migration from the steppe was a source for Indo-European languages in Europe. Nature, 522(7555), 207-211
97	Erl-7856	4745	52	51.7921	11.1419	n/a	n/a	tooth	Quedlinburg	Haak et al. 2015. Massive migration from the steppe was a source for Indo-European languages in Europe. Nature, 522(7555), 207-211
97	MAMS-22818	4815	26	51.7921	11.1419	n/a	n/a	tooth	Quedlinburg	Haak et al. 2015. Massive migration from the steppe was a source for Indo-European languages in Europe. Nature, 522(7555), 207-211
37	MAMS-21494	3540	31	51.4236	11.6749	n/a	n/a	tooth	Esperstedt	Haak, Wolfgang; Lazaridis, Iosif; Patterson, Nick; Rohland, Nadin; Mallick, Swapan; Llamas, Bastien; Mittnik, Alissa; Fu, Qiaomei; Meyer, Matthias; Krause, Johannes; Anthony, David; Alt, Kurt W.; Cooper, Alan; Reich, David (2015): Haak_EuropeanMigrations.
37	MAMS-21495	3650	32	51.4236	11.6749	n/a	n/a	tooth	Esperstedt	Haak, Wolfgang; Lazaridis, Iosif; Patterson, Nick; Rohland, Nadin; Mallick, Swapan; Llamas, Bastien; Mittnik, Alissa; Fu, Qiaomei; Meyer, Matthias; Krause, Johannes; Anthony, David; Alt, Kurt W.; Cooper, Alan; Reich, David (2015): Haak_EuropeanMigrations.
37	MAMS-21496	3743	25	51.4236	11.6749	n/a	n/a	tooth	Esperstedt	Haak, Wolfgang; Lazaridis, Iosif; Patterson, Nick; Rohland, Nadin; Mallick, Swapan; Llamas, Bastien; Mittnik, Alissa; Fu, Qiaomei; Meyer, Matthias; Krause, Johannes; Anthony, David; Alt, Kurt W.; Cooper, Alan; Reich, David (2015): Haak_EuropeanMigrations.
37	MAMS-21489	3867	35	51.4236	11.6749	n/a	n/a	tooth	Esperstedt	Haak, Wolfgang; Lazaridis, Iosif; Patterson, Nick; Rohland, Nadin; Mallick, Swapan; Llamas, Bastien; Mittnik, Alissa; Fu, Qiaomei; Meyer, Matthias; Krause, Johannes; Anthony, David; Alt, Kurt W.; Cooper, Alan; Reich, David (2015): Haak_EuropeanMigrations.
37	MAMS-21490	3867	32	51.4236	11.6749	n/a	n/a	tooth	Esperstedt	Haak, Wolfgang; Lazaridis, Iosif; Patterson, Nick; Rohland, Nadin; Mallick, Swapan; Llamas, Bastien; Mittnik, Alissa; Fu, Qiaomei; Meyer, Matthias; Krause, Johannes; Anthony, David; Alt, Kurt W.; Cooper, Alan; Reich, David (2015): Haak_EuropeanMigrations.
37	MAMS-21487	3927	37	51.4236	11.6749	n/a	n/a	tooth	Esperstedt	Haak, Wolfgang; Lazaridis, Iosif; Patterson, Nick; Rohland, Nadin; Mallick, Swapan; Llamas, Bastien; Mittnik, Alissa; Fu, Qiaomei; Meyer, Matthias; Krause, Johannes; Anthony, David; Alt, Kurt W.; Cooper, Alan; Reich, David (2015): Haak_EuropeanMigrations.
37	MAMS-21488	4000	31	51.4236	11.6749	n/a	n/a	tooth	Esperstedt	Haak, Wolfgang; Lazaridis, Iosif; Patterson, Nick; Rohland, Nadin; Mallick, Swapan; Llamas, Bastien; Mittnik, Alissa; Fu, Qiaomei; Meyer, Matthias; Krause, Johannes; Anthony, David; Alt, Kurt W.; Cooper, Alan; Reich, David (2015): Haak_EuropeanMigrations.
37	Erl-7782	2843	51	51.4236	11.6749	Late Bronze Age	grave	bone	Esperstedt; site: A 38	Harald Meller (Hrsg.), Archä¤ologie auf der äœberholspur. Ausgrabungen an der A 38. Arch. in Sachsen-Anhalt. Sonderband 5 (Halle 2006).
149	Erl-7499	2844	51	51.4009	11.7232	n/a	grave	bone	Dornstedt	Harald Meller (Hrsg.), Archä¤ologie auf der äœberholspur. Ausgrabungen an der A 38. Arch. in Sachsen-Anhalt. Sonderband 5 (Halle 2006).
37	Erl-7777	2886	54	51.4236	11.6749	n/a	grave	bone	Esperstedt; site: A 38	Harald Meller (Hrsg.), Archä¤ologie auf der äœberholspur. Ausgrabungen an der A 38. Arch. in Sachsen-Anhalt. Sonderband 5 (Halle 2006).
37	Erl-8533	2894	52	51.4236	11.6749	n/a	grave	bone	Esperstedt; site: A 38	Harald Meller (Hrsg.), Archä¤ologie auf der äœberholspur. Ausgrabungen an der A 38. Arch. in Sachsen-Anhalt. Sonderband 5 (Halle 2006).
37	Erl-7781	2904	53	51.4236	11.6749	Late Bronze Age	grave	bone	Esperstedt; site: A 38	Harald Meller (Hrsg.), Archä¤ologie auf der äœberholspur. Ausgrabungen an der A 38. Arch. in Sachsen-Anhalt. Sonderband 5 (Halle 2006).
37	Erl-7500	2950	48	51.4236	11.6749	Late Bronze Age	grave	bone	Esperstedt; site: A 38	Harald Meller (Hrsg.), Archä¤ologie auf der äœberholspur. Ausgrabungen an der A 38. Arch. in Sachsen-Anhalt. Sonderband 5 (Halle 2006).
37	Erl-8526	2965	47	51.4236	11.6749	n/a	grave	bone	Esperstedt; site: A 38	Harald Meller (Hrsg.), Archä¤ologie auf der äœberholspur. Ausgrabungen an der A 38. Arch. in Sachsen-Anhalt. Sonderband 5 (Halle 2006).
149	Erl-7786	2980	53	51.4009	11.7232	Late Bronze Age	miscellaneous	bone	Dornstedt	Harald Meller (Hrsg.), Archä¤ologie auf der äœberholspur. Ausgrabungen an der A 38. Arch. in Sachsen-Anhalt. Sonderband 5 (Halle 2006).
37	Erl-7495	2983	49	51.4236	11.6749	Late Bronze Age	grave	bone	Esperstedt; site: A 38	Harald Meller (Hrsg.), Archä¤ologie auf der äœberholspur. Ausgrabungen an der A 38. Arch. in Sachsen-Anhalt. Sonderband 5 (Halle 2006).
37	Erl-7497	2995	47	51.4236	11.6749	Late Bronze Age	grave	bone	Esperstedt; site: A 38	Harald Meller (Hrsg.), Archä¤ologie auf der äœberholspur. Ausgrabungen an der A 38. Arch. in Sachsen-Anhalt. Sonderband 5 (Halle 2006).
37	Erl-7498	3007	53	51.4236	11.6749	Late Bronze Age	grave	bone	Esperstedt; site: A 38	Harald Meller (Hrsg.), Archä¤ologie auf der äœberholspur. Ausgrabungen an der A 38. Arch. in Sachsen-Anhalt. Sonderband 5 (Halle 2006).
37	Erl-7780	3014	53	51.4236	11.6749	Late Bronze Age	grave	bone	Esperstedt; site: A 38	Harald Meller (Hrsg.), Archä¤ologie auf der äœberholspur. Ausgrabungen an der A 38. Arch. in Sachsen-Anhalt. Sonderband 5 (Halle 2006).
37	Erl-8529	3017	52	51.4236	11.6749	n/a	grave	bone	Esperstedt; site: A 38	Harald Meller (Hrsg.), Archä¤ologie auf der äœberholspur. Ausgrabungen an der A 38. Arch. in Sachsen-Anhalt. Sonderband 5 (Halle 2006).
37	Erl-8528	3036	52	51.4236	11.6749	n/a	grave	bone	Esperstedt; site: A 38	Harald Meller (Hrsg.), Archä¤ologie auf der äœberholspur. Ausgrabungen an der A 38. Arch. in Sachsen-Anhalt. Sonderband 5 (Halle 2006).
37	Erl-8527	3046	52	51.4236	11.6749	n/a	grave	bone	Esperstedt; site: A 38	Harald Meller (Hrsg.), Archä¤ologie auf der äœberholspur. Ausgrabungen an der A 38. Arch. in Sachsen-Anhalt. Sonderband 5 (Halle 2006).
37	Erl-7496	3051	50	51.4236	11.6749	n/a	grave	bone	Esperstedt; site: A 38	Harald Meller (Hrsg.), Archä¤ologie auf der äœberholspur. Ausgrabungen an der A 38. Arch. in Sachsen-Anhalt. Sonderband 5 (Halle 2006).
37	Erl-7778	3140	52	51.4236	11.6749	n/a	settlement	n/a	Esperstedt; site: A 38	Harald Meller (Hrsg.), Archä¤ologie auf der äœberholspur. Ausgrabungen an der A 38. Arch. in Sachsen-Anhalt. Sonderband 5 (Halle 2006).
103	Erl-8713	3289	45	51.4533	11.5463	n/a	settlement	bone	Rothenschirmbach; site: A 38	Harald Meller (Hrsg.), Archäologie auf der Überholspur. Ausgrabungen an der A 38. Arch. in Sachsen-Anhalt. Sonderband 5 (Halle 2006).
37	Erl-8535	3296	54	51.4236	11.6749	n/a	grave	bone	Esperstedt; site: A 38	Harald Meller (Hrsg.), Archäologie auf der Überholspur. Ausgrabungen an der A 38. Arch. in Sachsen-Anhalt. Sonderband 5 (Halle 2006).
103	Erl-8711	3355	43	51.4533	11.5463	n/a	settlement	bone	Rothenschirmbach; site: A 38	Harald Meller (Hrsg.), Archäologie auf der Überholspur. Ausgrabungen an der A 38. Arch. in Sachsen-Anhalt. Sonderband 5 (Halle 2006).
103	Erl-8708	3356	48	51.4533	11.5463	n/a	settlement	bone	Rothenschirmbach; site: A 38	Harald Meller (Hrsg.), Archäologie auf der Überholspur. Ausgrabungen an der A 38. Arch. in Sachsen-Anhalt. Sonderband 5 (Halle 2006).
37	Erl-7776	3426	53	51.4236	11.6749	n/a	grave	bone	Esperstedt; site: A 38	Harald Meller (Hrsg.), Archäologie auf der Überholspur. Ausgrabungen an der A 38. Arch. in Sachsen-Anhalt. Sonderband 5 (Halle 2006).
37	Erl-7783	3474	59	51.4236	11.6749	n/a	grave	bone	Esperstedt; site: A 38	Harald Meller (Hrsg.), Archäologie auf der Überholspur. Ausgrabungen an der A 38. Arch. in Sachsen-Anhalt. Sonderband 5 (Halle 2006).
37	Erl-7501	3481	49	51.4236	11.6749	n/a	grave	bone	Esperstedt; site: A 38	Harald Meller (Hrsg.), Archäologie auf der Überholspur. Ausgrabungen an der A 38. Arch. in Sachsen-Anhalt. Sonderband 5 (Halle 2006).
37	Erl-7785	3570	54	51.4236	11.6749	n/a	grave	bone	Esperstedt; site: A 38	Harald Meller (Hrsg.), Archäologie auf der Überholspur. Ausgrabungen an der A 38. Arch. in Sachsen-Anhalt. Sonderband 5 (Halle 2006).
37	Erl-7494	3586	48	51.4236	11.6749	n/a	grave	bone	Esperstedt; site: A 38	Harald Meller (Hrsg.), Archäologie auf der Überholspur. Ausgrabungen an der A 38. Arch. in Sachsen-Anhalt. Sonderband 5 (Halle 2006).
124	Erl-6197	3607	45	51.6598	12.1123	n/a	hoard	grain	Zehmitz	Harald Meller (Hrsg.), Archäologie auf der Überholspur. Ausgrabungen an der A 38. Arch. in Sachsen-Anhalt. Sonderband 5 (Halle 2006).
124	Erl-6198	3609	46	51.6598	12.1123	n/a	hoard	grain	Zehmitz	Harald Meller (Hrsg.), Archäologie auf der Überholspur. Ausgrabungen an der A 38. Arch. in Sachsen-Anhalt. Sonderband 5 (Halle 2006).
37	Erl-7775	3646	57	51.4236	11.6749	n/a	grave	bone	Esperstedt; site: A 38	Harald Meller (Hrsg.), Archäologie auf der Überholspur. Ausgrabungen an der A 38. Arch. in Sachsen-Anhalt. Sonderband 5 (Halle 2006).
37	Erl-7493	3711	51	51.4236	11.6749	n/a	grave	bone	Esperstedt; site: A 38	Harald Meller (Hrsg.), Archäologie auf der Überholspur. Ausgrabungen an der A 38. Arch. in Sachsen-Anhalt. Sonderband 5 (Halle 2006).
37	Erl-8532	3720	58	51.4236	11.6749	n/a	grave	bone	Esperstedt; site: A 38	Harald Meller (Hrsg.), Archäologie auf der Überholspur. Ausgrabungen an der A 38. Arch. in Sachsen-Anhalt. Sonderband 5 (Halle 2006).
37	Erl-8531	3748	55	51.4236	11.6749	n/a	grave	bone	Esperstedt; site: A 38	Harald Meller (Hrsg.), Archäologie auf der Überholspur. Ausgrabungen an der A 38. Arch. in Sachsen-Anhalt. Sonderband 5 (Halle 2006).
37	KIA-27853	3780	27	51.4236	11.6749	n/a	settlement	bone	Esperstedt; site: A 38	Harald Meller (Hrsg.), Archäologie auf der Überholspur. Ausgrabungen an der A 38. Arch. in Sachsen-Anhalt. Sonderband 5 (Halle 2006).
1	Erl-8702	3802	45	51.4411	11.6098	n/a	grave	bone	Alberstedt	Harald Meller (Hrsg.), Archäologie auf der Überholspur. Ausgrabungen an der A 38. Arch. in Sachsen-Anhalt. Sonderband 5 (Halle 2006).
103	Erl-8706	3803	47	51.4533	11.5463	Bell Beaker	grave	bone	Rothenschirmbach; site: A 38	Harald Meller (Hrsg.), Archäologie auf der Überholspur. Ausgrabungen an der A 38. Arch. in Sachsen-Anhalt. Sonderband 5 (Halle 2006).
1	Erl-8705	3810	47	51.4411	11.6098	n/a	settlement	bone	Alberstedt	Harald Meller (Hrsg.), Archäologie auf der Überholspur. Ausgrabungen an der A 38. Arch. in Sachsen-Anhalt. Sonderband 5 (Halle 2006).
103	Erl-8715	3818	48	51.4533	11.5463	Neolithic	grave	bone	Rothenschirmbach; site: A 38	Harald Meller (Hrsg.), Archäologie auf der Überholspur. Ausgrabungen an der A 38. Arch. in Sachsen-Anhalt. Sonderband 5 (Halle 2006).
1	Erl-8537	3858	57	51.4411	11.6098	Bell Beaker	grave	bone	Alberstedt	Harald Meller (Hrsg.), Archäologie auf der Überholspur. Ausgrabungen an der A 38. Arch. in Sachsen-Anhalt. Sonderband 5 (Halle 2006).
103	Erl-8709	3867	46	51.4533	11.5463	n/a	grave	bone	Rothenschirmbach; site: A 38	Harald Meller (Hrsg.), Archäologie auf der Überholspur. Ausgrabungen an der A 38. Arch. in Sachsen-Anhalt. Sonderband 5 (Halle 2006).
103	Erl-8707	3868	48	51.4533	11.5463	Bell Beaker	grave	bone	Rothenschirmbach; site: A 38	Harald Meller (Hrsg.), Archäologie auf der Überholspur. Ausgrabungen an der A 38. Arch. in Sachsen-Anhalt. Sonderband 5 (Halle 2006).
103	Erl-8542	3871	57	51.4533	11.5463	n/a	grave	bone	Rothenschirmbach; site: A 38	Harald Meller (Hrsg.), Archäologie auf der Überholspur. Ausgrabungen an der A 38. Arch. in Sachsen-Anhalt. Sonderband 5 (Halle 2006).
1	Erl-8703	3876	46	51.4411	11.6098	Bell Beaker	grave	bone	Alberstedt	Harald Meller (Hrsg.), Archäologie auf der Überholspur. Ausgrabungen an der A 38. Arch. in Sachsen-Anhalt. Sonderband 5 (Halle 2006).
103	Erl-8712	3881	50	51.4533	11.5463	Neolithic	grave	bone	Rothenschirmbach; site: A 38	Harald Meller (Hrsg.), Archäologie auf der Überholspur. Ausgrabungen an der A 38. Arch. in Sachsen-Anhalt. Sonderband 5 (Halle 2006).
103	Erl-8714	3885	46	51.4533	11.5463	Neolithic	grave	bone	Rothenschirmbach; site: A 38	Harald Meller (Hrsg.), Archäologie auf der Überholspur. Ausgrabungen an der A 38. Arch. in Sachsen-Anhalt. Sonderband 5 (Halle 2006).
37	Erl-8701	3891	46	51.4236	11.6749	n/a	grave	bone	Esperstedt; site: A 38	Harald Meller (Hrsg.), Archäologie auf der Überholspur. Ausgrabungen an der A 38. Arch. in Sachsen-Anhalt. Sonderband 5 (Halle 2006).
1	MAMS-21492	3892	32	51.4411	11.6098	n/a	n/a	tooth	Alberstedt	Harald Meller (Hrsg.), Archäologie auf der Überholspur. Ausgrabungen an der A 38. Arch. in Sachsen-Anhalt. Sonderband 5 (Halle 2006).
37	Erl-7257	3904	47	51.4236	11.6749	n/a	settlement	n/a	Esperstedt; site: A 38	Harald Meller (Hrsg.), Archäologie auf der Überholspur. Ausgrabungen an der A 38. Arch. in Sachsen-Anhalt. Sonderband 5 (Halle 2006).
1	Erl-8538	3940	60	51.4411	11.6098	Bell Beaker	grave	bone	Alberstedt	Harald Meller (Hrsg.), Archäologie auf der Überholspur. Ausgrabungen an der A 38. Arch. in Sachsen-Anhalt. Sonderband 5 (Halle 2006).
103	Erl-8710	3953	47	51.4533	11.5463	Neolithic	grave	bone	Rothenschirmbach; site: A 38	Harald Meller (Hrsg.), Archäologie auf der Überholspur. Ausgrabungen an der A 38. Arch. in Sachsen-Anhalt. Sonderband 5 (Halle 2006).
37	Erl-7773	3965	52	51.4236	11.6749	n/a	settlement	bone	Esperstedt; site: A 38	Harald Meller (Hrsg.), Archäologie auf der Überholspur. Ausgrabungen an der A 38. Arch. in Sachsen-Anhalt. Sonderband 5 (Halle 2006).
37	Erl-7779	3967	57	51.4236	11.6749	n/a	settlement	bone	Esperstedt; site: A 38	Harald Meller (Hrsg.), Archäologie auf der Überholspur. Ausgrabungen an der A 38. Arch. in Sachsen-Anhalt. Sonderband 5 (Halle 2006).
103	Erl-8541	3985	61	51.4533	11.5463	Neolithic	grave	charcoal	Rothenschirmbach; site: A 38	Harald Meller (Hrsg.), Archäologie auf der Überholspur. Ausgrabungen an der A 38. Arch. in Sachsen-Anhalt. Sonderband 5 (Halle 2006).
1	Erl-8539	4035	59	51.4411	11.6098	Bell Beaker	grave	bone	Alberstedt	Harald Meller (Hrsg.), Archäologie auf der Überholspur. Ausgrabungen an der A 38. Arch. in Sachsen-Anhalt. Sonderband 5 (Halle 2006).
37	Erl-8699	4502	48	51.4236	11.6749	n/a	n/a	tooth	Esperstedt	Harald Meller (Hrsg.), Archäologie auf der Überholspur. Ausgrabungen an der A 38. Arch. in Sachsen-Anhalt. Sonderband 5 (Halle 2006).
123	Erl-4837	3581	44	51.2784	11.6405	Corded Ware	grave	bone	Wetzendorf	Helge Jarecki, 14C-Daten zum endneolithischen bis Early Bronze Agelichen Gräberfeld von Wetzendorf, Fundstelle 4, Burgenlandkreis. Jahreschrift für mitteldeutsche Vorgeschichte 90, 2006, 201-234.
123	Erl-4843	3605	61	51.2784	11.6405	Bell Beaker	grave	bone	Wetzendorf	Helge Jarecki, 14C-Daten zum endneolithischen bis Early Bronze Agelichen Gräberfeld von Wetzendorf, Fundstelle 4, Burgenlandkreis. Jahreschrift für mitteldeutsche Vorgeschichte 90, 2006, 201-234.
123	Erl-4844	3705	42	51.2784	11.6405	Únětice	grave	bone	Wetzendorf	Helge Jarecki, 14C-Daten zum endneolithischen bis Early Bronze Agelichen Gräberfeld von Wetzendorf, Fundstelle 4, Burgenlandkreis. Jahreschrift für mitteldeutsche Vorgeschichte 90, 2006, 201-234.
123	Erl-4841	3843	77	51.2784	11.6405	Corded Ware	grave	bone	Wetzendorf	Helge Jarecki, 14C-Daten zum endneolithischen bis Early Bronze Agelichen Gräberfeld von Wetzendorf, Fundstelle 4, Burgenlandkreis. Jahreschrift für mitteldeutsche Vorgeschichte 90, 2006, 201-234.
123	Erl-4845	3854	36	51.2784	11.6405	Bell Beaker	grave	bone	Wetzendorf	Helge Jarecki, 14C-Daten zum endneolithischen bis Early Bronze Agelichen Gräberfeld von Wetzendorf, Fundstelle 4, Burgenlandkreis. Jahreschrift für mitteldeutsche Vorgeschichte 90, 2006, 201-234.
123	Erl-4839	3896	71	51.2784	11.6405	Únětice	grave	bone	Wetzendorf	Helge Jarecki, 14C-Daten zum endneolithischen bis Early Bronze Agelichen Gräberfeld von Wetzendorf, Fundstelle 4, Burgenlandkreis. Jahreschrift für mitteldeutsche Vorgeschichte 90, 2006, 201-234.
10	KIA-27960	3380	25	51.8347	10.8672	Únětice	grave	bone	Benzingerode OT Wernigerode; site: 4131	Hubensack in print
68	KIA-29558	3380	27	51.2721	11.6561	Únětice	grave	bone	Karsdorf; site: 4735	Hubensack in print
39	KIA-26655	3495	26	51.178	11.852	Únětice	grave	bone	Eulau	Hubensack in print
10	KIA-27959	3502	23	51.8347	10.8672	Únětice	grave	bone	Benzingerode OT Wernigerode; site: 4131	Hubensack in print
10	KIA-27953	3511	29	51.8347	10.8672	Únětice	grave	bone	Benzingerode OT Wernigerode; site: 4131	Hubensack in print
10	KIA-27955	3516	26	51.8347	10.8672	Únětice	grave	bone	Benzingerode OT Wernigerode; site: 4131	Hubensack in print
39	KIA-26652	3517	28	51.178	11.852	Únětice	grave	bone	Eulau	Hubensack in print
39	KIA-26660	3519	26	51.178	11.852	Únětice	grave	bone	Eulau	Hubensack in print
39	KIA-26656	3523	34	51.178	11.852	Únětice	grave	bone	Eulau	Hubensack in print
10	KIA-27949	3530	25	51.8347	10.8672	Únětice	grave	bone	Benzingerode OT Wernigerode; site: 4131	Hubensack in print
39	KIA-26668	3546	34	51.178	11.852	Únětice	grave	bone	Eulau	Hubensack in print
39	KIA-26661	3560	33	51.178	11.852	Únětice	grave	bone	Eulau	Hubensack in print
10	KIA-27954	3565	28	51.8347	10.8672	Únětice	grave	bone	Benzingerode OT Wernigerode; site: 4131	Hubensack in print
10	KIA-27962	3565	26	51.8347	10.8672	Únětice	grave	bone	Benzingerode OT Wernigerode; site: 4131	Hubensack in print
68	KIA-29557	3571	27	51.2721	11.6561	Únětice	grave	bone	Karsdorf; site: 4735	Hubensack in print
39	KIA-29112	3582	25	51.178	11.852	Únětice	grave	bone	Eulau	Hubensack in print
10	KIA-27961	3596	25	51.8347	10.8672	Únětice	grave	bone	Benzingerode OT Wernigerode; site: 4131	Hubensack in print
39	KIA-26659	3598	27	51.178	11.852	Únětice	grave	bone	Eulau	Hubensack in print
68	KIA-29556	3600	29	51.2721	11.6561	Únětice	grave	bone	Karsdorf; site: 4735	Hubensack in print
39	KIA-29111	3601	25	51.178	11.852	Únětice	grave	bone	Eulau	Hubensack in print
39	KIA-26658	3601	25	51.178	11.852	Únětice	grave	bone	Eulau	Hubensack in print
39	KIA-29107	3604	25	51.178	11.852	Únětice	grave	bone	Eulau	Hubensack in print
39	KIA-26657	3607	23	51.178	11.852	Únětice	grave	bone	Eulau	Hubensack in print
39	KIA-29114	3609	24	51.178	11.852	Únětice	grave	bone	Eulau	Hubensack in print
39	KIA-26662	3612	30	51.178	11.852	Únětice	grave	bone	Eulau	Hubensack in print
10	KIA-27963	3617	26	51.8347	10.8672	Únětice	grave	bone	Benzingerode OT Wernigerode; site: 4131	Hubensack in print
39	KIA-26669	3620	28	51.178	11.852	Únětice	grave	bone	Eulau	Hubensack in print
39	KIA-29115	3621	24	51.178	11.852	Únětice	grave	bone	Eulau	Hubensack in print
39	KIA-26654	3626	26	51.178	11.852	Únětice	grave	bone	Eulau	Hubensack in print
39	KIA-29108	3636	26	51.178	11.852	Únětice	grave	bone	Eulau	Hubensack in print
39	KIA-29109	3656	26	51.178	11.852	Únětice	grave	bone	Eulau	Hubensack in print
39	KIA-29110	3660	25	51.178	11.852	Únětice	grave	bone	Eulau	Hubensack in print
68	KIA-29560	3662	28	51.2721	11.6561	Únětice	grave	n/a	Karsdorf; site: 4735	Hubensack in print
39	KIA-29106	3674	29	51.178	11.852	Únětice	grave	bone	Eulau	Hubensack in print
39	KIA-26666	3703	26	51.178	11.852	Únětice	grave	bone	Eulau	Hubensack in print
39	KIA-29113	3711	24	51.178	11.852	Únětice	grave	bone	Eulau	Hubensack in print
68	KIA-29559	3728	27	51.2721	11.6561	Únětice	grave	bone	Karsdorf; site: 4735	Hubensack in print
67	KIA-29555	3730	29	51.2771	11.6533	n/a	grave	bone	Karsdorf	Hubensack in print
39	KIA-26653	3735	28	51.178	11.852	n/a	grave	bone	Eulau	Hubensack in print
10	KIA-27950	3737	28	51.8347	10.8672	Únětice	grave	bone	Benzingerode OT Wernigerode; site: 4131	Hubensack in print
39	KIA-26665	3742	33	51.178	11.852	Únětice	grave	bone	Eulau	Hubensack in print
39	KIA-29105	3748	25	51.178	11.852	Únětice	grave	bone	Eulau	Hubensack in print
10	KIA-27948	3751	27	51.8347	10.8672	n/a	grave	bone	Benzingerode OT Wernigerode; site: 4131	Hubensack in print
10	KIA-27952	3758	33	51.8347	10.8672	Únětice	grave	bone	Benzingerode OT Wernigerode; site: 4131	Hubensack in print
67	KIA-29550	3829	26	51.2771	11.6533	n/a	grave	bone	Karsdorf	Hubensack in print
67	KIA-29554	3842	27	51.2771	11.6533	n/a	grave	bone	Karsdorf	Hubensack in print
80	KIA-35849	3549	25	51.4245	11.3393	Únětice	grave	bone	Niederröblingen; site: 73	Hubensack in print; Harald Meller (Hrsg.), Kultur in Schichten. Ausgrabungen am Autobahndreieck Südharz (A71). Archäologie in Sachsen-Anhalt. Sonderband 14 (Halle 2011).
10	KIA-27956	3550	25	51.8347	10.8672	Únětice	grave	bone	Benzingerode OT Wernigerode; site: 4131	Hubensack in print; Koch 2004, mündl. Mitt. Vandkilde 2007
10	KIA-27957	3623	30	51.8347	10.8672	Únětice	grave	bone	Benzingerode OT Wernigerode; site: 4131	Hubensack in print; Koch 2004, mündl. Mitt. Vandkilde 2007
10	KIA-27958	3626	27	51.8347	10.8672	Únětice	grave	bone	Benzingerode OT Wernigerode; site: 4131	Hubensack in print; Koch 2004, mündl. Mitt. Vandkilde 2007
42	KIA-27964	3710	26	51.3121	11.9295	n/a	grave	bone	Frankleben; site: 4637	Hubensack in print; R. Schwarz, Kultureller Bruch oder Kontinuität? - Mitteldeutschland im 23. Jh. v. Chr. In: HARALD MELLER/H. W. ARZ/REINHARD JUNG/ROBERTO RISCH (Hrsg.), 2200 BC - Ein Klimasturz als Ursache für den Zerfall der Alten Welt? 7. Mitteldeuts
42	KIA-27966	3743	26	51.3121	11.9295	Únětice	grave	bone	Frankleben; site: 4637	Hubensack in print; R. Schwarz, Kultureller Bruch oder Kontinuität? - Mitteldeutschland im 23. Jh. v. Chr. In: HARALD MELLER/H. W. ARZ/REINHARD JUNG/ROBERTO RISCH (Hrsg.), 2200 BC - Ein Klimasturz als Ursache für den Zerfall der Alten Welt? 7. Mitteldeuts
42	KIA-27965	3761	26	51.3121	11.9295	Únětice	grave	bone	Frankleben; site: 4637	Hubensack in print; R. Schwarz, Kultureller Bruch oder Kontinuität? - Mitteldeutschland im 23. Jh. v. Chr. In: HARALD MELLER/H. W. ARZ/REINHARD JUNG/ROBERTO RISCH (Hrsg.), 2200 BC - Ein Klimasturz als Ursache für den Zerfall der Alten Welt? 7. Mitteldeuts
152	Ki-4921	2860	65	52.0879	10.847	Bronze Age	settlement	charcoal	Watenstedt, Hünenburg	I. Heske, Die Hünenburg bei Watenstedt, Ldkr. Helmstedt â€“ Eine ur- und frühgeschichtliche Befestigung und ihr Umfeld. Göttinger Schriften für Vor- und Frühgeschichte 29 (Neumünster 2006).
152	Ki-4922	2870	35	52.0879	10.847	Late Bronze Age	settlement	charcoal	Watenstedt, Hünenburg	I. Heske, Die Hünenburg bei Watenstedt, Ldkr. Helmstedt â€“ Eine ur- und frühgeschichtliche Befestigung und ihr Umfeld. Göttinger Schriften für Vor- und Frühgeschichte 29 (Neumünster 2006).
152	Ki-4947.01	2890	40	52.0879	10.847	Bronze Age	settlement	charcoal	Watenstedt, Hünenburg	I. Heske, Die Hünenburg bei Watenstedt, Ldkr. Helmstedt â€“ Eine ur- und frühgeschichtliche Befestigung und ihr Umfeld. Göttinger Schriften für Vor- und Frühgeschichte 29 (Neumünster 2006).
152	Ki-4924	2890	35	52.0879	10.847	Bronze Age	settlement	charcoal	Watenstedt, Hünenburg	I. Heske, Die Hünenburg bei Watenstedt, Ldkr. Helmstedt â€“ Eine ur- und frühgeschichtliche Befestigung und ihr Umfeld. Göttinger Schriften für Vor- und Frühgeschichte 29 (Neumünster 2006).
152	Ki-4947.02	2900	40	52.0879	10.847	Bronze Age	settlement	charcoal	Watenstedt, Hünenburg	I. Heske, Die Hünenburg bei Watenstedt, Ldkr. Helmstedt â€“ Eine ur- und frühgeschichtliche Befestigung und ihr Umfeld. Göttinger Schriften für Vor- und Frühgeschichte 29 (Neumünster 2006).
152	Ki-4923	2920	30	52.0879	10.847	Bronze Age	settlement	charcoal	Watenstedt, Hünenburg	I. Heske, Die Hünenburg bei Watenstedt, Ldkr. Helmstedt â€“ Eine ur- und frühgeschichtliche Befestigung und ihr Umfeld. Göttinger Schriften für Vor- und Frühgeschichte 29 (Neumünster 2006).
152	Ki-12304	2948	32	52.0879	10.847	Bronze Age	settlement	charcoal	Watenstedt, Hünenburg	I. Heske, Die Hünenburg bei Watenstedt, Ldkr. Helmstedt â€“ Eine ur- und frühgeschichtliche Befestigung und ihr Umfeld. Göttinger Schriften für Vor- und Frühgeschichte 29 (Neumünster 2006).
152	Ki-4925	2990	40	52.0879	10.847	Bronze Age	settlement	charcoal	Watenstedt, Hünenburg	I. Heske, Die Hünenburg bei Watenstedt, Ldkr. Helmstedt â€“ Eine ur- und frühgeschichtliche Befestigung und ihr Umfeld. Göttinger Schriften für Vor- und Frühgeschichte 29 (Neumünster 2006).
152	Ki-5094.02	2990	35	52.0879	10.847	Bronze Age	settlement	charcoal	Watenstedt, Hünenburg	I. Heske, Die Hünenburg bei Watenstedt, Ldkr. Helmstedt â€“ Eine ur- und frühgeschichtliche Befestigung und ihr Umfeld. Göttinger Schriften für Vor- und Frühgeschichte 29 (Neumünster 2006).
152	Ki-4946	3000	30	52.0879	10.847	Bronze Age	settlement	charcoal	Watenstedt, Hünenburg	I. Heske, Die Hünenburg bei Watenstedt, Ldkr. Helmstedt â€“ Eine ur- und frühgeschichtliche Befestigung und ihr Umfeld. Göttinger Schriften für Vor- und Frühgeschichte 29 (Neumünster 2006).
152	Ki-16930	3110	25	52.0879	10.847	Bronze Age	settlement	charcoal	Watenstedt, Hünenburg	I. Heske, Die Hünenburg bei Watenstedt, Ldkr. Helmstedt â€“ Eine ur- und frühgeschichtliche Befestigung und ihr Umfeld. Göttinger Schriften für Vor- und Frühgeschichte 29 (Neumünster 2006).
154	UZ-4090	4385	55	51.357	11.7347	n/a	grave	bone	Langeneichstädt	J. Müller, Zur absolutchronologischen Datierung der europäischen Megalithik. In: Fritsch et al. (Hrsg.), Tradition und Innovation. Prähistorische Archäologie als historische Wissenschaft. Festschrift Ch. Strahm (Rahden/Westf. 1998) 63-105.
98	Bln-3749	3590	70	51.7	11.4667	Únětice	grave	bone	Quenstedt, Schalkenburg	Johannes Müller, Typologieunabhängige Datierung und die Rekonstruktion prähistorischer Gesellschaften. Archäologie in Sachsen-Anhalt 2, 2004, 21-29.; Knut Rassmann, Spätneolithikum und frühe Bronzezeit im Flachland zwischen Elbe und Oder. Beiträge zur Ur-
136	Bln-4023	3390	61	50.948	11.0935	Únětice	n/a	charcoal	Windischholzhausen	Knut Rassmann, Spätneolithikum und frühe Bronzezeit im Flachland zwischen Elbe und Oder. Beiträge zur Ur- und Frühgeschichte Mecklenburg-Vorpommerns 28 (Lübstorf 1993).
47	Bln-3744	3410	50	51.2289	10.536	Únětice	grave	bone	Grabe	Knut Rassmann, Spätneolithikum und frühe Bronzezeit im Flachland zwischen Elbe und Oder. Beiträge zur Ur- und Frühgeschichte Mecklenburg-Vorpommerns 28 (Lübstorf 1993).; M. Furholt, Die absolutchronologische Datierung der Corded Ware in Mitteleuropa und
84	Bln-3751	3420	59	51.4346	10.6991	Únětice	grave	bone	Nohra	Knut Rassmann, Spätneolithikum und frühe Bronzezeit im Flachland zwischen Elbe und Oder. Beiträge zur Ur- und Frühgeschichte Mecklenburg-Vorpommerns 28 (Lübstorf 1993).; M. Furholt, Die absolutchronologische Datierung der Corded Ware in Mitteleuropa und
43	Bln-1354	3505	70	51.8236	11.2866	Únětice	n/a	bone	Gatersleben	Knut Rassmann, Spätneolithikum und frühe Bronzezeit im Flachland zwischen Elbe und Oder. Beiträge zur Ur- und Frühgeschichte Mecklenburg-Vorpommerns 28 (Lübstorf 1993).; M. Furholt, Die absolutchronologische Datierung der Corded Ware in Mitteleuropa und
36	Bln-3745	3520	70	50.9667	10.8833	Únětice	grave	bone	Ermstedt	Knut Rassmann, Spätneolithikum und frühe Bronzezeit im Flachland zwischen Elbe und Oder. Beiträge zur Ur- und Frühgeschichte Mecklenburg-Vorpommerns 28 (Lübstorf 1993).; M. Furholt, Die absolutchronologische Datierung der Corded Ware in Mitteleuropa und
19	Bln-3746	3680	50	51.2345	10.9307	Únětice	grave	bone	Clingen	Knut Rassmann, Spätneolithikum und frühe Bronzezeit im Flachland zwischen Elbe und Oder. Beiträge zur Ur- und Frühgeschichte Mecklenburg-Vorpommerns 28 (Lübstorf 1993).; M. Furholt, Die absolutchronologische Datierung der Corded Ware in Mitteleuropa und
113	Bln-3742	3780	50	51.1577	10.7165	Únětice	n/a	charcoal	Sundhausen	Knut Rassmann, Spätneolithikum und frühe Bronzezeit im Flachland zwischen Elbe und Oder. Beiträge zur Ur- und Frühgeschichte Mecklenburg-Vorpommerns 28 (Lübstorf 1993).; M. Furholt, Die absolutchronologische Datierung der Corded Ware in Mitteleuropa und
105	Bln-3750	3860	50	51.3796	11.7727	Únětice	grave	bone	Schafstädt	Knut Rassmann, Spätneolithikum und frühe Bronzezeit im Flachland zwischen Elbe und Oder. Beiträge zur Ur- und Frühgeschichte Mecklenburg-Vorpommerns 28 (Lübstorf 1993).; M. Furholt, Die absolutchronologische Datierung der Corded Ware in Mitteleuropa und
43	Bln-1950	3875	70	51.8236	11.2866	Únětice	n/a	bone	Gatersleben	Knut Rassmann, Spätneolithikum und frühe Bronzezeit im Flachland zwischen Elbe und Oder. Beiträge zur Ur- und Frühgeschichte Mecklenburg-Vorpommerns 28 (Lübstorf 1993).; M. Furholt, Die absolutchronologische Datierung der Corded Ware in Mitteleuropa und
156	Bln-1298	3650	106	51.1262	13.0692	n/a	n/a	grain	Döbeln, Masten	Knut Rassmann, Spätneolithikum und frühe Bronzezeit im Flachland zwischen Elbe und Oder. Beiträge zur Ur- und Frühgeschichte Mecklenburg-Vorpommerns 28 (Lübstorf 1993).; M. Furholt, Die absolutchronologische Datierung der Schnurkeramik in Mitteleuropa un
29	MAMS-29705	3723	22	51.1551	12.3747	Únětice	settlement	grain	Droßdorf-Kieritzsch	Kretschmer/Herbig 2019
29	MAMS-29698	3800	22	51.1551	12.3747	Únětice	settlement	grain	Droßdorf-Kieritzsch	Kretschmer/Herbig 2019
29	MAMS-29697	3801	22	51.1551	12.3747	Únětice	settlement	grain	Droßdorf-Kieritzsch	Kretschmer/Herbig 2019
29	MAMS-29704	3807	20	51.1551	12.3747	n/a	settlement	grain	Droßdorf-Kieritzsch	Kretschmer/Herbig 2019
29	MAMS-29703	3818	22	51.1551	12.3747	n/a	settlement	grain	Droßdorf-Kieritzsch	Kretschmer/Herbig 2019
29	MAMS-31017	3890	21	51.1551	12.3747	n/a	settlement	charcoal	Droßdorf-Kieritzsch	Kretschmer/Herbig 2019
29	MAMS-31016	3897	24	51.1551	12.3747	n/a	settlement	charcoal	Droßdorf-Kieritzsch	Kretschmer/Herbig 2019
29	MAMS-39428	3903	26	51.1551	12.3747	n/a	settlement	charcoal	Droßdorf-Kieritzsch	Kretschmer/Herbig 2019
29	MAMS-29702	3960	27	51.1551	12.3747	n/a	settlement	grain	Droßdorf-Kieritzsch	Kretschmer/Herbig 2019
29	MAMS-29701	4054	24	51.1551	12.3747	n/a	settlement	plant remains	Droßdorf-Kieritzsch	Kretschmer/Herbig 2019
23	Beta-330097	3340	30	51.2045	11.199	Únětice	settlement	bone	Dermsdorf	Küßner 2019
23	Beta-320538	3390	30	51.2045	11.199	Corded Ware	grave	bone	Dermsdorf	Küßner 2019
23	Beta-320535	3440	30	51.2045	11.199	Únětice	settlement	bone	Dermsdorf	Küßner 2019
23	Beta-422508	3470	30	51.2045	11.199	Únětice	settlement	bone	Dermsdorf	Küßner 2019
23	Beta-320539	3500	30	51.2045	11.199	Únětice	grave	bone	Dermsdorf	Küßner 2019
23	MAMS-34801	3537	16	51.2045	11.199	Únětice	settlement	bone	Dermsdorf	Küßner 2019
23	Beta-320537	3760	30	51.2045	11.199	Únětice	grave	bone	Dermsdorf	Küßner 2019
23	MAMS-34800	3838	22	51.2045	11.199	Corded Ware	grave	bone	Dermsdorf	Küßner 2019
23	Beta-320536	3990	30	51.2045	11.199	Corded Ware	grave	bone	Dermsdorf	Küßner 2019
153	KN-2771	4140	55	52.2082	10.6457	n/a	grave	bone	Niedertiefenbach	Larsson 2019
153	KN-2772	4140	55	52.2082	10.6457	n/a	grave	bone	Niedertiefenbach	Larsson 2019
154	UZ?-4090?	4180	100	51.357	11.7347	n/a	grave	charcoal	Langeneichstädt	Larsson 2019
153	KN-2771	4250	50	52.2082	10.6457	n/a	grave	bone	Niedertiefenbach	Larsson 2019
159	MAMS-21484	2889	30	51.8958	11.0467	n/a	n/a	tooth	Halberstadt	Lipson et al. 2017. Parallel palaeogenomic transects reveal complex genetic history of early European farmers. Nature, 551(7680), 368-372.
159	MAMS-21481	3612	30	51.8958	11.0467	n/a	n/a	tooth	Halberstadt	Lipson et al. 2017. Parallel palaeogenomic transects reveal complex genetic history of early European farmers. Nature, 551(7680), 368-372.
64	MAMS-12339	2814	24	51.4419	11.6889	n/a	hoard	bone	ICE-Trasse	M. Becker/M. Fröhlich/K. Balfanz/B. Kromer/R. Friedrich, Das 3. Jt. v. Chr. zwischen Saale und Unstrut - Kulturelle Verä¤nderungen im Spiegel der Radiokohlenstoffdatierung. In: HARALD MELLER/H. W. ARZ/REINHARD JUNG/ROBERTO RISCH (Hrsg.), 2200 BC - Ein Kli
64	MAMS-18169	2825	20	51.4419	11.6889	n/a	grave	bone	ICE-Trasse	M. Becker/M. Fröhlich/K. Balfanz/B. Kromer/R. Friedrich, Das 3. Jt. v. Chr. zwischen Saale und Unstrut - Kulturelle Verä¤nderungen im Spiegel der Radiokohlenstoffdatierung. In: HARALD MELLER/H. W. ARZ/REINHARD JUNG/ROBERTO RISCH (Hrsg.), 2200 BC - Ein Kli
64	MAMS-18170	2834	20	51.4419	11.6889	n/a	grave	bone	ICE-Trasse	M. Becker/M. Fröhlich/K. Balfanz/B. Kromer/R. Friedrich, Das 3. Jt. v. Chr. zwischen Saale und Unstrut - Kulturelle Verä¤nderungen im Spiegel der Radiokohlenstoffdatierung. In: HARALD MELLER/H. W. ARZ/REINHARD JUNG/ROBERTO RISCH (Hrsg.), 2200 BC - Ein Kli
64	MAMS-16982	2860	24	51.4419	11.6889	n/a	miscellaneous	bone	ICE-Trasse	M. Becker/M. Fröhlich/K. Balfanz/B. Kromer/R. Friedrich, Das 3. Jt. v. Chr. zwischen Saale und Unstrut - Kulturelle Verä¤nderungen im Spiegel der Radiokohlenstoffdatierung. In: HARALD MELLER/H. W. ARZ/REINHARD JUNG/ROBERTO RISCH (Hrsg.), 2200 BC - Ein Kli
64	MAMS-16025	2908	26	51.4419	11.6889	n/a	ditch	charcoal	ICE-Trasse	M. Becker/M. Fröhlich/K. Balfanz/B. Kromer/R. Friedrich, Das 3. Jt. v. Chr. zwischen Saale und Unstrut - Kulturelle Verä¤nderungen im Spiegel der Radiokohlenstoffdatierung. In: HARALD MELLER/H. W. ARZ/REINHARD JUNG/ROBERTO RISCH (Hrsg.), 2200 BC - Ein Kli
64	MAMS-17053	2935	19	51.4419	11.6889	n/a	settlement	bone	ICE-Trasse	M. Becker/M. Fröhlich/K. Balfanz/B. Kromer/R. Friedrich, Das 3. Jt. v. Chr. zwischen Saale und Unstrut - Kulturelle Verä¤nderungen im Spiegel der Radiokohlenstoffdatierung. In: HARALD MELLER/H. W. ARZ/REINHARD JUNG/ROBERTO RISCH (Hrsg.), 2200 BC - Ein Kli
64	MAMS-16005	2956	24	51.4419	11.6889	n/a	ditch	charcoal	ICE-Trasse	M. Becker/M. Fröhlich/K. Balfanz/B. Kromer/R. Friedrich, Das 3. Jt. v. Chr. zwischen Saale und Unstrut - Kulturelle Verä¤nderungen im Spiegel der Radiokohlenstoffdatierung. In: HARALD MELLER/H. W. ARZ/REINHARD JUNG/ROBERTO RISCH (Hrsg.), 2200 BC - Ein Kli
64	MAMS-18168	2964	20	51.4419	11.6889	n/a	grave	bone	ICE-Trasse	M. Becker/M. Fröhlich/K. Balfanz/B. Kromer/R. Friedrich, Das 3. Jt. v. Chr. zwischen Saale und Unstrut - Kulturelle Verä¤nderungen im Spiegel der Radiokohlenstoffdatierung. In: HARALD MELLER/H. W. ARZ/REINHARD JUNG/ROBERTO RISCH (Hrsg.), 2200 BC - Ein Kli
64	MAMS-18167	2965	18	51.4419	11.6889	n/a	grave	bone	ICE-Trasse	M. Becker/M. Fröhlich/K. Balfanz/B. Kromer/R. Friedrich, Das 3. Jt. v. Chr. zwischen Saale und Unstrut - Kulturelle Verä¤nderungen im Spiegel der Radiokohlenstoffdatierung. In: HARALD MELLER/H. W. ARZ/REINHARD JUNG/ROBERTO RISCH (Hrsg.), 2200 BC - Ein Kli
64	MAMS-111779	2968	25	51.4419	11.6889	n/a	grave	bone	ICE-Trasse	M. Becker/M. Fröhlich/K. Balfanz/B. Kromer/R. Friedrich, Das 3. Jt. v. Chr. zwischen Saale und Unstrut - Kulturelle Verä¤nderungen im Spiegel der Radiokohlenstoffdatierung. In: HARALD MELLER/H. W. ARZ/REINHARD JUNG/ROBERTO RISCH (Hrsg.), 2200 BC - Ein Kli
64	MAMS-111740	2975	25	51.4419	11.6889	n/a	grave	bone	ICE-Trasse	M. Becker/M. Fröhlich/K. Balfanz/B. Kromer/R. Friedrich, Das 3. Jt. v. Chr. zwischen Saale und Unstrut - Kulturelle Verä¤nderungen im Spiegel der Radiokohlenstoffdatierung. In: HARALD MELLER/H. W. ARZ/REINHARD JUNG/ROBERTO RISCH (Hrsg.), 2200 BC - Ein Kli
64	MAMS-18171	2980	20	51.4419	11.6889	n/a	grave	bone	ICE-Trasse	M. Becker/M. Fröhlich/K. Balfanz/B. Kromer/R. Friedrich, Das 3. Jt. v. Chr. zwischen Saale und Unstrut - Kulturelle Verä¤nderungen im Spiegel der Radiokohlenstoffdatierung. In: HARALD MELLER/H. W. ARZ/REINHARD JUNG/ROBERTO RISCH (Hrsg.), 2200 BC - Ein Kli
64	MAMS-18174	2982	20	51.4419	11.6889	n/a	grave	bone	ICE-Trasse	M. Becker/M. Fröhlich/K. Balfanz/B. Kromer/R. Friedrich, Das 3. Jt. v. Chr. zwischen Saale und Unstrut - Kulturelle Verä¤nderungen im Spiegel der Radiokohlenstoffdatierung. In: HARALD MELLER/H. W. ARZ/REINHARD JUNG/ROBERTO RISCH (Hrsg.), 2200 BC - Ein Kli
64	MAMS-17514	2988	19	51.4419	11.6889	n/a	settlement	bone	ICE-Trasse	M. Becker/M. Fröhlich/K. Balfanz/B. Kromer/R. Friedrich, Das 3. Jt. v. Chr. zwischen Saale und Unstrut - Kulturelle Verä¤nderungen im Spiegel der Radiokohlenstoffdatierung. In: HARALD MELLER/H. W. ARZ/REINHARD JUNG/ROBERTO RISCH (Hrsg.), 2200 BC - Ein Kli
64	MAMS-16934	2999	23	51.4419	11.6889	n/a	grave	bone	ICE-Trasse	M. Becker/M. Fröhlich/K. Balfanz/B. Kromer/R. Friedrich, Das 3. Jt. v. Chr. zwischen Saale und Unstrut - Kulturelle Verä¤nderungen im Spiegel der Radiokohlenstoffdatierung. In: HARALD MELLER/H. W. ARZ/REINHARD JUNG/ROBERTO RISCH (Hrsg.), 2200 BC - Ein Kli
64	MAMS-13852	3001	31	51.4419	11.6889	n/a	ditch	bone	ICE-Trasse	M. Becker/M. Fröhlich/K. Balfanz/B. Kromer/R. Friedrich, Das 3. Jt. v. Chr. zwischen Saale und Unstrut - Kulturelle Verä¤nderungen im Spiegel der Radiokohlenstoffdatierung. In: HARALD MELLER/H. W. ARZ/REINHARD JUNG/ROBERTO RISCH (Hrsg.), 2200 BC - Ein Kli
64	MAMS-111773	3007	26	51.4419	11.6889	n/a	grave	bone	ICE-Trasse	M. Becker/M. Fröhlich/K. Balfanz/B. Kromer/R. Friedrich, Das 3. Jt. v. Chr. zwischen Saale und Unstrut - Kulturelle Verä¤nderungen im Spiegel der Radiokohlenstoffdatierung. In: HARALD MELLER/H. W. ARZ/REINHARD JUNG/ROBERTO RISCH (Hrsg.), 2200 BC - Ein Kli
64	MAMS-18173	3013	20	51.4419	11.6889	n/a	grave	bone	ICE-Trasse	M. Becker/M. Fröhlich/K. Balfanz/B. Kromer/R. Friedrich, Das 3. Jt. v. Chr. zwischen Saale und Unstrut - Kulturelle Verä¤nderungen im Spiegel der Radiokohlenstoffdatierung. In: HARALD MELLER/H. W. ARZ/REINHARD JUNG/ROBERTO RISCH (Hrsg.), 2200 BC - Ein Kli
64	MAMS-111803	3014	27	51.4419	11.6889	n/a	grave	bone	ICE-Trasse	M. Becker/M. Fröhlich/K. Balfanz/B. Kromer/R. Friedrich, Das 3. Jt. v. Chr. zwischen Saale und Unstrut - Kulturelle Verä¤nderungen im Spiegel der Radiokohlenstoffdatierung. In: HARALD MELLER/H. W. ARZ/REINHARD JUNG/ROBERTO RISCH (Hrsg.), 2200 BC - Ein Kli
64	MAMS-16933	3018	26	51.4419	11.6889	n/a	grave	bone	ICE-Trasse	M. Becker/M. Fröhlich/K. Balfanz/B. Kromer/R. Friedrich, Das 3. Jt. v. Chr. zwischen Saale und Unstrut - Kulturelle Verä¤nderungen im Spiegel der Radiokohlenstoffdatierung. In: HARALD MELLER/H. W. ARZ/REINHARD JUNG/ROBERTO RISCH (Hrsg.), 2200 BC - Ein Kli
64	MAMS-12326	3020	24	51.4419	11.6889	n/a	settlement	bone	ICE-Trasse	M. Becker/M. Fröhlich/K. Balfanz/B. Kromer/R. Friedrich, Das 3. Jt. v. Chr. zwischen Saale und Unstrut - Kulturelle Verä¤nderungen im Spiegel der Radiokohlenstoffdatierung. In: HARALD MELLER/H. W. ARZ/REINHARD JUNG/ROBERTO RISCH (Hrsg.), 2200 BC - Ein Kli
64	MAMS-13850	3021	20	51.4419	11.6889	n/a	ditch	bone	ICE-Trasse	M. Becker/M. Fröhlich/K. Balfanz/B. Kromer/R. Friedrich, Das 3. Jt. v. Chr. zwischen Saale und Unstrut - Kulturelle Verä¤nderungen im Spiegel der Radiokohlenstoffdatierung. In: HARALD MELLER/H. W. ARZ/REINHARD JUNG/ROBERTO RISCH (Hrsg.), 2200 BC - Ein Kli
64	MAMS-16928	3024	25	51.4419	11.6889	n/a	grave	bone	ICE-Trasse	M. Becker/M. Fröhlich/K. Balfanz/B. Kromer/R. Friedrich, Das 3. Jt. v. Chr. zwischen Saale und Unstrut - Kulturelle Verä¤nderungen im Spiegel der Radiokohlenstoffdatierung. In: HARALD MELLER/H. W. ARZ/REINHARD JUNG/ROBERTO RISCH (Hrsg.), 2200 BC - Ein Kli
64	MAMS-13848	3035	32	51.4419	11.6889	n/a	ditch	bone	ICE-Trasse	M. Becker/M. Fröhlich/K. Balfanz/B. Kromer/R. Friedrich, Das 3. Jt. v. Chr. zwischen Saale und Unstrut - Kulturelle Verä¤nderungen im Spiegel der Radiokohlenstoffdatierung. In: HARALD MELLER/H. W. ARZ/REINHARD JUNG/ROBERTO RISCH (Hrsg.), 2200 BC - Ein Kli
64	MAMS-111793	3047	19	51.4419	11.6889	n/a	grave	bone	ICE-Trasse	M. Becker/M. Fröhlich/K. Balfanz/B. Kromer/R. Friedrich, Das 3. Jt. v. Chr. zwischen Saale und Unstrut - Kulturelle Verä¤nderungen im Spiegel der Radiokohlenstoffdatierung. In: HARALD MELLER/H. W. ARZ/REINHARD JUNG/ROBERTO RISCH (Hrsg.), 2200 BC - Ein Kli
64	KIA-	3051	25	51.4419	11.6889	n/a	settlement	bone	ICE-Trasse	M. Becker/M. Fröhlich/K. Balfanz/B. Kromer/R. Friedrich, Das 3. Jt. v. Chr. zwischen Saale und Unstrut - Kulturelle Verä¤nderungen im Spiegel der Radiokohlenstoffdatierung. In: HARALD MELLER/H. W. ARZ/REINHARD JUNG/ROBERTO RISCH (Hrsg.), 2200 BC - Ein Kli
64	MAMS-111800	3055	23	51.4419	11.6889	n/a	grave	bone	ICE-Trasse	M. Becker/M. Fröhlich/K. Balfanz/B. Kromer/R. Friedrich, Das 3. Jt. v. Chr. zwischen Saale und Unstrut - Kulturelle Verä¤nderungen im Spiegel der Radiokohlenstoffdatierung. In: HARALD MELLER/H. W. ARZ/REINHARD JUNG/ROBERTO RISCH (Hrsg.), 2200 BC - Ein Kli
64	MAMS-111792	3062	18	51.4419	11.6889	n/a	grave	bone	ICE-Trasse	M. Becker/M. Fröhlich/K. Balfanz/B. Kromer/R. Friedrich, Das 3. Jt. v. Chr. zwischen Saale und Unstrut - Kulturelle Verä¤nderungen im Spiegel der Radiokohlenstoffdatierung. In: HARALD MELLER/H. W. ARZ/REINHARD JUNG/ROBERTO RISCH (Hrsg.), 2200 BC - Ein Kli
64	MAMS-17279	3073	18	51.4419	11.6889	n/a	grave	bone	ICE-Trasse	M. Becker/M. Fröhlich/K. Balfanz/B. Kromer/R. Friedrich, Das 3. Jt. v. Chr. zwischen Saale und Unstrut - Kulturelle Verä¤nderungen im Spiegel der Radiokohlenstoffdatierung. In: HARALD MELLER/H. W. ARZ/REINHARD JUNG/ROBERTO RISCH (Hrsg.), 2200 BC - Ein Kli
64	MAMS-16931	3076	27	51.4419	11.6889	n/a	grave	bone	ICE-Trasse	M. Becker/M. Fröhlich/K. Balfanz/B. Kromer/R. Friedrich, Das 3. Jt. v. Chr. zwischen Saale und Unstrut - Kulturelle Verä¤nderungen im Spiegel der Radiokohlenstoffdatierung. In: HARALD MELLER/H. W. ARZ/REINHARD JUNG/ROBERTO RISCH (Hrsg.), 2200 BC - Ein Kli
64	MAMS-111797	3079	22	51.4419	11.6889	n/a	grave	bone	ICE-Trasse	M. Becker/M. Fröhlich/K. Balfanz/B. Kromer/R. Friedrich, Das 3. Jt. v. Chr. zwischen Saale und Unstrut - Kulturelle Verä¤nderungen im Spiegel der Radiokohlenstoffdatierung. In: HARALD MELLER/H. W. ARZ/REINHARD JUNG/ROBERTO RISCH (Hrsg.), 2200 BC - Ein Kli
64	MAMS-111805	3081	23	51.4419	11.6889	n/a	grave	bone	ICE-Trasse	M. Becker/M. Fröhlich/K. Balfanz/B. Kromer/R. Friedrich, Das 3. Jt. v. Chr. zwischen Saale und Unstrut - Kulturelle Verä¤nderungen im Spiegel der Radiokohlenstoffdatierung. In: HARALD MELLER/H. W. ARZ/REINHARD JUNG/ROBERTO RISCH (Hrsg.), 2200 BC - Ein Kli
64	MAMS-16932	3089	27	51.4419	11.6889	n/a	grave	bone	ICE-Trasse	M. Becker/M. Fröhlich/K. Balfanz/B. Kromer/R. Friedrich, Das 3. Jt. v. Chr. zwischen Saale und Unstrut - Kulturelle Verä¤nderungen im Spiegel der Radiokohlenstoffdatierung. In: HARALD MELLER/H. W. ARZ/REINHARD JUNG/ROBERTO RISCH (Hrsg.), 2200 BC - Ein Kli
64	MAMS-111798	3089	21	51.4419	11.6889	n/a	grave	bone	ICE-Trasse	M. Becker/M. Fröhlich/K. Balfanz/B. Kromer/R. Friedrich, Das 3. Jt. v. Chr. zwischen Saale und Unstrut - Kulturelle Verä¤nderungen im Spiegel der Radiokohlenstoffdatierung. In: HARALD MELLER/H. W. ARZ/REINHARD JUNG/ROBERTO RISCH (Hrsg.), 2200 BC - Ein Kli
64	MAMS-111795	3090	22	51.4419	11.6889	n/a	grave	bone	ICE-Trasse	M. Becker/M. Fröhlich/K. Balfanz/B. Kromer/R. Friedrich, Das 3. Jt. v. Chr. zwischen Saale und Unstrut - Kulturelle Verä¤nderungen im Spiegel der Radiokohlenstoffdatierung. In: HARALD MELLER/H. W. ARZ/REINHARD JUNG/ROBERTO RISCH (Hrsg.), 2200 BC - Ein Kli
64	MAMS-111802	3092	24	51.4419	11.6889	n/a	grave	bone	ICE-Trasse	M. Becker/M. Fröhlich/K. Balfanz/B. Kromer/R. Friedrich, Das 3. Jt. v. Chr. zwischen Saale und Unstrut - Kulturelle Verä¤nderungen im Spiegel der Radiokohlenstoffdatierung. In: HARALD MELLER/H. W. ARZ/REINHARD JUNG/ROBERTO RISCH (Hrsg.), 2200 BC - Ein Kli
64	KIA-40703	3094	28	51.4419	11.6889	n/a	grave	bone	ICE-Trasse	M. Becker/M. Fröhlich/K. Balfanz/B. Kromer/R. Friedrich, Das 3. Jt. v. Chr. zwischen Saale und Unstrut - Kulturelle Verä¤nderungen im Spiegel der Radiokohlenstoffdatierung. In: HARALD MELLER/H. W. ARZ/REINHARD JUNG/ROBERTO RISCH (Hrsg.), 2200 BC - Ein Kli
64	MAMS-111807	3095	19	51.4419	11.6889	n/a	grave	bone	ICE-Trasse	M. Becker/M. Fröhlich/K. Balfanz/B. Kromer/R. Friedrich, Das 3. Jt. v. Chr. zwischen Saale und Unstrut - Kulturelle Verä¤nderungen im Spiegel der Radiokohlenstoffdatierung. In: HARALD MELLER/H. W. ARZ/REINHARD JUNG/ROBERTO RISCH (Hrsg.), 2200 BC - Ein Kli
64	MAMS-111806	3098	19	51.4419	11.6889	n/a	grave	bone	ICE-Trasse	M. Becker/M. Fröhlich/K. Balfanz/B. Kromer/R. Friedrich, Das 3. Jt. v. Chr. zwischen Saale und Unstrut - Kulturelle Verä¤nderungen im Spiegel der Radiokohlenstoffdatierung. In: HARALD MELLER/H. W. ARZ/REINHARD JUNG/ROBERTO RISCH (Hrsg.), 2200 BC - Ein Kli
64	MAMS-13847	3101	31	51.4419	11.6889	n/a	ditch	bone	ICE-Trasse	M. Becker/M. Fröhlich/K. Balfanz/B. Kromer/R. Friedrich, Das 3. Jt. v. Chr. zwischen Saale und Unstrut - Kulturelle Verä¤nderungen im Spiegel der Radiokohlenstoffdatierung. In: HARALD MELLER/H. W. ARZ/REINHARD JUNG/ROBERTO RISCH (Hrsg.), 2200 BC - Ein Kli
64	MAMS-111801	3107	20	51.4419	11.6889	n/a	grave	bone	ICE-Trasse	M. Becker/M. Fröhlich/K. Balfanz/B. Kromer/R. Friedrich, Das 3. Jt. v. Chr. zwischen Saale und Unstrut - Kulturelle Verä¤nderungen im Spiegel der Radiokohlenstoffdatierung. In: HARALD MELLER/H. W. ARZ/REINHARD JUNG/ROBERTO RISCH (Hrsg.), 2200 BC - Ein Kli
64	MAMS-111794	3146	21	51.4419	11.6889	n/a	grave	bone	ICE-Trasse	M. Becker/M. Fröhlich/K. Balfanz/B. Kromer/R. Friedrich, Das 3. Jt. v. Chr. zwischen Saale und Unstrut - Kulturelle Verä¤nderungen im Spiegel der Radiokohlenstoffdatierung. In: HARALD MELLER/H. W. ARZ/REINHARD JUNG/ROBERTO RISCH (Hrsg.), 2200 BC - Ein Kli
64	MAMS-17375	3148	21	51.4419	11.6889	n/a	settlement	bone	ICE-Trasse	M. Becker/M. Fröhlich/K. Balfanz/B. Kromer/R. Friedrich, Das 3. Jt. v. Chr. zwischen Saale und Unstrut - Kulturelle Verä¤nderungen im Spiegel der Radiokohlenstoffdatierung. In: HARALD MELLER/H. W. ARZ/REINHARD JUNG/ROBERTO RISCH (Hrsg.), 2200 BC - Ein Kli
64	MAMS-111767	3149	28	51.4419	11.6889	n/a	grave	bone	ICE-Trasse	M. Becker/M. Fröhlich/K. Balfanz/B. Kromer/R. Friedrich, Das 3. Jt. v. Chr. zwischen Saale und Unstrut - Kulturelle Verä¤nderungen im Spiegel der Radiokohlenstoffdatierung. In: HARALD MELLER/H. W. ARZ/REINHARD JUNG/ROBERTO RISCH (Hrsg.), 2200 BC - Ein Kli
64	MAMS-12348	3160	26	51.4419	11.6889	n/a	settlement	charcoal	ICE-Trasse	M. Becker/M. Fröhlich/K. Balfanz/B. Kromer/R. Friedrich, Das 3. Jt. v. Chr. zwischen Saale und Unstrut - Kulturelle Veränderungen im Spiegel der Radiokohlenstoffdatierung. In: HARALD MELLER/H. W. ARZ/REINHARD JUNG/ROBERTO RISCH (Hrsg.), 2200 BC - Ein Klim
64	KIA-40704	3166	29	51.4419	11.6889	n/a	grave	bone	ICE-Trasse	M. Becker/M. Fröhlich/K. Balfanz/B. Kromer/R. Friedrich, Das 3. Jt. v. Chr. zwischen Saale und Unstrut - Kulturelle Veränderungen im Spiegel der Radiokohlenstoffdatierung. In: HARALD MELLER/H. W. ARZ/REINHARD JUNG/ROBERTO RISCH (Hrsg.), 2200 BC - Ein Klim
64	MAMS-17281	3187	26	51.4419	11.6889	n/a	grave	bone	ICE-Trasse	M. Becker/M. Fröhlich/K. Balfanz/B. Kromer/R. Friedrich, Das 3. Jt. v. Chr. zwischen Saale und Unstrut - Kulturelle Veränderungen im Spiegel der Radiokohlenstoffdatierung. In: HARALD MELLER/H. W. ARZ/REINHARD JUNG/ROBERTO RISCH (Hrsg.), 2200 BC - Ein Klim
64	MAMS-16004	3190	20	51.4419	11.6889	n/a	ditch	charcoal	ICE-Trasse	M. Becker/M. Fröhlich/K. Balfanz/B. Kromer/R. Friedrich, Das 3. Jt. v. Chr. zwischen Saale und Unstrut - Kulturelle Veränderungen im Spiegel der Radiokohlenstoffdatierung. In: HARALD MELLER/H. W. ARZ/REINHARD JUNG/ROBERTO RISCH (Hrsg.), 2200 BC - Ein Klim
86	MAMS-16959	3259	25	51.3281	11.755	n/a	miscellaneous	bone	Oechlitz	M. Becker/M. Fröhlich/K. Balfanz/B. Kromer/R. Friedrich, Das 3. Jt. v. Chr. zwischen Saale und Unstrut - Kulturelle Veränderungen im Spiegel der Radiokohlenstoffdatierung. In: HARALD MELLER/H. W. ARZ/REINHARD JUNG/ROBERTO RISCH (Hrsg.), 2200 BC - Ein Klim
86	KIA-43701	3281	31	51.3281	11.755	n/a	settlement	bone	Oechlitz	M. Becker/M. Fröhlich/K. Balfanz/B. Kromer/R. Friedrich, Das 3. Jt. v. Chr. zwischen Saale und Unstrut - Kulturelle Veränderungen im Spiegel der Radiokohlenstoffdatierung. In: HARALD MELLER/H. W. ARZ/REINHARD JUNG/ROBERTO RISCH (Hrsg.), 2200 BC - Ein Klim
64	MAMS-16032	3319	25	51.4419	11.6889	n/a	settlement	charcoal	ICE-Trasse	M. Becker/M. Fröhlich/K. Balfanz/B. Kromer/R. Friedrich, Das 3. Jt. v. Chr. zwischen Saale und Unstrut - Kulturelle Veränderungen im Spiegel der Radiokohlenstoffdatierung. In: HARALD MELLER/H. W. ARZ/REINHARD JUNG/ROBERTO RISCH (Hrsg.), 2200 BC - Ein Klim
64	MAMS-13841	3335	23	51.4419	11.6889	n/a	settlement	bone	ICE-Trasse	M. Becker/M. Fröhlich/K. Balfanz/B. Kromer/R. Friedrich, Das 3. Jt. v. Chr. zwischen Saale und Unstrut - Kulturelle Veränderungen im Spiegel der Radiokohlenstoffdatierung. In: HARALD MELLER/H. W. ARZ/REINHARD JUNG/ROBERTO RISCH (Hrsg.), 2200 BC - Ein Klim
64	MAMS-13840	3339	22	51.4419	11.6889	n/a	settlement	bone	ICE-Trasse	M. Becker/M. Fröhlich/K. Balfanz/B. Kromer/R. Friedrich, Das 3. Jt. v. Chr. zwischen Saale und Unstrut - Kulturelle Veränderungen im Spiegel der Radiokohlenstoffdatierung. In: HARALD MELLER/H. W. ARZ/REINHARD JUNG/ROBERTO RISCH (Hrsg.), 2200 BC - Ein Klim
64	MAMS-17899	3352	27	51.4419	11.6889	n/a	settlement	bone	ICE-Trasse	M. Becker/M. Fröhlich/K. Balfanz/B. Kromer/R. Friedrich, Das 3. Jt. v. Chr. zwischen Saale und Unstrut - Kulturelle Veränderungen im Spiegel der Radiokohlenstoffdatierung. In: HARALD MELLER/H. W. ARZ/REINHARD JUNG/ROBERTO RISCH (Hrsg.), 2200 BC - Ein Klim
64	KIA-	3410	29	51.4419	11.6889	n/a	settlement	bone	ICE-Trasse	M. Becker/M. Fröhlich/K. Balfanz/B. Kromer/R. Friedrich, Das 3. Jt. v. Chr. zwischen Saale und Unstrut - Kulturelle Veränderungen im Spiegel der Radiokohlenstoffdatierung. In: HARALD MELLER/H. W. ARZ/REINHARD JUNG/ROBERTO RISCH (Hrsg.), 2200 BC - Ein Klim
64	MAMS-111796	3413	22	51.4419	11.6889	n/a	grave	bone	ICE-Trasse	M. Becker/M. Fröhlich/K. Balfanz/B. Kromer/R. Friedrich, Das 3. Jt. v. Chr. zwischen Saale und Unstrut - Kulturelle Veränderungen im Spiegel der Radiokohlenstoffdatierung. In: HARALD MELLER/H. W. ARZ/REINHARD JUNG/ROBERTO RISCH (Hrsg.), 2200 BC - Ein Klim
7	KIA-40723	3435	25	51.3799	11.8824	n/a	grave	bone	Bad Lauchstädt	M. Becker/M. Fröhlich/K. Balfanz/B. Kromer/R. Friedrich, Das 3. Jt. v. Chr. zwischen Saale und Unstrut - Kulturelle Veränderungen im Spiegel der Radiokohlenstoffdatierung. In: HARALD MELLER/H. W. ARZ/REINHARD JUNG/ROBERTO RISCH (Hrsg.), 2200 BC - Ein Klim
64	MAMS-12396	3437	35	51.4419	11.6889	n/a	grave	bone	ICE-Trasse	M. Becker/M. Fröhlich/K. Balfanz/B. Kromer/R. Friedrich, Das 3. Jt. v. Chr. zwischen Saale und Unstrut - Kulturelle Veränderungen im Spiegel der Radiokohlenstoffdatierung. In: HARALD MELLER/H. W. ARZ/REINHARD JUNG/ROBERTO RISCH (Hrsg.), 2200 BC - Ein Klim
64	MAMS-17283	3442	18	51.4419	11.6889	n/a	settlement	bone	ICE-Trasse	M. Becker/M. Fröhlich/K. Balfanz/B. Kromer/R. Friedrich, Das 3. Jt. v. Chr. zwischen Saale und Unstrut - Kulturelle Veränderungen im Spiegel der Radiokohlenstoffdatierung. In: HARALD MELLER/H. W. ARZ/REINHARD JUNG/ROBERTO RISCH (Hrsg.), 2200 BC - Ein Klim
64	MAMS-17372	3445	26	51.4419	11.6889	n/a	settlement	bone	ICE-Trasse	M. Becker/M. Fröhlich/K. Balfanz/B. Kromer/R. Friedrich, Das 3. Jt. v. Chr. zwischen Saale und Unstrut - Kulturelle Veränderungen im Spiegel der Radiokohlenstoffdatierung. In: HARALD MELLER/H. W. ARZ/REINHARD JUNG/ROBERTO RISCH (Hrsg.), 2200 BC - Ein Klim
64	MAMS-111804	3451	24	51.4419	11.6889	n/a	ditch	bone	ICE-Trasse	M. Becker/M. Fröhlich/K. Balfanz/B. Kromer/R. Friedrich, Das 3. Jt. v. Chr. zwischen Saale und Unstrut - Kulturelle Veränderungen im Spiegel der Radiokohlenstoffdatierung. In: HARALD MELLER/H. W. ARZ/REINHARD JUNG/ROBERTO RISCH (Hrsg.), 2200 BC - Ein Klim
64	MAMS-17282	3469	27	51.4419	11.6889	n/a	settlement	bone	ICE-Trasse	M. Becker/M. Fröhlich/K. Balfanz/B. Kromer/R. Friedrich, Das 3. Jt. v. Chr. zwischen Saale und Unstrut - Kulturelle Veränderungen im Spiegel der Radiokohlenstoffdatierung. In: HARALD MELLER/H. W. ARZ/REINHARD JUNG/ROBERTO RISCH (Hrsg.), 2200 BC - Ein Klim
64	MAMS-12401	3473	22	51.4419	11.6889	n/a	grave	bone	ICE-Trasse	M. Becker/M. Fröhlich/K. Balfanz/B. Kromer/R. Friedrich, Das 3. Jt. v. Chr. zwischen Saale und Unstrut - Kulturelle Veränderungen im Spiegel der Radiokohlenstoffdatierung. In: HARALD MELLER/H. W. ARZ/REINHARD JUNG/ROBERTO RISCH (Hrsg.), 2200 BC - Ein Klim
64	MAMS-12397	3474	30	51.4419	11.6889	n/a	grave	bone	ICE-Trasse	M. Becker/M. Fröhlich/K. Balfanz/B. Kromer/R. Friedrich, Das 3. Jt. v. Chr. zwischen Saale und Unstrut - Kulturelle Veränderungen im Spiegel der Radiokohlenstoffdatierung. In: HARALD MELLER/H. W. ARZ/REINHARD JUNG/ROBERTO RISCH (Hrsg.), 2200 BC - Ein Klim
64	MAMS-17371	3477	26	51.4419	11.6889	n/a	settlement	bone	ICE-Trasse	M. Becker/M. Fröhlich/K. Balfanz/B. Kromer/R. Friedrich, Das 3. Jt. v. Chr. zwischen Saale und Unstrut - Kulturelle Veränderungen im Spiegel der Radiokohlenstoffdatierung. In: HARALD MELLER/H. W. ARZ/REINHARD JUNG/ROBERTO RISCH (Hrsg.), 2200 BC - Ein Klim
64	MAMS-12399	3480	23	51.4419	11.6889	n/a	grave	bone	ICE-Trasse	M. Becker/M. Fröhlich/K. Balfanz/B. Kromer/R. Friedrich, Das 3. Jt. v. Chr. zwischen Saale und Unstrut - Kulturelle Veränderungen im Spiegel der Radiokohlenstoffdatierung. In: HARALD MELLER/H. W. ARZ/REINHARD JUNG/ROBERTO RISCH (Hrsg.), 2200 BC - Ein Klim
86	MAMS-17210	3485	26	51.3281	11.755	n/a	grave	bone	Oechlitz	M. Becker/M. Fröhlich/K. Balfanz/B. Kromer/R. Friedrich, Das 3. Jt. v. Chr. zwischen Saale und Unstrut - Kulturelle Veränderungen im Spiegel der Radiokohlenstoffdatierung. In: HARALD MELLER/H. W. ARZ/REINHARD JUNG/ROBERTO RISCH (Hrsg.), 2200 BC - Ein Klim
64	MAMS-16978	3490	18	51.4419	11.6889	n/a	n/a	bone	ICE-Trasse	M. Becker/M. Fröhlich/K. Balfanz/B. Kromer/R. Friedrich, Das 3. Jt. v. Chr. zwischen Saale und Unstrut - Kulturelle Veränderungen im Spiegel der Radiokohlenstoffdatierung. In: HARALD MELLER/H. W. ARZ/REINHARD JUNG/ROBERTO RISCH (Hrsg.), 2200 BC - Ein Klim
64	MAMS-13846	3493	31	51.4419	11.6889	n/a	settlement	bone	ICE-Trasse	M. Becker/M. Fröhlich/K. Balfanz/B. Kromer/R. Friedrich, Das 3. Jt. v. Chr. zwischen Saale und Unstrut - Kulturelle Veränderungen im Spiegel der Radiokohlenstoffdatierung. In: HARALD MELLER/H. W. ARZ/REINHARD JUNG/ROBERTO RISCH (Hrsg.), 2200 BC - Ein Klim
64	MAMS-18166	3497	19	51.4419	11.6889	n/a	grave	bone	ICE-Trasse	M. Becker/M. Fröhlich/K. Balfanz/B. Kromer/R. Friedrich, Das 3. Jt. v. Chr. zwischen Saale und Unstrut - Kulturelle Veränderungen im Spiegel der Radiokohlenstoffdatierung. In: HARALD MELLER/H. W. ARZ/REINHARD JUNG/ROBERTO RISCH (Hrsg.), 2200 BC - Ein Klim
64	MAMS-17359	3499	27	51.4419	11.6889	n/a	settlement	bone	ICE-Trasse	M. Becker/M. Fröhlich/K. Balfanz/B. Kromer/R. Friedrich, Das 3. Jt. v. Chr. zwischen Saale und Unstrut - Kulturelle Veränderungen im Spiegel der Radiokohlenstoffdatierung. In: HARALD MELLER/H. W. ARZ/REINHARD JUNG/ROBERTO RISCH (Hrsg.), 2200 BC - Ein Klim
7	KIA-40711	3501	29	51.3799	11.8824	n/a	grave	bone	Bad Lauchstädt	M. Becker/M. Fröhlich/K. Balfanz/B. Kromer/R. Friedrich, Das 3. Jt. v. Chr. zwischen Saale und Unstrut - Kulturelle Veränderungen im Spiegel der Radiokohlenstoffdatierung. In: HARALD MELLER/H. W. ARZ/REINHARD JUNG/ROBERTO RISCH (Hrsg.), 2200 BC - Ein Klim
64	MAMS-13856	3507	21	51.4419	11.6889	n/a	settlement	bone	ICE-Trasse	M. Becker/M. Fröhlich/K. Balfanz/B. Kromer/R. Friedrich, Das 3. Jt. v. Chr. zwischen Saale und Unstrut - Kulturelle Veränderungen im Spiegel der Radiokohlenstoffdatierung. In: HARALD MELLER/H. W. ARZ/REINHARD JUNG/ROBERTO RISCH (Hrsg.), 2200 BC - Ein Klim
64	MAMS-16778	3515	19	51.4419	11.6889	n/a	grave	bone	ICE-Trasse	M. Becker/M. Fröhlich/K. Balfanz/B. Kromer/R. Friedrich, Das 3. Jt. v. Chr. zwischen Saale und Unstrut - Kulturelle Veränderungen im Spiegel der Radiokohlenstoffdatierung. In: HARALD MELLER/H. W. ARZ/REINHARD JUNG/ROBERTO RISCH (Hrsg.), 2200 BC - Ein Klim
64	MAMS-17925	3517	25	51.4419	11.6889	n/a	grave	bone	ICE-Trasse	M. Becker/M. Fröhlich/K. Balfanz/B. Kromer/R. Friedrich, Das 3. Jt. v. Chr. zwischen Saale und Unstrut - Kulturelle Veränderungen im Spiegel der Radiokohlenstoffdatierung. In: HARALD MELLER/H. W. ARZ/REINHARD JUNG/ROBERTO RISCH (Hrsg.), 2200 BC - Ein Klim
64	MAMS-17055	3521	21	51.4419	11.6889	n/a	settlement	bone	ICE-Trasse	M. Becker/M. Fröhlich/K. Balfanz/B. Kromer/R. Friedrich, Das 3. Jt. v. Chr. zwischen Saale und Unstrut - Kulturelle Veränderungen im Spiegel der Radiokohlenstoffdatierung. In: HARALD MELLER/H. W. ARZ/REINHARD JUNG/ROBERTO RISCH (Hrsg.), 2200 BC - Ein Klim
64	MAMS-17377	3524	23	51.4419	11.6889	n/a	settlement	bone	ICE-Trasse	M. Becker/M. Fröhlich/K. Balfanz/B. Kromer/R. Friedrich, Das 3. Jt. v. Chr. zwischen Saale und Unstrut - Kulturelle Veränderungen im Spiegel der Radiokohlenstoffdatierung. In: HARALD MELLER/H. W. ARZ/REINHARD JUNG/ROBERTO RISCH (Hrsg.), 2200 BC - Ein Klim
64	MAMS-18129	3529	18	51.4419	11.6889	n/a	grave	bone	ICE-Trasse	M. Becker/M. Fröhlich/K. Balfanz/B. Kromer/R. Friedrich, Das 3. Jt. v. Chr. zwischen Saale und Unstrut - Kulturelle Veränderungen im Spiegel der Radiokohlenstoffdatierung. In: HARALD MELLER/H. W. ARZ/REINHARD JUNG/ROBERTO RISCH (Hrsg.), 2200 BC - Ein Klim
64	MAMS-17353	3530	28	51.4419	11.6889	n/a	settlement	bone	ICE-Trasse	M. Becker/M. Fröhlich/K. Balfanz/B. Kromer/R. Friedrich, Das 3. Jt. v. Chr. zwischen Saale und Unstrut - Kulturelle Veränderungen im Spiegel der Radiokohlenstoffdatierung. In: HARALD MELLER/H. W. ARZ/REINHARD JUNG/ROBERTO RISCH (Hrsg.), 2200 BC - Ein Klim
7	KIA-40714	3531	28	51.3799	11.8824	n/a	grave	bone	Bad Lauchstädt	M. Becker/M. Fröhlich/K. Balfanz/B. Kromer/R. Friedrich, Das 3. Jt. v. Chr. zwischen Saale und Unstrut - Kulturelle Veränderungen im Spiegel der Radiokohlenstoffdatierung. In: HARALD MELLER/H. W. ARZ/REINHARD JUNG/ROBERTO RISCH (Hrsg.), 2200 BC - Ein Klim
64	MAMS-16037	3532	19	51.4419	11.6889	n/a	grave	bone	ICE-Trasse	M. Becker/M. Fröhlich/K. Balfanz/B. Kromer/R. Friedrich, Das 3. Jt. v. Chr. zwischen Saale und Unstrut - Kulturelle Veränderungen im Spiegel der Radiokohlenstoffdatierung. In: HARALD MELLER/H. W. ARZ/REINHARD JUNG/ROBERTO RISCH (Hrsg.), 2200 BC - Ein Klim
7	KIA-40722	3535	33	51.3799	11.8824	n/a	grave	bone	Bad Lauchstädt	M. Becker/M. Fröhlich/K. Balfanz/B. Kromer/R. Friedrich, Das 3. Jt. v. Chr. zwischen Saale und Unstrut - Kulturelle Veränderungen im Spiegel der Radiokohlenstoffdatierung. In: HARALD MELLER/H. W. ARZ/REINHARD JUNG/ROBERTO RISCH (Hrsg.), 2200 BC - Ein Klim
64	MAMS-111752	3538	23	51.4419	11.6889	n/a	grave	bone	ICE-Trasse	M. Becker/M. Fröhlich/K. Balfanz/B. Kromer/R. Friedrich, Das 3. Jt. v. Chr. zwischen Saale und Unstrut - Kulturelle Veränderungen im Spiegel der Radiokohlenstoffdatierung. In: HARALD MELLER/H. W. ARZ/REINHARD JUNG/ROBERTO RISCH (Hrsg.), 2200 BC - Ein Klim
64	MAMS-18164	3539	19	51.4419	11.6889	n/a	grave	bone	ICE-Trasse	M. Becker/M. Fröhlich/K. Balfanz/B. Kromer/R. Friedrich, Das 3. Jt. v. Chr. zwischen Saale und Unstrut - Kulturelle Veränderungen im Spiegel der Radiokohlenstoffdatierung. In: HARALD MELLER/H. W. ARZ/REINHARD JUNG/ROBERTO RISCH (Hrsg.), 2200 BC - Ein Klim
64	MAMS-13849	3540	30	51.4419	11.6889	n/a	grave	bone	ICE-Trasse	M. Becker/M. Fröhlich/K. Balfanz/B. Kromer/R. Friedrich, Das 3. Jt. v. Chr. zwischen Saale und Unstrut - Kulturelle Veränderungen im Spiegel der Radiokohlenstoffdatierung. In: HARALD MELLER/H. W. ARZ/REINHARD JUNG/ROBERTO RISCH (Hrsg.), 2200 BC - Ein Klim
64	MAMS-17243	3540	25	51.4419	11.6889	n/a	grave	bone	ICE-Trasse	M. Becker/M. Fröhlich/K. Balfanz/B. Kromer/R. Friedrich, Das 3. Jt. v. Chr. zwischen Saale und Unstrut - Kulturelle Veränderungen im Spiegel der Radiokohlenstoffdatierung. In: HARALD MELLER/H. W. ARZ/REINHARD JUNG/ROBERTO RISCH (Hrsg.), 2200 BC - Ein Klim
64	MAMS-18126	3544	20	51.4419	11.6889	n/a	grave	bone	ICE-Trasse	M. Becker/M. Fröhlich/K. Balfanz/B. Kromer/R. Friedrich, Das 3. Jt. v. Chr. zwischen Saale und Unstrut - Kulturelle Veränderungen im Spiegel der Radiokohlenstoffdatierung. In: HARALD MELLER/H. W. ARZ/REINHARD JUNG/ROBERTO RISCH (Hrsg.), 2200 BC - Ein Klim
64	MAMS-18138	3546	21	51.4419	11.6889	n/a	grave	bone	ICE-Trasse	M. Becker/M. Fröhlich/K. Balfanz/B. Kromer/R. Friedrich, Das 3. Jt. v. Chr. zwischen Saale und Unstrut - Kulturelle Veränderungen im Spiegel der Radiokohlenstoffdatierung. In: HARALD MELLER/H. W. ARZ/REINHARD JUNG/ROBERTO RISCH (Hrsg.), 2200 BC - Ein Klim
64	MAMS-18128	3549	19	51.4419	11.6889	n/a	grave	bone	ICE-Trasse	M. Becker/M. Fröhlich/K. Balfanz/B. Kromer/R. Friedrich, Das 3. Jt. v. Chr. zwischen Saale und Unstrut - Kulturelle Veränderungen im Spiegel der Radiokohlenstoffdatierung. In: HARALD MELLER/H. W. ARZ/REINHARD JUNG/ROBERTO RISCH (Hrsg.), 2200 BC - Ein Klim
64	MAMS-16779	3549	19	51.4419	11.6889	n/a	grave	bone	ICE-Trasse	M. Becker/M. Fröhlich/K. Balfanz/B. Kromer/R. Friedrich, Das 3. Jt. v. Chr. zwischen Saale und Unstrut - Kulturelle Veränderungen im Spiegel der Radiokohlenstoffdatierung. In: HARALD MELLER/H. W. ARZ/REINHARD JUNG/ROBERTO RISCH (Hrsg.), 2200 BC - Ein Klim
64	MAMS-16927	3552	26	51.4419	11.6889	n/a	grave	bone	ICE-Trasse	M. Becker/M. Fröhlich/K. Balfanz/B. Kromer/R. Friedrich, Das 3. Jt. v. Chr. zwischen Saale und Unstrut - Kulturelle Veränderungen im Spiegel der Radiokohlenstoffdatierung. In: HARALD MELLER/H. W. ARZ/REINHARD JUNG/ROBERTO RISCH (Hrsg.), 2200 BC - Ein Klim
64	MAMS-18165	3553	19	51.4419	11.6889	n/a	grave	bone	ICE-Trasse	M. Becker/M. Fröhlich/K. Balfanz/B. Kromer/R. Friedrich, Das 3. Jt. v. Chr. zwischen Saale und Unstrut - Kulturelle Veränderungen im Spiegel der Radiokohlenstoffdatierung. In: HARALD MELLER/H. W. ARZ/REINHARD JUNG/ROBERTO RISCH (Hrsg.), 2200 BC - Ein Klim
7	KIA-40725	3556	30	51.3799	11.8824	n/a	grave	bone	Bad Lauchstädt	M. Becker/M. Fröhlich/K. Balfanz/B. Kromer/R. Friedrich, Das 3. Jt. v. Chr. zwischen Saale und Unstrut - Kulturelle Veränderungen im Spiegel der Radiokohlenstoffdatierung. In: HARALD MELLER/H. W. ARZ/REINHARD JUNG/ROBERTO RISCH (Hrsg.), 2200 BC - Ein Klim
64	MAMS-16744	3559	29	51.4419	11.6889	n/a	grave	bone	ICE-Trasse	M. Becker/M. Fröhlich/K. Balfanz/B. Kromer/R. Friedrich, Das 3. Jt. v. Chr. zwischen Saale und Unstrut - Kulturelle Veränderungen im Spiegel der Radiokohlenstoffdatierung. In: HARALD MELLER/H. W. ARZ/REINHARD JUNG/ROBERTO RISCH (Hrsg.), 2200 BC - Ein Klim
64	MAMS-16921	3560	25	51.4419	11.6889	n/a	grave	bone	ICE-Trasse	M. Becker/M. Fröhlich/K. Balfanz/B. Kromer/R. Friedrich, Das 3. Jt. v. Chr. zwischen Saale und Unstrut - Kulturelle Veränderungen im Spiegel der Radiokohlenstoffdatierung. In: HARALD MELLER/H. W. ARZ/REINHARD JUNG/ROBERTO RISCH (Hrsg.), 2200 BC - Ein Klim
64	MAMS-16942	3562	26	51.4419	11.6889	n/a	grave	bone	ICE-Trasse	M. Becker/M. Fröhlich/K. Balfanz/B. Kromer/R. Friedrich, Das 3. Jt. v. Chr. zwischen Saale und Unstrut - Kulturelle Veränderungen im Spiegel der Radiokohlenstoffdatierung. In: HARALD MELLER/H. W. ARZ/REINHARD JUNG/ROBERTO RISCH (Hrsg.), 2200 BC - Ein Klim
66	MAMS-12394	3562	29	51.3076	11.6975	n/a	pit alignment (also fire)	bone	Jüdendorf	M. Becker/M. Fröhlich/K. Balfanz/B. Kromer/R. Friedrich, Das 3. Jt. v. Chr. zwischen Saale und Unstrut - Kulturelle Veränderungen im Spiegel der Radiokohlenstoffdatierung. In: HARALD MELLER/H. W. ARZ/REINHARD JUNG/ROBERTO RISCH (Hrsg.), 2200 BC - Ein Klim
64	MAMS-17238	3564	27	51.4419	11.6889	n/a	grave	bone	ICE-Trasse	M. Becker/M. Fröhlich/K. Balfanz/B. Kromer/R. Friedrich, Das 3. Jt. v. Chr. zwischen Saale und Unstrut - Kulturelle Veränderungen im Spiegel der Radiokohlenstoffdatierung. In: HARALD MELLER/H. W. ARZ/REINHARD JUNG/ROBERTO RISCH (Hrsg.), 2200 BC - Ein Klim
64	MAMS-16031	3567	20	51.4419	11.6889	n/a	grave	bone	ICE-Trasse	M. Becker/M. Fröhlich/K. Balfanz/B. Kromer/R. Friedrich, Das 3. Jt. v. Chr. zwischen Saale und Unstrut - Kulturelle Veränderungen im Spiegel der Radiokohlenstoffdatierung. In: HARALD MELLER/H. W. ARZ/REINHARD JUNG/ROBERTO RISCH (Hrsg.), 2200 BC - Ein Klim
7	KIA-40728	3568	28	51.3799	11.8824	n/a	grave	bone	Bad Lauchstädt	M. Becker/M. Fröhlich/K. Balfanz/B. Kromer/R. Friedrich, Das 3. Jt. v. Chr. zwischen Saale und Unstrut - Kulturelle Veränderungen im Spiegel der Radiokohlenstoffdatierung. In: HARALD MELLER/H. W. ARZ/REINHARD JUNG/ROBERTO RISCH (Hrsg.), 2200 BC - Ein Klim
64	MAMS-17242	3570	25	51.4419	11.6889	n/a	grave	bone	ICE-Trasse	M. Becker/M. Fröhlich/K. Balfanz/B. Kromer/R. Friedrich, Das 3. Jt. v. Chr. zwischen Saale und Unstrut - Kulturelle Veränderungen im Spiegel der Radiokohlenstoffdatierung. In: HARALD MELLER/H. W. ARZ/REINHARD JUNG/ROBERTO RISCH (Hrsg.), 2200 BC - Ein Klim
64	MAMS-12379	3571	27	51.4419	11.6889	n/a	grave	bone	ICE-Trasse	M. Becker/M. Fröhlich/K. Balfanz/B. Kromer/R. Friedrich, Das 3. Jt. v. Chr. zwischen Saale und Unstrut - Kulturelle Veränderungen im Spiegel der Radiokohlenstoffdatierung. In: HARALD MELLER/H. W. ARZ/REINHARD JUNG/ROBERTO RISCH (Hrsg.), 2200 BC - Ein Klim
64	MAMS-17927	3572	24	51.4419	11.6889	n/a	grave	bone	ICE-Trasse	M. Becker/M. Fröhlich/K. Balfanz/B. Kromer/R. Friedrich, Das 3. Jt. v. Chr. zwischen Saale und Unstrut - Kulturelle Veränderungen im Spiegel der Radiokohlenstoffdatierung. In: HARALD MELLER/H. W. ARZ/REINHARD JUNG/ROBERTO RISCH (Hrsg.), 2200 BC - Ein Klim
64	MAMS-17373	3574	25	51.4419	11.6889	n/a	settlement	bone	ICE-Trasse	M. Becker/M. Fröhlich/K. Balfanz/B. Kromer/R. Friedrich, Das 3. Jt. v. Chr. zwischen Saale und Unstrut - Kulturelle Veränderungen im Spiegel der Radiokohlenstoffdatierung. In: HARALD MELLER/H. W. ARZ/REINHARD JUNG/ROBERTO RISCH (Hrsg.), 2200 BC - Ein Klim
7	KIA-40709	3575	28	51.3799	11.8824	n/a	grave	bone	Bad Lauchstädt	M. Becker/M. Fröhlich/K. Balfanz/B. Kromer/R. Friedrich, Das 3. Jt. v. Chr. zwischen Saale und Unstrut - Kulturelle Veränderungen im Spiegel der Radiokohlenstoffdatierung. In: HARALD MELLER/H. W. ARZ/REINHARD JUNG/ROBERTO RISCH (Hrsg.), 2200 BC - Ein Klim
64	MAMS-17239	3577	26	51.4419	11.6889	n/a	grave	bone	ICE-Trasse	M. Becker/M. Fröhlich/K. Balfanz/B. Kromer/R. Friedrich, Das 3. Jt. v. Chr. zwischen Saale und Unstrut - Kulturelle Veränderungen im Spiegel der Radiokohlenstoffdatierung. In: HARALD MELLER/H. W. ARZ/REINHARD JUNG/ROBERTO RISCH (Hrsg.), 2200 BC - Ein Klim
7	KIA-40712	3578	30	51.3799	11.8824	n/a	grave	bone	Bad Lauchstädt	M. Becker/M. Fröhlich/K. Balfanz/B. Kromer/R. Friedrich, Das 3. Jt. v. Chr. zwischen Saale und Unstrut - Kulturelle Veränderungen im Spiegel der Radiokohlenstoffdatierung. In: HARALD MELLER/H. W. ARZ/REINHARD JUNG/ROBERTO RISCH (Hrsg.), 2200 BC - Ein Klim
64	MAMS-12400	3578	25	51.4419	11.6889	n/a	grave	bone	ICE-Trasse	M. Becker/M. Fröhlich/K. Balfanz/B. Kromer/R. Friedrich, Das 3. Jt. v. Chr. zwischen Saale und Unstrut - Kulturelle Veränderungen im Spiegel der Radiokohlenstoffdatierung. In: HARALD MELLER/H. W. ARZ/REINHARD JUNG/ROBERTO RISCH (Hrsg.), 2200 BC - Ein Klim
64	MAMS-17065	3582	18	51.4419	11.6889	n/a	grave	bone	ICE-Trasse	M. Becker/M. Fröhlich/K. Balfanz/B. Kromer/R. Friedrich, Das 3. Jt. v. Chr. zwischen Saale und Unstrut - Kulturelle Veränderungen im Spiegel der Radiokohlenstoffdatierung. In: HARALD MELLER/H. W. ARZ/REINHARD JUNG/ROBERTO RISCH (Hrsg.), 2200 BC - Ein Klim
64	MAMS-17226	3583	19	51.4419	11.6889	n/a	grave	bone	ICE-Trasse	M. Becker/M. Fröhlich/K. Balfanz/B. Kromer/R. Friedrich, Das 3. Jt. v. Chr. zwischen Saale und Unstrut - Kulturelle Veränderungen im Spiegel der Radiokohlenstoffdatierung. In: HARALD MELLER/H. W. ARZ/REINHARD JUNG/ROBERTO RISCH (Hrsg.), 2200 BC - Ein Klim
64	MAMS-13857	3584	21	51.4419	11.6889	n/a	grave	bone	ICE-Trasse	M. Becker/M. Fröhlich/K. Balfanz/B. Kromer/R. Friedrich, Das 3. Jt. v. Chr. zwischen Saale und Unstrut - Kulturelle Veränderungen im Spiegel der Radiokohlenstoffdatierung. In: HARALD MELLER/H. W. ARZ/REINHARD JUNG/ROBERTO RISCH (Hrsg.), 2200 BC - Ein Klim
64	MAMS-17241	3588	24	51.4419	11.6889	n/a	grave	bone	ICE-Trasse	M. Becker/M. Fröhlich/K. Balfanz/B. Kromer/R. Friedrich, Das 3. Jt. v. Chr. zwischen Saale und Unstrut - Kulturelle Veränderungen im Spiegel der Radiokohlenstoffdatierung. In: HARALD MELLER/H. W. ARZ/REINHARD JUNG/ROBERTO RISCH (Hrsg.), 2200 BC - Ein Klim
7	KIA-40727	3589	32	51.3799	11.8824	n/a	grave	bone	Bad Lauchstädt	M. Becker/M. Fröhlich/K. Balfanz/B. Kromer/R. Friedrich, Das 3. Jt. v. Chr. zwischen Saale und Unstrut - Kulturelle Veränderungen im Spiegel der Radiokohlenstoffdatierung. In: HARALD MELLER/H. W. ARZ/REINHARD JUNG/ROBERTO RISCH (Hrsg.), 2200 BC - Ein Klim
64	MAMS-18125	3589	19	51.4419	11.6889	n/a	grave	bone	ICE-Trasse	M. Becker/M. Fröhlich/K. Balfanz/B. Kromer/R. Friedrich, Das 3. Jt. v. Chr. zwischen Saale und Unstrut - Kulturelle Veränderungen im Spiegel der Radiokohlenstoffdatierung. In: HARALD MELLER/H. W. ARZ/REINHARD JUNG/ROBERTO RISCH (Hrsg.), 2200 BC - Ein Klim
64	MAMS-17266	3593	22	51.4419	11.6889	n/a	grave	bone	ICE-Trasse	M. Becker/M. Fröhlich/K. Balfanz/B. Kromer/R. Friedrich, Das 3. Jt. v. Chr. zwischen Saale und Unstrut - Kulturelle Veränderungen im Spiegel der Radiokohlenstoffdatierung. In: HARALD MELLER/H. W. ARZ/REINHARD JUNG/ROBERTO RISCH (Hrsg.), 2200 BC - Ein Klim
64	MAMS-12327	3598	28	51.4419	11.6889	n/a	grave	bone	ICE-Trasse	M. Becker/M. Fröhlich/K. Balfanz/B. Kromer/R. Friedrich, Das 3. Jt. v. Chr. zwischen Saale und Unstrut - Kulturelle Veränderungen im Spiegel der Radiokohlenstoffdatierung. In: HARALD MELLER/H. W. ARZ/REINHARD JUNG/ROBERTO RISCH (Hrsg.), 2200 BC - Ein Klim
64	MAMS-17249	3599	18	51.4419	11.6889	n/a	grave	bone	ICE-Trasse	M. Becker/M. Fröhlich/K. Balfanz/B. Kromer/R. Friedrich, Das 3. Jt. v. Chr. zwischen Saale und Unstrut - Kulturelle Veränderungen im Spiegel der Radiokohlenstoffdatierung. In: HARALD MELLER/H. W. ARZ/REINHARD JUNG/ROBERTO RISCH (Hrsg.), 2200 BC - Ein Klim
64	MAMS-17251	3602	18	51.4419	11.6889	n/a	grave	bone	ICE-Trasse	M. Becker/M. Fröhlich/K. Balfanz/B. Kromer/R. Friedrich, Das 3. Jt. v. Chr. zwischen Saale und Unstrut - Kulturelle Veränderungen im Spiegel der Radiokohlenstoffdatierung. In: HARALD MELLER/H. W. ARZ/REINHARD JUNG/ROBERTO RISCH (Hrsg.), 2200 BC - Ein Klim
64	MAMS-17215	3607	21	51.4419	11.6889	n/a	grave	bone	ICE-Trasse	M. Becker/M. Fröhlich/K. Balfanz/B. Kromer/R. Friedrich, Das 3. Jt. v. Chr. zwischen Saale und Unstrut - Kulturelle Veränderungen im Spiegel der Radiokohlenstoffdatierung. In: HARALD MELLER/H. W. ARZ/REINHARD JUNG/ROBERTO RISCH (Hrsg.), 2200 BC - Ein Klim
64	MAMS-17374	3608	26	51.4419	11.6889	n/a	settlement	bone	ICE-Trasse	M. Becker/M. Fröhlich/K. Balfanz/B. Kromer/R. Friedrich, Das 3. Jt. v. Chr. zwischen Saale und Unstrut - Kulturelle Veränderungen im Spiegel der Radiokohlenstoffdatierung. In: HARALD MELLER/H. W. ARZ/REINHARD JUNG/ROBERTO RISCH (Hrsg.), 2200 BC - Ein Klim
64	MAMS-17376	3609	26	51.4419	11.6889	n/a	settlement	bone	ICE-Trasse	M. Becker/M. Fröhlich/K. Balfanz/B. Kromer/R. Friedrich, Das 3. Jt. v. Chr. zwischen Saale und Unstrut - Kulturelle Veränderungen im Spiegel der Radiokohlenstoffdatierung. In: HARALD MELLER/H. W. ARZ/REINHARD JUNG/ROBERTO RISCH (Hrsg.), 2200 BC - Ein Klim
64	MAMS-17259	3609	18	51.4419	11.6889	n/a	grave	bone	ICE-Trasse	M. Becker/M. Fröhlich/K. Balfanz/B. Kromer/R. Friedrich, Das 3. Jt. v. Chr. zwischen Saale und Unstrut - Kulturelle Veränderungen im Spiegel der Radiokohlenstoffdatierung. In: HARALD MELLER/H. W. ARZ/REINHARD JUNG/ROBERTO RISCH (Hrsg.), 2200 BC - Ein Klim
7	KIA-40721	3610	28	51.3799	11.8824	n/a	grave	bone	Bad Lauchstädt	M. Becker/M. Fröhlich/K. Balfanz/B. Kromer/R. Friedrich, Das 3. Jt. v. Chr. zwischen Saale und Unstrut - Kulturelle Veränderungen im Spiegel der Radiokohlenstoffdatierung. In: HARALD MELLER/H. W. ARZ/REINHARD JUNG/ROBERTO RISCH (Hrsg.), 2200 BC - Ein Klim
64	MAMS-17280	3611	28	51.4419	11.6889	n/a	grave	bone	ICE-Trasse	M. Becker/M. Fröhlich/K. Balfanz/B. Kromer/R. Friedrich, Das 3. Jt. v. Chr. zwischen Saale und Unstrut - Kulturelle Veränderungen im Spiegel der Radiokohlenstoffdatierung. In: HARALD MELLER/H. W. ARZ/REINHARD JUNG/ROBERTO RISCH (Hrsg.), 2200 BC - Ein Klim
64	MAMS-17255	3611	19	51.4419	11.6889	n/a	grave	bone	ICE-Trasse	M. Becker/M. Fröhlich/K. Balfanz/B. Kromer/R. Friedrich, Das 3. Jt. v. Chr. zwischen Saale und Unstrut - Kulturelle Veränderungen im Spiegel der Radiokohlenstoffdatierung. In: HARALD MELLER/H. W. ARZ/REINHARD JUNG/ROBERTO RISCH (Hrsg.), 2200 BC - Ein Klim
64	MAMS-17231	3613	25	51.4419	11.6889	n/a	grave	bone	ICE-Trasse	M. Becker/M. Fröhlich/K. Balfanz/B. Kromer/R. Friedrich, Das 3. Jt. v. Chr. zwischen Saale und Unstrut - Kulturelle Veränderungen im Spiegel der Radiokohlenstoffdatierung. In: HARALD MELLER/H. W. ARZ/REINHARD JUNG/ROBERTO RISCH (Hrsg.), 2200 BC - Ein Klim
64	MAMS-18109	3613	25	51.4419	11.6889	n/a	grave	bone	ICE-Trasse	M. Becker/M. Fröhlich/K. Balfanz/B. Kromer/R. Friedrich, Das 3. Jt. v. Chr. zwischen Saale und Unstrut - Kulturelle Veränderungen im Spiegel der Radiokohlenstoffdatierung. In: HARALD MELLER/H. W. ARZ/REINHARD JUNG/ROBERTO RISCH (Hrsg.), 2200 BC - Ein Klim
64	MAMS-18110	3615	23	51.4419	11.6889	n/a	grave	bone	ICE-Trasse	M. Becker/M. Fröhlich/K. Balfanz/B. Kromer/R. Friedrich, Das 3. Jt. v. Chr. zwischen Saale und Unstrut - Kulturelle Veränderungen im Spiegel der Radiokohlenstoffdatierung. In: HARALD MELLER/H. W. ARZ/REINHARD JUNG/ROBERTO RISCH (Hrsg.), 2200 BC - Ein Klim
64	MAMS-17246	3617	21	51.4419	11.6889	n/a	grave	bone	ICE-Trasse	M. Becker/M. Fröhlich/K. Balfanz/B. Kromer/R. Friedrich, Das 3. Jt. v. Chr. zwischen Saale und Unstrut - Kulturelle Veränderungen im Spiegel der Radiokohlenstoffdatierung. In: HARALD MELLER/H. W. ARZ/REINHARD JUNG/ROBERTO RISCH (Hrsg.), 2200 BC - Ein Klim
64	MAMS-17258	3618	18	51.4419	11.6889	n/a	grave	bone	ICE-Trasse	M. Becker/M. Fröhlich/K. Balfanz/B. Kromer/R. Friedrich, Das 3. Jt. v. Chr. zwischen Saale und Unstrut - Kulturelle Veränderungen im Spiegel der Radiokohlenstoffdatierung. In: HARALD MELLER/H. W. ARZ/REINHARD JUNG/ROBERTO RISCH (Hrsg.), 2200 BC - Ein Klim
64	MAMS-17233	3620	27	51.4419	11.6889	n/a	grave	bone	ICE-Trasse	M. Becker/M. Fröhlich/K. Balfanz/B. Kromer/R. Friedrich, Das 3. Jt. v. Chr. zwischen Saale und Unstrut - Kulturelle Veränderungen im Spiegel der Radiokohlenstoffdatierung. In: HARALD MELLER/H. W. ARZ/REINHARD JUNG/ROBERTO RISCH (Hrsg.), 2200 BC - Ein Klim
64	MAMS-17378	3620	26	51.4419	11.6889	n/a	settlement	bone	ICE-Trasse	M. Becker/M. Fröhlich/K. Balfanz/B. Kromer/R. Friedrich, Das 3. Jt. v. Chr. zwischen Saale und Unstrut - Kulturelle Veränderungen im Spiegel der Radiokohlenstoffdatierung. In: HARALD MELLER/H. W. ARZ/REINHARD JUNG/ROBERTO RISCH (Hrsg.), 2200 BC - Ein Klim
64	MAMS-18127	3620	17	51.4419	11.6889	n/a	grave	bone	ICE-Trasse	M. Becker/M. Fröhlich/K. Balfanz/B. Kromer/R. Friedrich, Das 3. Jt. v. Chr. zwischen Saale und Unstrut - Kulturelle Veränderungen im Spiegel der Radiokohlenstoffdatierung. In: HARALD MELLER/H. W. ARZ/REINHARD JUNG/ROBERTO RISCH (Hrsg.), 2200 BC - Ein Klim
64	MAMS-16926	3621	27	51.4419	11.6889	n/a	grave	bone	ICE-Trasse	M. Becker/M. Fröhlich/K. Balfanz/B. Kromer/R. Friedrich, Das 3. Jt. v. Chr. zwischen Saale und Unstrut - Kulturelle Veränderungen im Spiegel der Radiokohlenstoffdatierung. In: HARALD MELLER/H. W. ARZ/REINHARD JUNG/ROBERTO RISCH (Hrsg.), 2200 BC - Ein Klim
64	MAMS-12398	3621	24	51.4419	11.6889	n/a	grave	bone	ICE-Trasse	M. Becker/M. Fröhlich/K. Balfanz/B. Kromer/R. Friedrich, Das 3. Jt. v. Chr. zwischen Saale und Unstrut - Kulturelle Veränderungen im Spiegel der Radiokohlenstoffdatierung. In: HARALD MELLER/H. W. ARZ/REINHARD JUNG/ROBERTO RISCH (Hrsg.), 2200 BC - Ein Klim
64	MAMS-18122	3621	23	51.4419	11.6889	n/a	grave	bone	ICE-Trasse	M. Becker/M. Fröhlich/K. Balfanz/B. Kromer/R. Friedrich, Das 3. Jt. v. Chr. zwischen Saale und Unstrut - Kulturelle Veränderungen im Spiegel der Radiokohlenstoffdatierung. In: HARALD MELLER/H. W. ARZ/REINHARD JUNG/ROBERTO RISCH (Hrsg.), 2200 BC - Ein Klim
64	MAMS-17252	3621	22	51.4419	11.6889	n/a	grave	bone	ICE-Trasse	M. Becker/M. Fröhlich/K. Balfanz/B. Kromer/R. Friedrich, Das 3. Jt. v. Chr. zwischen Saale und Unstrut - Kulturelle Veränderungen im Spiegel der Radiokohlenstoffdatierung. In: HARALD MELLER/H. W. ARZ/REINHARD JUNG/ROBERTO RISCH (Hrsg.), 2200 BC - Ein Klim
64	MAMS-17278	3625	29	51.4419	11.6889	n/a	settlement	bone	ICE-Trasse	M. Becker/M. Fröhlich/K. Balfanz/B. Kromer/R. Friedrich, Das 3. Jt. v. Chr. zwischen Saale und Unstrut - Kulturelle Veränderungen im Spiegel der Radiokohlenstoffdatierung. In: HARALD MELLER/H. W. ARZ/REINHARD JUNG/ROBERTO RISCH (Hrsg.), 2200 BC - Ein Klim
64	MAMS-17247	3627	21	51.4419	11.6889	n/a	grave	bone	ICE-Trasse	M. Becker/M. Fröhlich/K. Balfanz/B. Kromer/R. Friedrich, Das 3. Jt. v. Chr. zwischen Saale und Unstrut - Kulturelle Veränderungen im Spiegel der Radiokohlenstoffdatierung. In: HARALD MELLER/H. W. ARZ/REINHARD JUNG/ROBERTO RISCH (Hrsg.), 2200 BC - Ein Klim
64	MAMS-17216	3628	20	51.4419	11.6889	n/a	grave	bone	ICE-Trasse	M. Becker/M. Fröhlich/K. Balfanz/B. Kromer/R. Friedrich, Das 3. Jt. v. Chr. zwischen Saale und Unstrut - Kulturelle Veränderungen im Spiegel der Radiokohlenstoffdatierung. In: HARALD MELLER/H. W. ARZ/REINHARD JUNG/ROBERTO RISCH (Hrsg.), 2200 BC - Ein Klim
64	MAMS-17362	3629	28	51.4419	11.6889	n/a	settlement	bone	ICE-Trasse	M. Becker/M. Fröhlich/K. Balfanz/B. Kromer/R. Friedrich, Das 3. Jt. v. Chr. zwischen Saale und Unstrut - Kulturelle Veränderungen im Spiegel der Radiokohlenstoffdatierung. In: HARALD MELLER/H. W. ARZ/REINHARD JUNG/ROBERTO RISCH (Hrsg.), 2200 BC - Ein Klim
64	MAMS-17245	3629	21	51.4419	11.6889	n/a	grave	bone	ICE-Trasse	M. Becker/M. Fröhlich/K. Balfanz/B. Kromer/R. Friedrich, Das 3. Jt. v. Chr. zwischen Saale und Unstrut - Kulturelle Veränderungen im Spiegel der Radiokohlenstoffdatierung. In: HARALD MELLER/H. W. ARZ/REINHARD JUNG/ROBERTO RISCH (Hrsg.), 2200 BC - Ein Klim
64	MAMS-17212	3630	21	51.4419	11.6889	n/a	grave	bone	ICE-Trasse	M. Becker/M. Fröhlich/K. Balfanz/B. Kromer/R. Friedrich, Das 3. Jt. v. Chr. zwischen Saale und Unstrut - Kulturelle Veränderungen im Spiegel der Radiokohlenstoffdatierung. In: HARALD MELLER/H. W. ARZ/REINHARD JUNG/ROBERTO RISCH (Hrsg.), 2200 BC - Ein Klim
64	MAMS-17248	3630	21	51.4419	11.6889	n/a	grave	bone	ICE-Trasse	M. Becker/M. Fröhlich/K. Balfanz/B. Kromer/R. Friedrich, Das 3. Jt. v. Chr. zwischen Saale und Unstrut - Kulturelle Veränderungen im Spiegel der Radiokohlenstoffdatierung. In: HARALD MELLER/H. W. ARZ/REINHARD JUNG/ROBERTO RISCH (Hrsg.), 2200 BC - Ein Klim
64	MAMS-17219	3630	20	51.4419	11.6889	n/a	grave	bone	ICE-Trasse	M. Becker/M. Fröhlich/K. Balfanz/B. Kromer/R. Friedrich, Das 3. Jt. v. Chr. zwischen Saale und Unstrut - Kulturelle Veränderungen im Spiegel der Radiokohlenstoffdatierung. In: HARALD MELLER/H. W. ARZ/REINHARD JUNG/ROBERTO RISCH (Hrsg.), 2200 BC - Ein Klim
64	MAMS-17235	3631	27	51.4419	11.6889	n/a	grave	bone	ICE-Trasse	M. Becker/M. Fröhlich/K. Balfanz/B. Kromer/R. Friedrich, Das 3. Jt. v. Chr. zwischen Saale und Unstrut - Kulturelle Veränderungen im Spiegel der Radiokohlenstoffdatierung. In: HARALD MELLER/H. W. ARZ/REINHARD JUNG/ROBERTO RISCH (Hrsg.), 2200 BC - Ein Klim
64	MAMS-16011	3634	18	51.4419	11.6889	n/a	settlement	bone	ICE-Trasse	M. Becker/M. Fröhlich/K. Balfanz/B. Kromer/R. Friedrich, Das 3. Jt. v. Chr. zwischen Saale und Unstrut - Kulturelle Veränderungen im Spiegel der Radiokohlenstoffdatierung. In: HARALD MELLER/H. W. ARZ/REINHARD JUNG/ROBERTO RISCH (Hrsg.), 2200 BC - Ein Klim
7	KIA-40720	3635	29	51.3799	11.8824	n/a	grave	bone	Bad Lauchstädt	M. Becker/M. Fröhlich/K. Balfanz/B. Kromer/R. Friedrich, Das 3. Jt. v. Chr. zwischen Saale und Unstrut - Kulturelle Veränderungen im Spiegel der Radiokohlenstoffdatierung. In: HARALD MELLER/H. W. ARZ/REINHARD JUNG/ROBERTO RISCH (Hrsg.), 2200 BC - Ein Klim
64	MAMS-17926	3637	25	51.4419	11.6889	n/a	grave	bone	ICE-Trasse	M. Becker/M. Fröhlich/K. Balfanz/B. Kromer/R. Friedrich, Das 3. Jt. v. Chr. zwischen Saale und Unstrut - Kulturelle Veränderungen im Spiegel der Radiokohlenstoffdatierung. In: HARALD MELLER/H. W. ARZ/REINHARD JUNG/ROBERTO RISCH (Hrsg.), 2200 BC - Ein Klim
64	MAMS-17232	3639	26	51.4419	11.6889	n/a	grave	bone	ICE-Trasse	M. Becker/M. Fröhlich/K. Balfanz/B. Kromer/R. Friedrich, Das 3. Jt. v. Chr. zwischen Saale und Unstrut - Kulturelle Veränderungen im Spiegel der Radiokohlenstoffdatierung. In: HARALD MELLER/H. W. ARZ/REINHARD JUNG/ROBERTO RISCH (Hrsg.), 2200 BC - Ein Klim
64	MAMS-17250	3639	21	51.4419	11.6889	n/a	grave	bone	ICE-Trasse	M. Becker/M. Fröhlich/K. Balfanz/B. Kromer/R. Friedrich, Das 3. Jt. v. Chr. zwischen Saale und Unstrut - Kulturelle Veränderungen im Spiegel der Radiokohlenstoffdatierung. In: HARALD MELLER/H. W. ARZ/REINHARD JUNG/ROBERTO RISCH (Hrsg.), 2200 BC - Ein Klim
64	MAMS-17217	3640	19	51.4419	11.6889	n/a	grave	bone	ICE-Trasse	M. Becker/M. Fröhlich/K. Balfanz/B. Kromer/R. Friedrich, Das 3. Jt. v. Chr. zwischen Saale und Unstrut - Kulturelle Veränderungen im Spiegel der Radiokohlenstoffdatierung. In: HARALD MELLER/H. W. ARZ/REINHARD JUNG/ROBERTO RISCH (Hrsg.), 2200 BC - Ein Klim
64	MAMS-17211	3644	20	51.4419	11.6889	n/a	grave	bone	ICE-Trasse	M. Becker/M. Fröhlich/K. Balfanz/B. Kromer/R. Friedrich, Das 3. Jt. v. Chr. zwischen Saale und Unstrut - Kulturelle Veränderungen im Spiegel der Radiokohlenstoffdatierung. In: HARALD MELLER/H. W. ARZ/REINHARD JUNG/ROBERTO RISCH (Hrsg.), 2200 BC - Ein Klim
64	MAMS-17218	3648	26	51.4419	11.6889	n/a	grave	bone	ICE-Trasse	M. Becker/M. Fröhlich/K. Balfanz/B. Kromer/R. Friedrich, Das 3. Jt. v. Chr. zwischen Saale und Unstrut - Kulturelle Veränderungen im Spiegel der Radiokohlenstoffdatierung. In: HARALD MELLER/H. W. ARZ/REINHARD JUNG/ROBERTO RISCH (Hrsg.), 2200 BC - Ein Klim
64	MAMS-16935	3648	25	51.4419	11.6889	n/a	grave	bone	ICE-Trasse	M. Becker/M. Fröhlich/K. Balfanz/B. Kromer/R. Friedrich, Das 3. Jt. v. Chr. zwischen Saale und Unstrut - Kulturelle Veränderungen im Spiegel der Radiokohlenstoffdatierung. In: HARALD MELLER/H. W. ARZ/REINHARD JUNG/ROBERTO RISCH (Hrsg.), 2200 BC - Ein Klim
64	MAMS-18123	3649	18	51.4419	11.6889	n/a	grave	bone	ICE-Trasse	M. Becker/M. Fröhlich/K. Balfanz/B. Kromer/R. Friedrich, Das 3. Jt. v. Chr. zwischen Saale und Unstrut - Kulturelle Veränderungen im Spiegel der Radiokohlenstoffdatierung. In: HARALD MELLER/H. W. ARZ/REINHARD JUNG/ROBERTO RISCH (Hrsg.), 2200 BC - Ein Klim
64	MAMS-17209	3650	25	51.4419	11.6889	n/a	grave	bone	ICE-Trasse	M. Becker/M. Fröhlich/K. Balfanz/B. Kromer/R. Friedrich, Das 3. Jt. v. Chr. zwischen Saale und Unstrut - Kulturelle Veränderungen im Spiegel der Radiokohlenstoffdatierung. In: HARALD MELLER/H. W. ARZ/REINHARD JUNG/ROBERTO RISCH (Hrsg.), 2200 BC - Ein Klim
64	MAMS-18111	3650	22	51.4419	11.6889	n/a	grave	bone	ICE-Trasse	M. Becker/M. Fröhlich/K. Balfanz/B. Kromer/R. Friedrich, Das 3. Jt. v. Chr. zwischen Saale und Unstrut - Kulturelle Veränderungen im Spiegel der Radiokohlenstoffdatierung. In: HARALD MELLER/H. W. ARZ/REINHARD JUNG/ROBERTO RISCH (Hrsg.), 2200 BC - Ein Klim
7	KIA-40726	3651	27	51.3799	11.8824	n/a	grave	bone	Bad Lauchstädt	M. Becker/M. Fröhlich/K. Balfanz/B. Kromer/R. Friedrich, Das 3. Jt. v. Chr. zwischen Saale und Unstrut - Kulturelle Veränderungen im Spiegel der Radiokohlenstoffdatierung. In: HARALD MELLER/H. W. ARZ/REINHARD JUNG/ROBERTO RISCH (Hrsg.), 2200 BC - Ein Klim
64	MAMS-17229	3653	26	51.4419	11.6889	n/a	grave	bone	ICE-Trasse	M. Becker/M. Fröhlich/K. Balfanz/B. Kromer/R. Friedrich, Das 3. Jt. v. Chr. zwischen Saale und Unstrut - Kulturelle Veränderungen im Spiegel der Radiokohlenstoffdatierung. In: HARALD MELLER/H. W. ARZ/REINHARD JUNG/ROBERTO RISCH (Hrsg.), 2200 BC - Ein Klim
64	MAMS-17244	3654	26	51.4419	11.6889	n/a	grave	bone	ICE-Trasse	M. Becker/M. Fröhlich/K. Balfanz/B. Kromer/R. Friedrich, Das 3. Jt. v. Chr. zwischen Saale und Unstrut - Kulturelle Veränderungen im Spiegel der Radiokohlenstoffdatierung. In: HARALD MELLER/H. W. ARZ/REINHARD JUNG/ROBERTO RISCH (Hrsg.), 2200 BC - Ein Klim
64	MAMS-17220	3654	25	51.4419	11.6889	n/a	grave	bone	ICE-Trasse	M. Becker/M. Fröhlich/K. Balfanz/B. Kromer/R. Friedrich, Das 3. Jt. v. Chr. zwischen Saale und Unstrut - Kulturelle Veränderungen im Spiegel der Radiokohlenstoffdatierung. In: HARALD MELLER/H. W. ARZ/REINHARD JUNG/ROBERTO RISCH (Hrsg.), 2200 BC - Ein Klim
64	MAMS-18105	3655	23	51.4419	11.6889	n/a	grave	bone	ICE-Trasse	M. Becker/M. Fröhlich/K. Balfanz/B. Kromer/R. Friedrich, Das 3. Jt. v. Chr. zwischen Saale und Unstrut - Kulturelle Veränderungen im Spiegel der Radiokohlenstoffdatierung. In: HARALD MELLER/H. W. ARZ/REINHARD JUNG/ROBERTO RISCH (Hrsg.), 2200 BC - Ein Klim
64	MAMS-18121	3657	24	51.4419	11.6889	n/a	grave	bone	ICE-Trasse	M. Becker/M. Fröhlich/K. Balfanz/B. Kromer/R. Friedrich, Das 3. Jt. v. Chr. zwischen Saale und Unstrut - Kulturelle Veränderungen im Spiegel der Radiokohlenstoffdatierung. In: HARALD MELLER/H. W. ARZ/REINHARD JUNG/ROBERTO RISCH (Hrsg.), 2200 BC - Ein Klim
86	MAMS-17227	3657	27	51.3281	11.755	n/a	grave	bone	Oechlitz	M. Becker/M. Fröhlich/K. Balfanz/B. Kromer/R. Friedrich, Das 3. Jt. v. Chr. zwischen Saale und Unstrut - Kulturelle Veränderungen im Spiegel der Radiokohlenstoffdatierung. In: HARALD MELLER/H. W. ARZ/REINHARD JUNG/ROBERTO RISCH (Hrsg.), 2200 BC - Ein Klim
64	MAMS-111769	3658	27	51.4419	11.6889	n/a	grave	bone	ICE-Trasse	M. Becker/M. Fröhlich/K. Balfanz/B. Kromer/R. Friedrich, Das 3. Jt. v. Chr. zwischen Saale und Unstrut - Kulturelle Veränderungen im Spiegel der Radiokohlenstoffdatierung. In: HARALD MELLER/H. W. ARZ/REINHARD JUNG/ROBERTO RISCH (Hrsg.), 2200 BC - Ein Klim
64	MAMS-18120	3661	23	51.4419	11.6889	n/a	grave	bone	ICE-Trasse	M. Becker/M. Fröhlich/K. Balfanz/B. Kromer/R. Friedrich, Das 3. Jt. v. Chr. zwischen Saale und Unstrut - Kulturelle Veränderungen im Spiegel der Radiokohlenstoffdatierung. In: HARALD MELLER/H. W. ARZ/REINHARD JUNG/ROBERTO RISCH (Hrsg.), 2200 BC - Ein Klim
64	MAMS-17254	3662	23	51.4419	11.6889	n/a	grave	bone	ICE-Trasse	M. Becker/M. Fröhlich/K. Balfanz/B. Kromer/R. Friedrich, Das 3. Jt. v. Chr. zwischen Saale und Unstrut - Kulturelle Veränderungen im Spiegel der Radiokohlenstoffdatierung. In: HARALD MELLER/H. W. ARZ/REINHARD JUNG/ROBERTO RISCH (Hrsg.), 2200 BC - Ein Klim
64	MAMS-17257	3664	23	51.4419	11.6889	n/a	grave	bone	ICE-Trasse	M. Becker/M. Fröhlich/K. Balfanz/B. Kromer/R. Friedrich, Das 3. Jt. v. Chr. zwischen Saale und Unstrut - Kulturelle Veränderungen im Spiegel der Radiokohlenstoffdatierung. In: HARALD MELLER/H. W. ARZ/REINHARD JUNG/ROBERTO RISCH (Hrsg.), 2200 BC - Ein Klim
64	MAMS-17256	3665	22	51.4419	11.6889	n/a	grave	bone	ICE-Trasse	M. Becker/M. Fröhlich/K. Balfanz/B. Kromer/R. Friedrich, Das 3. Jt. v. Chr. zwischen Saale und Unstrut - Kulturelle Veränderungen im Spiegel der Radiokohlenstoffdatierung. In: HARALD MELLER/H. W. ARZ/REINHARD JUNG/ROBERTO RISCH (Hrsg.), 2200 BC - Ein Klim
64	MAMS-17253	3665	22	51.4419	11.6889	n/a	grave	bone	ICE-Trasse	M. Becker/M. Fröhlich/K. Balfanz/B. Kromer/R. Friedrich, Das 3. Jt. v. Chr. zwischen Saale und Unstrut - Kulturelle Veränderungen im Spiegel der Radiokohlenstoffdatierung. In: HARALD MELLER/H. W. ARZ/REINHARD JUNG/ROBERTO RISCH (Hrsg.), 2200 BC - Ein Klim
64	MAMS-17237	3668	27	51.4419	11.6889	n/a	grave	bone	ICE-Trasse	M. Becker/M. Fröhlich/K. Balfanz/B. Kromer/R. Friedrich, Das 3. Jt. v. Chr. zwischen Saale und Unstrut - Kulturelle Veränderungen im Spiegel der Radiokohlenstoffdatierung. In: HARALD MELLER/H. W. ARZ/REINHARD JUNG/ROBERTO RISCH (Hrsg.), 2200 BC - Ein Klim
64	MAMS-18112	3668	22	51.4419	11.6889	n/a	grave	bone	ICE-Trasse	M. Becker/M. Fröhlich/K. Balfanz/B. Kromer/R. Friedrich, Das 3. Jt. v. Chr. zwischen Saale und Unstrut - Kulturelle Veränderungen im Spiegel der Radiokohlenstoffdatierung. In: HARALD MELLER/H. W. ARZ/REINHARD JUNG/ROBERTO RISCH (Hrsg.), 2200 BC - Ein Klim
64	MAMS-17213	3669	20	51.4419	11.6889	n/a	grave	bone	ICE-Trasse	M. Becker/M. Fröhlich/K. Balfanz/B. Kromer/R. Friedrich, Das 3. Jt. v. Chr. zwischen Saale und Unstrut - Kulturelle Veränderungen im Spiegel der Radiokohlenstoffdatierung. In: HARALD MELLER/H. W. ARZ/REINHARD JUNG/ROBERTO RISCH (Hrsg.), 2200 BC - Ein Klim
64	MAMS-18108	3670	25	51.4419	11.6889	n/a	grave	bone	ICE-Trasse	M. Becker/M. Fröhlich/K. Balfanz/B. Kromer/R. Friedrich, Das 3. Jt. v. Chr. zwischen Saale und Unstrut - Kulturelle Veränderungen im Spiegel der Radiokohlenstoffdatierung. In: HARALD MELLER/H. W. ARZ/REINHARD JUNG/ROBERTO RISCH (Hrsg.), 2200 BC - Ein Klim
7	KIA-40719	3671	27	51.3799	11.8824	n/a	grave	bone	Bad Lauchstädt	M. Becker/M. Fröhlich/K. Balfanz/B. Kromer/R. Friedrich, Das 3. Jt. v. Chr. zwischen Saale und Unstrut - Kulturelle Veränderungen im Spiegel der Radiokohlenstoffdatierung. In: HARALD MELLER/H. W. ARZ/REINHARD JUNG/ROBERTO RISCH (Hrsg.), 2200 BC - Ein Klim
64	MAMS-17260	3674	23	51.4419	11.6889	n/a	grave	bone	ICE-Trasse	M. Becker/M. Fröhlich/K. Balfanz/B. Kromer/R. Friedrich, Das 3. Jt. v. Chr. zwischen Saale und Unstrut - Kulturelle Veränderungen im Spiegel der Radiokohlenstoffdatierung. In: HARALD MELLER/H. W. ARZ/REINHARD JUNG/ROBERTO RISCH (Hrsg.), 2200 BC - Ein Klim
64	MAMS-17240	3676	26	51.4419	11.6889	n/a	grave	bone	ICE-Trasse	M. Becker/M. Fröhlich/K. Balfanz/B. Kromer/R. Friedrich, Das 3. Jt. v. Chr. zwischen Saale und Unstrut - Kulturelle Veränderungen im Spiegel der Radiokohlenstoffdatierung. In: HARALD MELLER/H. W. ARZ/REINHARD JUNG/ROBERTO RISCH (Hrsg.), 2200 BC - Ein Klim
64	MAMS-12393	3677	24	51.4419	11.6889	n/a	grave	bone	ICE-Trasse	M. Becker/M. Fröhlich/K. Balfanz/B. Kromer/R. Friedrich, Das 3. Jt. v. Chr. zwischen Saale und Unstrut - Kulturelle Veränderungen im Spiegel der Radiokohlenstoffdatierung. In: HARALD MELLER/H. W. ARZ/REINHARD JUNG/ROBERTO RISCH (Hrsg.), 2200 BC - Ein Klim
86	MAMS-17228	3677	25	51.3281	11.755	n/a	grave	bone	Oechlitz	M. Becker/M. Fröhlich/K. Balfanz/B. Kromer/R. Friedrich, Das 3. Jt. v. Chr. zwischen Saale und Unstrut - Kulturelle Veränderungen im Spiegel der Radiokohlenstoffdatierung. In: HARALD MELLER/H. W. ARZ/REINHARD JUNG/ROBERTO RISCH (Hrsg.), 2200 BC - Ein Klim
64	MAMS-17222	3678	28	51.4419	11.6889	n/a	grave	bone	ICE-Trasse	M. Becker/M. Fröhlich/K. Balfanz/B. Kromer/R. Friedrich, Das 3. Jt. v. Chr. zwischen Saale und Unstrut - Kulturelle Veränderungen im Spiegel der Radiokohlenstoffdatierung. In: HARALD MELLER/H. W. ARZ/REINHARD JUNG/ROBERTO RISCH (Hrsg.), 2200 BC - Ein Klim
64	MAMS-18094	3678	26	51.4419	11.6889	n/a	grave	bone	ICE-Trasse	M. Becker/M. Fröhlich/K. Balfanz/B. Kromer/R. Friedrich, Das 3. Jt. v. Chr. zwischen Saale und Unstrut - Kulturelle Veränderungen im Spiegel der Radiokohlenstoffdatierung. In: HARALD MELLER/H. W. ARZ/REINHARD JUNG/ROBERTO RISCH (Hrsg.), 2200 BC - Ein Klim
64	MAMS-18092	3679	24	51.4419	11.6889	n/a	grave	bone	ICE-Trasse	M. Becker/M. Fröhlich/K. Balfanz/B. Kromer/R. Friedrich, Das 3. Jt. v. Chr. zwischen Saale und Unstrut - Kulturelle Veränderungen im Spiegel der Radiokohlenstoffdatierung. In: HARALD MELLER/H. W. ARZ/REINHARD JUNG/ROBERTO RISCH (Hrsg.), 2200 BC - Ein Klim
64	MAMS-17265	3679	18	51.4419	11.6889	n/a	grave	bone	ICE-Trasse	M. Becker/M. Fröhlich/K. Balfanz/B. Kromer/R. Friedrich, Das 3. Jt. v. Chr. zwischen Saale und Unstrut - Kulturelle Veränderungen im Spiegel der Radiokohlenstoffdatierung. In: HARALD MELLER/H. W. ARZ/REINHARD JUNG/ROBERTO RISCH (Hrsg.), 2200 BC - Ein Klim
86	MAMS-17234	3679	25	51.3281	11.755	n/a	grave	bone	Oechlitz	M. Becker/M. Fröhlich/K. Balfanz/B. Kromer/R. Friedrich, Das 3. Jt. v. Chr. zwischen Saale und Unstrut - Kulturelle Veränderungen im Spiegel der Radiokohlenstoffdatierung. In: HARALD MELLER/H. W. ARZ/REINHARD JUNG/ROBERTO RISCH (Hrsg.), 2200 BC - Ein Klim
64	MAMS-18103	3681	22	51.4419	11.6889	n/a	grave	bone	ICE-Trasse	M. Becker/M. Fröhlich/K. Balfanz/B. Kromer/R. Friedrich, Das 3. Jt. v. Chr. zwischen Saale und Unstrut - Kulturelle Veränderungen im Spiegel der Radiokohlenstoffdatierung. In: HARALD MELLER/H. W. ARZ/REINHARD JUNG/ROBERTO RISCH (Hrsg.), 2200 BC - Ein Klim
64	MAMS-16923	3682	23	51.4419	11.6889	n/a	grave	bone	ICE-Trasse	M. Becker/M. Fröhlich/K. Balfanz/B. Kromer/R. Friedrich, Das 3. Jt. v. Chr. zwischen Saale und Unstrut - Kulturelle Veränderungen im Spiegel der Radiokohlenstoffdatierung. In: HARALD MELLER/H. W. ARZ/REINHARD JUNG/ROBERTO RISCH (Hrsg.), 2200 BC - Ein Klim
64	MAMS-17261	3684	17	51.4419	11.6889	n/a	grave	bone	ICE-Trasse	M. Becker/M. Fröhlich/K. Balfanz/B. Kromer/R. Friedrich, Das 3. Jt. v. Chr. zwischen Saale und Unstrut - Kulturelle Veränderungen im Spiegel der Radiokohlenstoffdatierung. In: HARALD MELLER/H. W. ARZ/REINHARD JUNG/ROBERTO RISCH (Hrsg.), 2200 BC - Ein Klim
64	MAMS-17263	3685	20	51.4419	11.6889	n/a	grave	bone	ICE-Trasse	M. Becker/M. Fröhlich/K. Balfanz/B. Kromer/R. Friedrich, Das 3. Jt. v. Chr. zwischen Saale und Unstrut - Kulturelle Veränderungen im Spiegel der Radiokohlenstoffdatierung. In: HARALD MELLER/H. W. ARZ/REINHARD JUNG/ROBERTO RISCH (Hrsg.), 2200 BC - Ein Klim
64	MAMS-17057	3686	26	51.4419	11.6889	n/a	n/a	charcoal	ICE-Trasse	M. Becker/M. Fröhlich/K. Balfanz/B. Kromer/R. Friedrich, Das 3. Jt. v. Chr. zwischen Saale und Unstrut - Kulturelle Veränderungen im Spiegel der Radiokohlenstoffdatierung. In: HARALD MELLER/H. W. ARZ/REINHARD JUNG/ROBERTO RISCH (Hrsg.), 2200 BC - Ein Klim
64	MAMS-17224	3686	25	51.4419	11.6889	n/a	grave	bone	ICE-Trasse	M. Becker/M. Fröhlich/K. Balfanz/B. Kromer/R. Friedrich, Das 3. Jt. v. Chr. zwischen Saale und Unstrut - Kulturelle Veränderungen im Spiegel der Radiokohlenstoffdatierung. In: HARALD MELLER/H. W. ARZ/REINHARD JUNG/ROBERTO RISCH (Hrsg.), 2200 BC - Ein Klim
64	MAMS-13845	3689	31	51.4419	11.6889	n/a	settlement	bone	ICE-Trasse	M. Becker/M. Fröhlich/K. Balfanz/B. Kromer/R. Friedrich, Das 3. Jt. v. Chr. zwischen Saale und Unstrut - Kulturelle Veränderungen im Spiegel der Radiokohlenstoffdatierung. In: HARALD MELLER/H. W. ARZ/REINHARD JUNG/ROBERTO RISCH (Hrsg.), 2200 BC - Ein Klim
64	MAMS-18114	3690	22	51.4419	11.6889	n/a	grave	bone	ICE-Trasse	M. Becker/M. Fröhlich/K. Balfanz/B. Kromer/R. Friedrich, Das 3. Jt. v. Chr. zwischen Saale und Unstrut - Kulturelle Veränderungen im Spiegel der Radiokohlenstoffdatierung. In: HARALD MELLER/H. W. ARZ/REINHARD JUNG/ROBERTO RISCH (Hrsg.), 2200 BC - Ein Klim
64	MAMS-18100	3691	25	51.4419	11.6889	n/a	grave	bone	ICE-Trasse	M. Becker/M. Fröhlich/K. Balfanz/B. Kromer/R. Friedrich, Das 3. Jt. v. Chr. zwischen Saale und Unstrut - Kulturelle Veränderungen im Spiegel der Radiokohlenstoffdatierung. In: HARALD MELLER/H. W. ARZ/REINHARD JUNG/ROBERTO RISCH (Hrsg.), 2200 BC - Ein Klim
64	MAMS-18113	3693	23	51.4419	11.6889	n/a	grave	bone	ICE-Trasse	M. Becker/M. Fröhlich/K. Balfanz/B. Kromer/R. Friedrich, Das 3. Jt. v. Chr. zwischen Saale und Unstrut - Kulturelle Veränderungen im Spiegel der Radiokohlenstoffdatierung. In: HARALD MELLER/H. W. ARZ/REINHARD JUNG/ROBERTO RISCH (Hrsg.), 2200 BC - Ein Klim
64	MAMS-111832	3694	25	51.4419	11.6889	n/a	settlement	bone	ICE-Trasse	M. Becker/M. Fröhlich/K. Balfanz/B. Kromer/R. Friedrich, Das 3. Jt. v. Chr. zwischen Saale und Unstrut - Kulturelle Veränderungen im Spiegel der Radiokohlenstoffdatierung. In: HARALD MELLER/H. W. ARZ/REINHARD JUNG/ROBERTO RISCH (Hrsg.), 2200 BC - Ein Klim
7	KIA-40724	3697	26	51.3799	11.8824	n/a	grave	bone	Bad Lauchstädt	M. Becker/M. Fröhlich/K. Balfanz/B. Kromer/R. Friedrich, Das 3. Jt. v. Chr. zwischen Saale und Unstrut - Kulturelle Veränderungen im Spiegel der Radiokohlenstoffdatierung. In: HARALD MELLER/H. W. ARZ/REINHARD JUNG/ROBERTO RISCH (Hrsg.), 2200 BC - Ein Klim
64	MAMS-111742	3697	24	51.4419	11.6889	n/a	grave	bone	ICE-Trasse	M. Becker/M. Fröhlich/K. Balfanz/B. Kromer/R. Friedrich, Das 3. Jt. v. Chr. zwischen Saale und Unstrut - Kulturelle Veränderungen im Spiegel der Radiokohlenstoffdatierung. In: HARALD MELLER/H. W. ARZ/REINHARD JUNG/ROBERTO RISCH (Hrsg.), 2200 BC - Ein Klim
64	MAMS-18107	3697	23	51.4419	11.6889	n/a	grave	bone	ICE-Trasse	M. Becker/M. Fröhlich/K. Balfanz/B. Kromer/R. Friedrich, Das 3. Jt. v. Chr. zwischen Saale und Unstrut - Kulturelle Veränderungen im Spiegel der Radiokohlenstoffdatierung. In: HARALD MELLER/H. W. ARZ/REINHARD JUNG/ROBERTO RISCH (Hrsg.), 2200 BC - Ein Klim
64	MAMS-111758	3698	30	51.4419	11.6889	n/a	grave	bone	ICE-Trasse	M. Becker/M. Fröhlich/K. Balfanz/B. Kromer/R. Friedrich, Das 3. Jt. v. Chr. zwischen Saale und Unstrut - Kulturelle Veränderungen im Spiegel der Radiokohlenstoffdatierung. In: HARALD MELLER/H. W. ARZ/REINHARD JUNG/ROBERTO RISCH (Hrsg.), 2200 BC - Ein Klim
64	MAMS-111757	3698	26	51.4419	11.6889	n/a	grave	bone	ICE-Trasse	M. Becker/M. Fröhlich/K. Balfanz/B. Kromer/R. Friedrich, Das 3. Jt. v. Chr. zwischen Saale und Unstrut - Kulturelle Veränderungen im Spiegel der Radiokohlenstoffdatierung. In: HARALD MELLER/H. W. ARZ/REINHARD JUNG/ROBERTO RISCH (Hrsg.), 2200 BC - Ein Klim
64	MAMS-18104	3700	23	51.4419	11.6889	n/a	grave	bone	ICE-Trasse	M. Becker/M. Fröhlich/K. Balfanz/B. Kromer/R. Friedrich, Das 3. Jt. v. Chr. zwischen Saale und Unstrut - Kulturelle Veränderungen im Spiegel der Radiokohlenstoffdatierung. In: HARALD MELLER/H. W. ARZ/REINHARD JUNG/ROBERTO RISCH (Hrsg.), 2200 BC - Ein Klim
123	MAMS-21667	3702	34	51.4419	11.6889	Únětice	grave	bone	Wetzendorf	M. Becker/M. Fröhlich/K. Balfanz/B. Kromer/R. Friedrich, Das 3. Jt. v. Chr. zwischen Saale und Unstrut - Kulturelle Veränderungen im Spiegel der Radiokohlenstoffdatierung. In: HARALD MELLER/H. W. ARZ/REINHARD JUNG/ROBERTO RISCH (Hrsg.), 2200 BC - Ein Klim
64	MAMS-17262	3703	22	51.4419	11.6889	n/a	grave	bone	ICE-Trasse	M. Becker/M. Fröhlich/K. Balfanz/B. Kromer/R. Friedrich, Das 3. Jt. v. Chr. zwischen Saale und Unstrut - Kulturelle Veränderungen im Spiegel der Radiokohlenstoffdatierung. In: HARALD MELLER/H. W. ARZ/REINHARD JUNG/ROBERTO RISCH (Hrsg.), 2200 BC - Ein Klim
64	MAMS-111744	3705	22	51.4419	11.6889	n/a	grave	bone	ICE-Trasse	M. Becker/M. Fröhlich/K. Balfanz/B. Kromer/R. Friedrich, Das 3. Jt. v. Chr. zwischen Saale und Unstrut - Kulturelle Veränderungen im Spiegel der Radiokohlenstoffdatierung. In: HARALD MELLER/H. W. ARZ/REINHARD JUNG/ROBERTO RISCH (Hrsg.), 2200 BC - Ein Klim
64	MAMS-17236	3707	27	51.4419	11.6889	n/a	grave	bone	ICE-Trasse	M. Becker/M. Fröhlich/K. Balfanz/B. Kromer/R. Friedrich, Das 3. Jt. v. Chr. zwischen Saale und Unstrut - Kulturelle Veränderungen im Spiegel der Radiokohlenstoffdatierung. In: HARALD MELLER/H. W. ARZ/REINHARD JUNG/ROBERTO RISCH (Hrsg.), 2200 BC - Ein Klim
64	MAMS-17221	3707	19	51.4419	11.6889	n/a	grave	bone	ICE-Trasse	M. Becker/M. Fröhlich/K. Balfanz/B. Kromer/R. Friedrich, Das 3. Jt. v. Chr. zwischen Saale und Unstrut - Kulturelle Veränderungen im Spiegel der Radiokohlenstoffdatierung. In: HARALD MELLER/H. W. ARZ/REINHARD JUNG/ROBERTO RISCH (Hrsg.), 2200 BC - Ein Klim
64	MAMS-17355	3708	30	51.4419	11.6889	n/a	settlement	bone	ICE-Trasse	M. Becker/M. Fröhlich/K. Balfanz/B. Kromer/R. Friedrich, Das 3. Jt. v. Chr. zwischen Saale und Unstrut - Kulturelle Veränderungen im Spiegel der Radiokohlenstoffdatierung. In: HARALD MELLER/H. W. ARZ/REINHARD JUNG/ROBERTO RISCH (Hrsg.), 2200 BC - Ein Klim
64	MAMS-18102	3708	22	51.4419	11.6889	n/a	grave	bone	ICE-Trasse	M. Becker/M. Fröhlich/K. Balfanz/B. Kromer/R. Friedrich, Das 3. Jt. v. Chr. zwischen Saale und Unstrut - Kulturelle Veränderungen im Spiegel der Radiokohlenstoffdatierung. In: HARALD MELLER/H. W. ARZ/REINHARD JUNG/ROBERTO RISCH (Hrsg.), 2200 BC - Ein Klim
64	MAMS-18118	3709	24	51.4419	11.6889	n/a	grave	bone	ICE-Trasse	M. Becker/M. Fröhlich/K. Balfanz/B. Kromer/R. Friedrich, Das 3. Jt. v. Chr. zwischen Saale und Unstrut - Kulturelle Veränderungen im Spiegel der Radiokohlenstoffdatierung. In: HARALD MELLER/H. W. ARZ/REINHARD JUNG/ROBERTO RISCH (Hrsg.), 2200 BC - Ein Klim
64	MAMS-111746	3710	25	51.4419	11.6889	n/a	grave	bone	ICE-Trasse	M. Becker/M. Fröhlich/K. Balfanz/B. Kromer/R. Friedrich, Das 3. Jt. v. Chr. zwischen Saale und Unstrut - Kulturelle Veränderungen im Spiegel der Radiokohlenstoffdatierung. In: HARALD MELLER/H. W. ARZ/REINHARD JUNG/ROBERTO RISCH (Hrsg.), 2200 BC - Ein Klim
64	MAMS-12345	3713	35	51.4419	11.6889	n/a	settlement	bone	ICE-Trasse	M. Becker/M. Fröhlich/K. Balfanz/B. Kromer/R. Friedrich, Das 3. Jt. v. Chr. zwischen Saale und Unstrut - Kulturelle Veränderungen im Spiegel der Radiokohlenstoffdatierung. In: HARALD MELLER/H. W. ARZ/REINHARD JUNG/ROBERTO RISCH (Hrsg.), 2200 BC - Ein Klim
64	MAMS-17264	3714	23	51.4419	11.6889	n/a	grave	bone	ICE-Trasse	M. Becker/M. Fröhlich/K. Balfanz/B. Kromer/R. Friedrich, Das 3. Jt. v. Chr. zwischen Saale und Unstrut - Kulturelle Veränderungen im Spiegel der Radiokohlenstoffdatierung. In: HARALD MELLER/H. W. ARZ/REINHARD JUNG/ROBERTO RISCH (Hrsg.), 2200 BC - Ein Klim
64	MAMS-18101	3715	28	51.4419	11.6889	n/a	grave	bone	ICE-Trasse	M. Becker/M. Fröhlich/K. Balfanz/B. Kromer/R. Friedrich, Das 3. Jt. v. Chr. zwischen Saale und Unstrut - Kulturelle Veränderungen im Spiegel der Radiokohlenstoffdatierung. In: HARALD MELLER/H. W. ARZ/REINHARD JUNG/ROBERTO RISCH (Hrsg.), 2200 BC - Ein Klim
64	MAMS-111755	3715	25	51.4419	11.6889	n/a	grave	bone	ICE-Trasse	M. Becker/M. Fröhlich/K. Balfanz/B. Kromer/R. Friedrich, Das 3. Jt. v. Chr. zwischen Saale und Unstrut - Kulturelle Veränderungen im Spiegel der Radiokohlenstoffdatierung. In: HARALD MELLER/H. W. ARZ/REINHARD JUNG/ROBERTO RISCH (Hrsg.), 2200 BC - Ein Klim
64	MAMS-17214	3716	25	51.4419	11.6889	n/a	grave	bone	ICE-Trasse	M. Becker/M. Fröhlich/K. Balfanz/B. Kromer/R. Friedrich, Das 3. Jt. v. Chr. zwischen Saale und Unstrut - Kulturelle Veränderungen im Spiegel der Radiokohlenstoffdatierung. In: HARALD MELLER/H. W. ARZ/REINHARD JUNG/ROBERTO RISCH (Hrsg.), 2200 BC - Ein Klim
64	MAMS-18117	3717	24	51.4419	11.6889	n/a	grave	bone	ICE-Trasse	M. Becker/M. Fröhlich/K. Balfanz/B. Kromer/R. Friedrich, Das 3. Jt. v. Chr. zwischen Saale und Unstrut - Kulturelle Veränderungen im Spiegel der Radiokohlenstoffdatierung. In: HARALD MELLER/H. W. ARZ/REINHARD JUNG/ROBERTO RISCH (Hrsg.), 2200 BC - Ein Klim
64	MAMS-18124	3717	19	51.4419	11.6889	n/a	grave	bone	ICE-Trasse	M. Becker/M. Fröhlich/K. Balfanz/B. Kromer/R. Friedrich, Das 3. Jt. v. Chr. zwischen Saale und Unstrut - Kulturelle Veränderungen im Spiegel der Radiokohlenstoffdatierung. In: HARALD MELLER/H. W. ARZ/REINHARD JUNG/ROBERTO RISCH (Hrsg.), 2200 BC - Ein Klim
64	MAMS-18097	3720	26	51.4419	11.6889	n/a	grave	bone	ICE-Trasse	M. Becker/M. Fröhlich/K. Balfanz/B. Kromer/R. Friedrich, Das 3. Jt. v. Chr. zwischen Saale und Unstrut - Kulturelle Veränderungen im Spiegel der Radiokohlenstoffdatierung. In: HARALD MELLER/H. W. ARZ/REINHARD JUNG/ROBERTO RISCH (Hrsg.), 2200 BC - Ein Klim
64	MAMS-111745	3722	23	51.4419	11.6889	n/a	grave	bone	ICE-Trasse	M. Becker/M. Fröhlich/K. Balfanz/B. Kromer/R. Friedrich, Das 3. Jt. v. Chr. zwischen Saale und Unstrut - Kulturelle Veränderungen im Spiegel der Radiokohlenstoffdatierung. In: HARALD MELLER/H. W. ARZ/REINHARD JUNG/ROBERTO RISCH (Hrsg.), 2200 BC - Ein Klim
64	MAMS-18106	3723	22	51.4419	11.6889	n/a	grave	bone	ICE-Trasse	M. Becker/M. Fröhlich/K. Balfanz/B. Kromer/R. Friedrich, Das 3. Jt. v. Chr. zwischen Saale und Unstrut - Kulturelle Veränderungen im Spiegel der Radiokohlenstoffdatierung. In: HARALD MELLER/H. W. ARZ/REINHARD JUNG/ROBERTO RISCH (Hrsg.), 2200 BC - Ein Klim
64	MAMS-18093	3724	25	51.4419	11.6889	n/a	grave	bone	ICE-Trasse	M. Becker/M. Fröhlich/K. Balfanz/B. Kromer/R. Friedrich, Das 3. Jt. v. Chr. zwischen Saale und Unstrut - Kulturelle Veränderungen im Spiegel der Radiokohlenstoffdatierung. In: HARALD MELLER/H. W. ARZ/REINHARD JUNG/ROBERTO RISCH (Hrsg.), 2200 BC - Ein Klim
64	MAMS-111743	3725	25	51.4419	11.6889	n/a	grave	bone	ICE-Trasse	M. Becker/M. Fröhlich/K. Balfanz/B. Kromer/R. Friedrich, Das 3. Jt. v. Chr. zwischen Saale und Unstrut - Kulturelle Veränderungen im Spiegel der Radiokohlenstoffdatierung. In: HARALD MELLER/H. W. ARZ/REINHARD JUNG/ROBERTO RISCH (Hrsg.), 2200 BC - Ein Klim
64	MAMS-18098	3728	26	51.4419	11.6889	n/a	grave	bone	ICE-Trasse	M. Becker/M. Fröhlich/K. Balfanz/B. Kromer/R. Friedrich, Das 3. Jt. v. Chr. zwischen Saale und Unstrut - Kulturelle Veränderungen im Spiegel der Radiokohlenstoffdatierung. In: HARALD MELLER/H. W. ARZ/REINHARD JUNG/ROBERTO RISCH (Hrsg.), 2200 BC - Ein Klim
64	MAMS-17890	3730	23	51.4419	11.6889	n/a	grave	bone	ICE-Trasse	M. Becker/M. Fröhlich/K. Balfanz/B. Kromer/R. Friedrich, Das 3. Jt. v. Chr. zwischen Saale und Unstrut - Kulturelle Veränderungen im Spiegel der Radiokohlenstoffdatierung. In: HARALD MELLER/H. W. ARZ/REINHARD JUNG/ROBERTO RISCH (Hrsg.), 2200 BC - Ein Klim
64	MAMS-18099	3731	26	51.4419	11.6889	n/a	grave	bone	ICE-Trasse	M. Becker/M. Fröhlich/K. Balfanz/B. Kromer/R. Friedrich, Das 3. Jt. v. Chr. zwischen Saale und Unstrut - Kulturelle Veränderungen im Spiegel der Radiokohlenstoffdatierung. In: HARALD MELLER/H. W. ARZ/REINHARD JUNG/ROBERTO RISCH (Hrsg.), 2200 BC - Ein Klim
64	MAMS-111770	3732	28	51.4419	11.6889	n/a	grave	bone	ICE-Trasse	M. Becker/M. Fröhlich/K. Balfanz/B. Kromer/R. Friedrich, Das 3. Jt. v. Chr. zwischen Saale und Unstrut - Kulturelle Veränderungen im Spiegel der Radiokohlenstoffdatierung. In: HARALD MELLER/H. W. ARZ/REINHARD JUNG/ROBERTO RISCH (Hrsg.), 2200 BC - Ein Klim
64	MAMS-17364	3732	28	51.4419	11.6889	n/a	settlement	bone	ICE-Trasse	M. Becker/M. Fröhlich/K. Balfanz/B. Kromer/R. Friedrich, Das 3. Jt. v. Chr. zwischen Saale und Unstrut - Kulturelle Veränderungen im Spiegel der Radiokohlenstoffdatierung. In: HARALD MELLER/H. W. ARZ/REINHARD JUNG/ROBERTO RISCH (Hrsg.), 2200 BC - Ein Klim
64	MAMS-17363	3732	28	51.4419	11.6889	n/a	settlement	bone	ICE-Trasse	M. Becker/M. Fröhlich/K. Balfanz/B. Kromer/R. Friedrich, Das 3. Jt. v. Chr. zwischen Saale und Unstrut - Kulturelle Veränderungen im Spiegel der Radiokohlenstoffdatierung. In: HARALD MELLER/H. W. ARZ/REINHARD JUNG/ROBERTO RISCH (Hrsg.), 2200 BC - Ein Klim
86	MAMS-17225	3734	26	51.3281	11.755	n/a	grave	bone	Oechlitz	M. Becker/M. Fröhlich/K. Balfanz/B. Kromer/R. Friedrich, Das 3. Jt. v. Chr. zwischen Saale und Unstrut - Kulturelle Veränderungen im Spiegel der Radiokohlenstoffdatierung. In: HARALD MELLER/H. W. ARZ/REINHARD JUNG/ROBERTO RISCH (Hrsg.), 2200 BC - Ein Klim
64	MAMS-18115	3735	23	51.4419	11.6889	n/a	grave	bone	ICE-Trasse	M. Becker/M. Fröhlich/K. Balfanz/B. Kromer/R. Friedrich, Das 3. Jt. v. Chr. zwischen Saale und Unstrut - Kulturelle Veränderungen im Spiegel der Radiokohlenstoffdatierung. In: HARALD MELLER/H. W. ARZ/REINHARD JUNG/ROBERTO RISCH (Hrsg.), 2200 BC - Ein Klim
64	KIA-44359	3739	26	51.4419	11.6889	n/a	settlement	charcoal	ICE-Trasse	M. Becker/M. Fröhlich/K. Balfanz/B. Kromer/R. Friedrich, Das 3. Jt. v. Chr. zwischen Saale und Unstrut - Kulturelle Veränderungen im Spiegel der Radiokohlenstoffdatierung. In: HARALD MELLER/H. W. ARZ/REINHARD JUNG/ROBERTO RISCH (Hrsg.), 2200 BC - Ein Klim
64	MAMS-18119	3739	24	51.4419	11.6889	n/a	grave	bone	ICE-Trasse	M. Becker/M. Fröhlich/K. Balfanz/B. Kromer/R. Friedrich, Das 3. Jt. v. Chr. zwischen Saale und Unstrut - Kulturelle Veränderungen im Spiegel der Radiokohlenstoffdatierung. In: HARALD MELLER/H. W. ARZ/REINHARD JUNG/ROBERTO RISCH (Hrsg.), 2200 BC - Ein Klim
64	MAMS-16015	3741	29	51.4419	11.6889	n/a	grave	bone	ICE-Trasse	M. Becker/M. Fröhlich/K. Balfanz/B. Kromer/R. Friedrich, Das 3. Jt. v. Chr. zwischen Saale und Unstrut - Kulturelle Veränderungen im Spiegel der Radiokohlenstoffdatierung. In: HARALD MELLER/H. W. ARZ/REINHARD JUNG/ROBERTO RISCH (Hrsg.), 2200 BC - Ein Klim
64	MAMS-17230	3742	26	51.4419	11.6889	n/a	grave	bone	ICE-Trasse	M. Becker/M. Fröhlich/K. Balfanz/B. Kromer/R. Friedrich, Das 3. Jt. v. Chr. zwischen Saale und Unstrut - Kulturelle Veränderungen im Spiegel der Radiokohlenstoffdatierung. In: HARALD MELLER/H. W. ARZ/REINHARD JUNG/ROBERTO RISCH (Hrsg.), 2200 BC - Ein Klim
64	MAMS-18090	3745	24	51.4419	11.6889	n/a	grave	bone	ICE-Trasse	M. Becker/M. Fröhlich/K. Balfanz/B. Kromer/R. Friedrich, Das 3. Jt. v. Chr. zwischen Saale und Unstrut - Kulturelle Veränderungen im Spiegel der Radiokohlenstoffdatierung. In: HARALD MELLER/H. W. ARZ/REINHARD JUNG/ROBERTO RISCH (Hrsg.), 2200 BC - Ein Klim
64	MAMS-17891	3745	22	51.4419	11.6889	n/a	grave	bone	ICE-Trasse	M. Becker/M. Fröhlich/K. Balfanz/B. Kromer/R. Friedrich, Das 3. Jt. v. Chr. zwischen Saale und Unstrut - Kulturelle Veränderungen im Spiegel der Radiokohlenstoffdatierung. In: HARALD MELLER/H. W. ARZ/REINHARD JUNG/ROBERTO RISCH (Hrsg.), 2200 BC - Ein Klim
64	MAMS-16729	3747	23	51.4419	11.6889	n/a	grave	bone	ICE-Trasse	M. Becker/M. Fröhlich/K. Balfanz/B. Kromer/R. Friedrich, Das 3. Jt. v. Chr. zwischen Saale und Unstrut - Kulturelle Veränderungen im Spiegel der Radiokohlenstoffdatierung. In: HARALD MELLER/H. W. ARZ/REINHARD JUNG/ROBERTO RISCH (Hrsg.), 2200 BC - Ein Klim
64	MAMS-18116	3750	23	51.4419	11.6889	n/a	grave	bone	ICE-Trasse	M. Becker/M. Fröhlich/K. Balfanz/B. Kromer/R. Friedrich, Das 3. Jt. v. Chr. zwischen Saale und Unstrut - Kulturelle Veränderungen im Spiegel der Radiokohlenstoffdatierung. In: HARALD MELLER/H. W. ARZ/REINHARD JUNG/ROBERTO RISCH (Hrsg.), 2200 BC - Ein Klim
70	MAMS-12351	3750	30	51.354	11.8428	Bell Beaker	settlement	bone	Klobikau	M. Becker/M. Fröhlich/K. Balfanz/B. Kromer/R. Friedrich, Das 3. Jt. v. Chr. zwischen Saale und Unstrut - Kulturelle Veränderungen im Spiegel der Radiokohlenstoffdatierung. In: HARALD MELLER/H. W. ARZ/REINHARD JUNG/ROBERTO RISCH (Hrsg.), 2200 BC - Ein Klim
64	MAMS-16760	3754	22	51.4419	11.6889	n/a	grave	bone	ICE-Trasse	M. Becker/M. Fröhlich/K. Balfanz/B. Kromer/R. Friedrich, Das 3. Jt. v. Chr. zwischen Saale und Unstrut - Kulturelle Veränderungen im Spiegel der Radiokohlenstoffdatierung. In: HARALD MELLER/H. W. ARZ/REINHARD JUNG/ROBERTO RISCH (Hrsg.), 2200 BC - Ein Klim
64	MAMS-16767	3756	18	51.4419	11.6889	n/a	grave	bone	ICE-Trasse	M. Becker/M. Fröhlich/K. Balfanz/B. Kromer/R. Friedrich, Das 3. Jt. v. Chr. zwischen Saale und Unstrut - Kulturelle Veränderungen im Spiegel der Radiokohlenstoffdatierung. In: HARALD MELLER/H. W. ARZ/REINHARD JUNG/ROBERTO RISCH (Hrsg.), 2200 BC - Ein Klim
123	MAMS-21666	3756	32	51.4419	11.6889	Bell Beaker	grave	bone	Wetzendorf	M. Becker/M. Fröhlich/K. Balfanz/B. Kromer/R. Friedrich, Das 3. Jt. v. Chr. zwischen Saale und Unstrut - Kulturelle Veränderungen im Spiegel der Radiokohlenstoffdatierung. In: HARALD MELLER/H. W. ARZ/REINHARD JUNG/ROBERTO RISCH (Hrsg.), 2200 BC - Ein Klim
64	MAMS-111738	3760	32	51.4419	11.6889	n/a	grave	bone	ICE-Trasse	M. Becker/M. Fröhlich/K. Balfanz/B. Kromer/R. Friedrich, Das 3. Jt. v. Chr. zwischen Saale und Unstrut - Kulturelle Veränderungen im Spiegel der Radiokohlenstoffdatierung. In: HARALD MELLER/H. W. ARZ/REINHARD JUNG/ROBERTO RISCH (Hrsg.), 2200 BC - Ein Klim
123	MAMS-21679	3761	28	51.4419	11.6889	n/a	n/a	bone	Wetzendorf	M. Becker/M. Fröhlich/K. Balfanz/B. Kromer/R. Friedrich, Das 3. Jt. v. Chr. zwischen Saale und Unstrut - Kulturelle Veränderungen im Spiegel der Radiokohlenstoffdatierung. In: HARALD MELLER/H. W. ARZ/REINHARD JUNG/ROBERTO RISCH (Hrsg.), 2200 BC - Ein Klim
64	MAMS-16915	3763	28	51.4419	11.6889	n/a	grave	bone	ICE-Trasse	M. Becker/M. Fröhlich/K. Balfanz/B. Kromer/R. Friedrich, Das 3. Jt. v. Chr. zwischen Saale und Unstrut - Kulturelle Veränderungen im Spiegel der Radiokohlenstoffdatierung. In: HARALD MELLER/H. W. ARZ/REINHARD JUNG/ROBERTO RISCH (Hrsg.), 2200 BC - Ein Klim
64	MAMS-18091	3763	22	51.4419	11.6889	n/a	grave	bone	ICE-Trasse	M. Becker/M. Fröhlich/K. Balfanz/B. Kromer/R. Friedrich, Das 3. Jt. v. Chr. zwischen Saale und Unstrut - Kulturelle Veränderungen im Spiegel der Radiokohlenstoffdatierung. In: HARALD MELLER/H. W. ARZ/REINHARD JUNG/ROBERTO RISCH (Hrsg.), 2200 BC - Ein Klim
64	MAMS-16743	3768	30	51.4419	11.6889	n/a	grave	bone	ICE-Trasse	M. Becker/M. Fröhlich/K. Balfanz/B. Kromer/R. Friedrich, Das 3. Jt. v. Chr. zwischen Saale und Unstrut - Kulturelle Veränderungen im Spiegel der Radiokohlenstoffdatierung. In: HARALD MELLER/H. W. ARZ/REINHARD JUNG/ROBERTO RISCH (Hrsg.), 2200 BC - Ein Klim
64	MAMS-16943	3768	26	51.4419	11.6889	n/a	grave	bone	ICE-Trasse	M. Becker/M. Fröhlich/K. Balfanz/B. Kromer/R. Friedrich, Das 3. Jt. v. Chr. zwischen Saale und Unstrut - Kulturelle Veränderungen im Spiegel der Radiokohlenstoffdatierung. In: HARALD MELLER/H. W. ARZ/REINHARD JUNG/ROBERTO RISCH (Hrsg.), 2200 BC - Ein Klim
64	MAMS-16768	3768	19	51.4419	11.6889	Bell Beaker	grave	bone	ICE-Trasse	M. Becker/M. Fröhlich/K. Balfanz/B. Kromer/R. Friedrich, Das 3. Jt. v. Chr. zwischen Saale und Unstrut - Kulturelle Veränderungen im Spiegel der Radiokohlenstoffdatierung. In: HARALD MELLER/H. W. ARZ/REINHARD JUNG/ROBERTO RISCH (Hrsg.), 2200 BC - Ein Klim
64	MAMS-21690	3769	28	51.4419	11.6889	n/a	grave	bone	ICE-Trasse	M. Becker/M. Fröhlich/K. Balfanz/B. Kromer/R. Friedrich, Das 3. Jt. v. Chr. zwischen Saale und Unstrut - Kulturelle Veränderungen im Spiegel der Radiokohlenstoffdatierung. In: HARALD MELLER/H. W. ARZ/REINHARD JUNG/ROBERTO RISCH (Hrsg.), 2200 BC - Ein Klim
64	MAMS-111830	3769	20	51.4419	11.6889	n/a	grave	bone	ICE-Trasse	M. Becker/M. Fröhlich/K. Balfanz/B. Kromer/R. Friedrich, Das 3. Jt. v. Chr. zwischen Saale und Unstrut - Kulturelle Veränderungen im Spiegel der Radiokohlenstoffdatierung. In: HARALD MELLER/H. W. ARZ/REINHARD JUNG/ROBERTO RISCH (Hrsg.), 2200 BC - Ein Klim
86	MAMS-16771	3771	18	51.3281	11.755	n/a	grave	bone	Oechlitz	M. Becker/M. Fröhlich/K. Balfanz/B. Kromer/R. Friedrich, Das 3. Jt. v. Chr. zwischen Saale und Unstrut - Kulturelle Veränderungen im Spiegel der Radiokohlenstoffdatierung. In: HARALD MELLER/H. W. ARZ/REINHARD JUNG/ROBERTO RISCH (Hrsg.), 2200 BC - Ein Klim
64	MAMS-16737	3773	29	51.4419	11.6889	n/a	grave	bone	ICE-Trasse	M. Becker/M. Fröhlich/K. Balfanz/B. Kromer/R. Friedrich, Das 3. Jt. v. Chr. zwischen Saale und Unstrut - Kulturelle Veränderungen im Spiegel der Radiokohlenstoffdatierung. In: HARALD MELLER/H. W. ARZ/REINHARD JUNG/ROBERTO RISCH (Hrsg.), 2200 BC - Ein Klim
64	MAMS-16913	3773	27	51.4419	11.6889	n/a	grave	bone	ICE-Trasse	M. Becker/M. Fröhlich/K. Balfanz/B. Kromer/R. Friedrich, Das 3. Jt. v. Chr. zwischen Saale und Unstrut - Kulturelle Veränderungen im Spiegel der Radiokohlenstoffdatierung. In: HARALD MELLER/H. W. ARZ/REINHARD JUNG/ROBERTO RISCH (Hrsg.), 2200 BC - Ein Klim
64	MAMS-17905	3775	21	51.4419	11.6889	n/a	settlement	bone	ICE-Trasse	M. Becker/M. Fröhlich/K. Balfanz/B. Kromer/R. Friedrich, Das 3. Jt. v. Chr. zwischen Saale und Unstrut - Kulturelle Veränderungen im Spiegel der Radiokohlenstoffdatierung. In: HARALD MELLER/H. W. ARZ/REINHARD JUNG/ROBERTO RISCH (Hrsg.), 2200 BC - Ein Klim
64	MAMS-111828	3776	20	51.4419	11.6889	n/a	grave	bone	ICE-Trasse	M. Becker/M. Fröhlich/K. Balfanz/B. Kromer/R. Friedrich, Das 3. Jt. v. Chr. zwischen Saale und Unstrut - Kulturelle Veränderungen im Spiegel der Radiokohlenstoffdatierung. In: HARALD MELLER/H. W. ARZ/REINHARD JUNG/ROBERTO RISCH (Hrsg.), 2200 BC - Ein Klim
123	MAMS-21670	3776	33	51.4419	11.6889	Bell Beaker	grave	bone	Wetzendorf	M. Becker/M. Fröhlich/K. Balfanz/B. Kromer/R. Friedrich, Das 3. Jt. v. Chr. zwischen Saale und Unstrut - Kulturelle Veränderungen im Spiegel der Radiokohlenstoffdatierung. In: HARALD MELLER/H. W. ARZ/REINHARD JUNG/ROBERTO RISCH (Hrsg.), 2200 BC - Ein Klim
64	MAMS-111835	3778	22	51.4419	11.6889	n/a	grave	bone	ICE-Trasse	M. Becker/M. Fröhlich/K. Balfanz/B. Kromer/R. Friedrich, Das 3. Jt. v. Chr. zwischen Saale und Unstrut - Kulturelle Veränderungen im Spiegel der Radiokohlenstoffdatierung. In: HARALD MELLER/H. W. ARZ/REINHARD JUNG/ROBERTO RISCH (Hrsg.), 2200 BC - Ein Klim
64	MAMS-16917	3779	29	51.4419	11.6889	n/a	grave	bone	ICE-Trasse	M. Becker/M. Fröhlich/K. Balfanz/B. Kromer/R. Friedrich, Das 3. Jt. v. Chr. zwischen Saale und Unstrut - Kulturelle Veränderungen im Spiegel der Radiokohlenstoffdatierung. In: HARALD MELLER/H. W. ARZ/REINHARD JUNG/ROBERTO RISCH (Hrsg.), 2200 BC - Ein Klim
86	MAMS-16761	3782	22	51.3281	11.755	Bell Beaker	grave	bone	Oechlitz	M. Becker/M. Fröhlich/K. Balfanz/B. Kromer/R. Friedrich, Das 3. Jt. v. Chr. zwischen Saale und Unstrut - Kulturelle Veränderungen im Spiegel der Radiokohlenstoffdatierung. In: HARALD MELLER/H. W. ARZ/REINHARD JUNG/ROBERTO RISCH (Hrsg.), 2200 BC - Ein Klim
64	MAMS-16914	3783	28	51.4419	11.6889	n/a	grave	bone	ICE-Trasse	M. Becker/M. Fröhlich/K. Balfanz/B. Kromer/R. Friedrich, Das 3. Jt. v. Chr. zwischen Saale und Unstrut - Kulturelle Veränderungen im Spiegel der Radiokohlenstoffdatierung. In: HARALD MELLER/H. W. ARZ/REINHARD JUNG/ROBERTO RISCH (Hrsg.), 2200 BC - Ein Klim
64	MAMS-16785	3784	21	51.4419	11.6889	n/a	grave	bone	ICE-Trasse	M. Becker/M. Fröhlich/K. Balfanz/B. Kromer/R. Friedrich, Das 3. Jt. v. Chr. zwischen Saale und Unstrut - Kulturelle Veränderungen im Spiegel der Radiokohlenstoffdatierung. In: HARALD MELLER/H. W. ARZ/REINHARD JUNG/ROBERTO RISCH (Hrsg.), 2200 BC - Ein Klim
64	MAMS-16782	3784	20	51.4419	11.6889	n/a	grave	bone	ICE-Trasse	M. Becker/M. Fröhlich/K. Balfanz/B. Kromer/R. Friedrich, Das 3. Jt. v. Chr. zwischen Saale und Unstrut - Kulturelle Veränderungen im Spiegel der Radiokohlenstoffdatierung. In: HARALD MELLER/H. W. ARZ/REINHARD JUNG/ROBERTO RISCH (Hrsg.), 2200 BC - Ein Klim
64	MAMS-111831	3785	23	51.4419	11.6889	n/a	grave	bone	ICE-Trasse	M. Becker/M. Fröhlich/K. Balfanz/B. Kromer/R. Friedrich, Das 3. Jt. v. Chr. zwischen Saale und Unstrut - Kulturelle Veränderungen im Spiegel der Radiokohlenstoffdatierung. In: HARALD MELLER/H. W. ARZ/REINHARD JUNG/ROBERTO RISCH (Hrsg.), 2200 BC - Ein Klim
86	MAMS-17918	3785	17	51.3281	11.755	n/a	grave	bone	Oechlitz	M. Becker/M. Fröhlich/K. Balfanz/B. Kromer/R. Friedrich, Das 3. Jt. v. Chr. zwischen Saale und Unstrut - Kulturelle Veränderungen im Spiegel der Radiokohlenstoffdatierung. In: HARALD MELLER/H. W. ARZ/REINHARD JUNG/ROBERTO RISCH (Hrsg.), 2200 BC - Ein Klim
64	MAMS-16788	3786	22	51.4419	11.6889	n/a	grave	bone	ICE-Trasse	M. Becker/M. Fröhlich/K. Balfanz/B. Kromer/R. Friedrich, Das 3. Jt. v. Chr. zwischen Saale und Unstrut - Kulturelle Veränderungen im Spiegel der Radiokohlenstoffdatierung. In: HARALD MELLER/H. W. ARZ/REINHARD JUNG/ROBERTO RISCH (Hrsg.), 2200 BC - Ein Klim
64	MAMS-17178	3790	20	51.4419	11.6889	n/a	grave	bone	ICE-Trasse	M. Becker/M. Fröhlich/K. Balfanz/B. Kromer/R. Friedrich, Das 3. Jt. v. Chr. zwischen Saale und Unstrut - Kulturelle Veränderungen im Spiegel der Radiokohlenstoffdatierung. In: HARALD MELLER/H. W. ARZ/REINHARD JUNG/ROBERTO RISCH (Hrsg.), 2200 BC - Ein Klim
64	MAMS-16919	3792	29	51.4419	11.6889	n/a	grave	bone	ICE-Trasse	M. Becker/M. Fröhlich/K. Balfanz/B. Kromer/R. Friedrich, Das 3. Jt. v. Chr. zwischen Saale und Unstrut - Kulturelle Veränderungen im Spiegel der Radiokohlenstoffdatierung. In: HARALD MELLER/H. W. ARZ/REINHARD JUNG/ROBERTO RISCH (Hrsg.), 2200 BC - Ein Klim
64	MAMS-16731	3792	22	51.4419	11.6889	n/a	grave	bone	ICE-Trasse	M. Becker/M. Fröhlich/K. Balfanz/B. Kromer/R. Friedrich, Das 3. Jt. v. Chr. zwischen Saale und Unstrut - Kulturelle Veränderungen im Spiegel der Radiokohlenstoffdatierung. In: HARALD MELLER/H. W. ARZ/REINHARD JUNG/ROBERTO RISCH (Hrsg.), 2200 BC - Ein Klim
64	MAMS-13844	3792	21	51.4419	11.6889	n/a	settlement	bone	ICE-Trasse	M. Becker/M. Fröhlich/K. Balfanz/B. Kromer/R. Friedrich, Das 3. Jt. v. Chr. zwischen Saale und Unstrut - Kulturelle Veränderungen im Spiegel der Radiokohlenstoffdatierung. In: HARALD MELLER/H. W. ARZ/REINHARD JUNG/ROBERTO RISCH (Hrsg.), 2200 BC - Ein Klim
64	MAMS-16741	3793	29	51.4419	11.6889	n/a	grave	bone	ICE-Trasse	M. Becker/M. Fröhlich/K. Balfanz/B. Kromer/R. Friedrich, Das 3. Jt. v. Chr. zwischen Saale und Unstrut - Kulturelle Veränderungen im Spiegel der Radiokohlenstoffdatierung. In: HARALD MELLER/H. W. ARZ/REINHARD JUNG/ROBERTO RISCH (Hrsg.), 2200 BC - Ein Klim
64	MAMS-16904	3793	25	51.4419	11.6889	n/a	grave	bone	ICE-Trasse	M. Becker/M. Fröhlich/K. Balfanz/B. Kromer/R. Friedrich, Das 3. Jt. v. Chr. zwischen Saale und Unstrut - Kulturelle Veränderungen im Spiegel der Radiokohlenstoffdatierung. In: HARALD MELLER/H. W. ARZ/REINHARD JUNG/ROBERTO RISCH (Hrsg.), 2200 BC - Ein Klim
64	MAMS-111829	3793	20	51.4419	11.6889	n/a	grave	bone	ICE-Trasse	M. Becker/M. Fröhlich/K. Balfanz/B. Kromer/R. Friedrich, Das 3. Jt. v. Chr. zwischen Saale und Unstrut - Kulturelle Veränderungen im Spiegel der Radiokohlenstoffdatierung. In: HARALD MELLER/H. W. ARZ/REINHARD JUNG/ROBERTO RISCH (Hrsg.), 2200 BC - Ein Klim
64	MAMS-13855	3794	22	51.4419	11.6889	n/a	grave	bone	ICE-Trasse	M. Becker/M. Fröhlich/K. Balfanz/B. Kromer/R. Friedrich, Das 3. Jt. v. Chr. zwischen Saale und Unstrut - Kulturelle Veränderungen im Spiegel der Radiokohlenstoffdatierung. In: HARALD MELLER/H. W. ARZ/REINHARD JUNG/ROBERTO RISCH (Hrsg.), 2200 BC - Ein Klim
86	MAMS-16769	3794	18	51.3281	11.755	n/a	grave	bone	Oechlitz	M. Becker/M. Fröhlich/K. Balfanz/B. Kromer/R. Friedrich, Das 3. Jt. v. Chr. zwischen Saale und Unstrut - Kulturelle Veränderungen im Spiegel der Radiokohlenstoffdatierung. In: HARALD MELLER/H. W. ARZ/REINHARD JUNG/ROBERTO RISCH (Hrsg.), 2200 BC - Ein Klim
86	MAMS-16770	3795	18	51.3281	11.755	n/a	grave	bone	Oechlitz	M. Becker/M. Fröhlich/K. Balfanz/B. Kromer/R. Friedrich, Das 3. Jt. v. Chr. zwischen Saale und Unstrut - Kulturelle Veränderungen im Spiegel der Radiokohlenstoffdatierung. In: HARALD MELLER/H. W. ARZ/REINHARD JUNG/ROBERTO RISCH (Hrsg.), 2200 BC - Ein Klim
64	MAMS-17062	3797	20	51.4419	11.6889	n/a	grave	bone	ICE-Trasse	M. Becker/M. Fröhlich/K. Balfanz/B. Kromer/R. Friedrich, Das 3. Jt. v. Chr. zwischen Saale und Unstrut - Kulturelle Veränderungen im Spiegel der Radiokohlenstoffdatierung. In: HARALD MELLER/H. W. ARZ/REINHARD JUNG/ROBERTO RISCH (Hrsg.), 2200 BC - Ein Klim
64	MAMS-16775	3797	18	51.4419	11.6889	n/a	grave	bone	ICE-Trasse	M. Becker/M. Fröhlich/K. Balfanz/B. Kromer/R. Friedrich, Das 3. Jt. v. Chr. zwischen Saale und Unstrut - Kulturelle Veränderungen im Spiegel der Radiokohlenstoffdatierung. In: HARALD MELLER/H. W. ARZ/REINHARD JUNG/ROBERTO RISCH (Hrsg.), 2200 BC - Ein Klim
64	MAMS-16910	3798	24	51.4419	11.6889	n/a	grave	bone	ICE-Trasse	M. Becker/M. Fröhlich/K. Balfanz/B. Kromer/R. Friedrich, Das 3. Jt. v. Chr. zwischen Saale und Unstrut - Kulturelle Veränderungen im Spiegel der Radiokohlenstoffdatierung. In: HARALD MELLER/H. W. ARZ/REINHARD JUNG/ROBERTO RISCH (Hrsg.), 2200 BC - Ein Klim
64	MAMS-16946	3799	26	51.4419	11.6889	n/a	grave	bone	ICE-Trasse	M. Becker/M. Fröhlich/K. Balfanz/B. Kromer/R. Friedrich, Das 3. Jt. v. Chr. zwischen Saale und Unstrut - Kulturelle Veränderungen im Spiegel der Radiokohlenstoffdatierung. In: HARALD MELLER/H. W. ARZ/REINHARD JUNG/ROBERTO RISCH (Hrsg.), 2200 BC - Ein Klim
64	MAMS-16781	3800	20	51.4419	11.6889	Bell Beaker	grave	bone	ICE-Trasse	M. Becker/M. Fröhlich/K. Balfanz/B. Kromer/R. Friedrich, Das 3. Jt. v. Chr. zwischen Saale und Unstrut - Kulturelle Veränderungen im Spiegel der Radiokohlenstoffdatierung. In: HARALD MELLER/H. W. ARZ/REINHARD JUNG/ROBERTO RISCH (Hrsg.), 2200 BC - Ein Klim
86	MAMS-16773	3800	19	51.3281	11.755	n/a	grave	bone	Oechlitz	M. Becker/M. Fröhlich/K. Balfanz/B. Kromer/R. Friedrich, Das 3. Jt. v. Chr. zwischen Saale und Unstrut - Kulturelle Veränderungen im Spiegel der Radiokohlenstoffdatierung. In: HARALD MELLER/H. W. ARZ/REINHARD JUNG/ROBERTO RISCH (Hrsg.), 2200 BC - Ein Klim
64	MAMS-16906	3801	26	51.4419	11.6889	n/a	grave	bone	ICE-Trasse	M. Becker/M. Fröhlich/K. Balfanz/B. Kromer/R. Friedrich, Das 3. Jt. v. Chr. zwischen Saale und Unstrut - Kulturelle Veränderungen im Spiegel der Radiokohlenstoffdatierung. In: HARALD MELLER/H. W. ARZ/REINHARD JUNG/ROBERTO RISCH (Hrsg.), 2200 BC - Ein Klim
64	MAMS-16940	3801	25	51.4419	11.6889	n/a	grave	bone	ICE-Trasse	M. Becker/M. Fröhlich/K. Balfanz/B. Kromer/R. Friedrich, Das 3. Jt. v. Chr. zwischen Saale und Unstrut - Kulturelle Veränderungen im Spiegel der Radiokohlenstoffdatierung. In: HARALD MELLER/H. W. ARZ/REINHARD JUNG/ROBERTO RISCH (Hrsg.), 2200 BC - Ein Klim
64	MAMS-16784	3801	20	51.4419	11.6889	n/a	grave	bone	ICE-Trasse	M. Becker/M. Fröhlich/K. Balfanz/B. Kromer/R. Friedrich, Das 3. Jt. v. Chr. zwischen Saale und Unstrut - Kulturelle Veränderungen im Spiegel der Radiokohlenstoffdatierung. In: HARALD MELLER/H. W. ARZ/REINHARD JUNG/ROBERTO RISCH (Hrsg.), 2200 BC - Ein Klim
64	MAMS-11783	3802	28	51.4419	11.6889	n/a	grave	bone	ICE-Trasse	M. Becker/M. Fröhlich/K. Balfanz/B. Kromer/R. Friedrich, Das 3. Jt. v. Chr. zwischen Saale und Unstrut - Kulturelle Veränderungen im Spiegel der Radiokohlenstoffdatierung. In: HARALD MELLER/H. W. ARZ/REINHARD JUNG/ROBERTO RISCH (Hrsg.), 2200 BC - Ein Klim
64	MAMS-17366	3803	25	51.4419	11.6889	n/a	settlement	bone	ICE-Trasse	M. Becker/M. Fröhlich/K. Balfanz/B. Kromer/R. Friedrich, Das 3. Jt. v. Chr. zwischen Saale und Unstrut - Kulturelle Veränderungen im Spiegel der Radiokohlenstoffdatierung. In: HARALD MELLER/H. W. ARZ/REINHARD JUNG/ROBERTO RISCH (Hrsg.), 2200 BC - Ein Klim
64	MAMS-17111	3805	22	51.4419	11.6889	Corded Ware	grave	bone	ICE-Trasse	M. Becker/M. Fröhlich/K. Balfanz/B. Kromer/R. Friedrich, Das 3. Jt. v. Chr. zwischen Saale und Unstrut - Kulturelle Veränderungen im Spiegel der Radiokohlenstoffdatierung. In: HARALD MELLER/H. W. ARZ/REINHARD JUNG/ROBERTO RISCH (Hrsg.), 2200 BC - Ein Klim
64	MAMS-16752	3805	22	51.4419	11.6889	n/a	grave	bone	ICE-Trasse	M. Becker/M. Fröhlich/K. Balfanz/B. Kromer/R. Friedrich, Das 3. Jt. v. Chr. zwischen Saale und Unstrut - Kulturelle Veränderungen im Spiegel der Radiokohlenstoffdatierung. In: HARALD MELLER/H. W. ARZ/REINHARD JUNG/ROBERTO RISCH (Hrsg.), 2200 BC - Ein Klim
64	MAMS-16748	3805	21	51.4419	11.6889	Bell Beaker	grave	bone	ICE-Trasse	M. Becker/M. Fröhlich/K. Balfanz/B. Kromer/R. Friedrich, Das 3. Jt. v. Chr. zwischen Saale und Unstrut - Kulturelle Veränderungen im Spiegel der Radiokohlenstoffdatierung. In: HARALD MELLER/H. W. ARZ/REINHARD JUNG/ROBERTO RISCH (Hrsg.), 2200 BC - Ein Klim
64	MAMS-16030	3805	19	51.4419	11.6889	n/a	grave	bone	ICE-Trasse	M. Becker/M. Fröhlich/K. Balfanz/B. Kromer/R. Friedrich, Das 3. Jt. v. Chr. zwischen Saale und Unstrut - Kulturelle Veränderungen im Spiegel der Radiokohlenstoffdatierung. In: HARALD MELLER/H. W. ARZ/REINHARD JUNG/ROBERTO RISCH (Hrsg.), 2200 BC - Ein Klim
64	MAMS-16750	3806	22	51.4419	11.6889	n/a	grave	bone	ICE-Trasse	M. Becker/M. Fröhlich/K. Balfanz/B. Kromer/R. Friedrich, Das 3. Jt. v. Chr. zwischen Saale und Unstrut - Kulturelle Veränderungen im Spiegel der Radiokohlenstoffdatierung. In: HARALD MELLER/H. W. ARZ/REINHARD JUNG/ROBERTO RISCH (Hrsg.), 2200 BC - Ein Klim
64	MAMS-16912	3807	26	51.4419	11.6889	n/a	grave	bone	ICE-Trasse	M. Becker/M. Fröhlich/K. Balfanz/B. Kromer/R. Friedrich, Das 3. Jt. v. Chr. zwischen Saale und Unstrut - Kulturelle Veränderungen im Spiegel der Radiokohlenstoffdatierung. In: HARALD MELLER/H. W. ARZ/REINHARD JUNG/ROBERTO RISCH (Hrsg.), 2200 BC - Ein Klim
64	MAMS-16747	3807	20	51.4419	11.6889	Bell Beaker	grave	bone	ICE-Trasse	M. Becker/M. Fröhlich/K. Balfanz/B. Kromer/R. Friedrich, Das 3. Jt. v. Chr. zwischen Saale und Unstrut - Kulturelle Veränderungen im Spiegel der Radiokohlenstoffdatierung. In: HARALD MELLER/H. W. ARZ/REINHARD JUNG/ROBERTO RISCH (Hrsg.), 2200 BC - Ein Klim
64	MAMS-16762	3807	17	51.4419	11.6889	n/a	grave	bone	ICE-Trasse	M. Becker/M. Fröhlich/K. Balfanz/B. Kromer/R. Friedrich, Das 3. Jt. v. Chr. zwischen Saale und Unstrut - Kulturelle Veränderungen im Spiegel der Radiokohlenstoffdatierung. In: HARALD MELLER/H. W. ARZ/REINHARD JUNG/ROBERTO RISCH (Hrsg.), 2200 BC - Ein Klim
64	MAMS-16944	3809	25	51.4419	11.6889	n/a	grave	bone	ICE-Trasse	M. Becker/M. Fröhlich/K. Balfanz/B. Kromer/R. Friedrich, Das 3. Jt. v. Chr. zwischen Saale und Unstrut - Kulturelle Veränderungen im Spiegel der Radiokohlenstoffdatierung. In: HARALD MELLER/H. W. ARZ/REINHARD JUNG/ROBERTO RISCH (Hrsg.), 2200 BC - Ein Klim
64	MAMS-16746	3810	20	51.4419	11.6889	n/a	grave	bone	ICE-Trasse	M. Becker/M. Fröhlich/K. Balfanz/B. Kromer/R. Friedrich, Das 3. Jt. v. Chr. zwischen Saale und Unstrut - Kulturelle Veränderungen im Spiegel der Radiokohlenstoffdatierung. In: HARALD MELLER/H. W. ARZ/REINHARD JUNG/ROBERTO RISCH (Hrsg.), 2200 BC - Ein Klim
64	MAMS-111791	3810	19	51.4419	11.6889	n/a	grave	bone	ICE-Trasse	M. Becker/M. Fröhlich/K. Balfanz/B. Kromer/R. Friedrich, Das 3. Jt. v. Chr. zwischen Saale und Unstrut - Kulturelle Veränderungen im Spiegel der Radiokohlenstoffdatierung. In: HARALD MELLER/H. W. ARZ/REINHARD JUNG/ROBERTO RISCH (Hrsg.), 2200 BC - Ein Klim
64	MAMS-16738	3812	30	51.4419	11.6889	n/a	grave	bone	ICE-Trasse	M. Becker/M. Fröhlich/K. Balfanz/B. Kromer/R. Friedrich, Das 3. Jt. v. Chr. zwischen Saale und Unstrut - Kulturelle Veränderungen im Spiegel der Radiokohlenstoffdatierung. In: HARALD MELLER/H. W. ARZ/REINHARD JUNG/ROBERTO RISCH (Hrsg.), 2200 BC - Ein Klim
64	MAMS-16027	3812	27	51.4419	11.6889	n/a	grave	bone	ICE-Trasse	M. Becker/M. Fröhlich/K. Balfanz/B. Kromer/R. Friedrich, Das 3. Jt. v. Chr. zwischen Saale und Unstrut - Kulturelle Veränderungen im Spiegel der Radiokohlenstoffdatierung. In: HARALD MELLER/H. W. ARZ/REINHARD JUNG/ROBERTO RISCH (Hrsg.), 2200 BC - Ein Klim
64	MAMS-16007	3812	21	51.4419	11.6889	n/a	ditch	charcoal	ICE-Trasse	M. Becker/M. Fröhlich/K. Balfanz/B. Kromer/R. Friedrich, Das 3. Jt. v. Chr. zwischen Saale und Unstrut - Kulturelle Veränderungen im Spiegel der Radiokohlenstoffdatierung. In: HARALD MELLER/H. W. ARZ/REINHARD JUNG/ROBERTO RISCH (Hrsg.), 2200 BC - Ein Klim
64	MAMS-17913	3813	18	51.4419	11.6889	n/a	grave	bone	ICE-Trasse	M. Becker/M. Fröhlich/K. Balfanz/B. Kromer/R. Friedrich, Das 3. Jt. v. Chr. zwischen Saale und Unstrut - Kulturelle Veränderungen im Spiegel der Radiokohlenstoffdatierung. In: HARALD MELLER/H. W. ARZ/REINHARD JUNG/ROBERTO RISCH (Hrsg.), 2200 BC - Ein Klim
86	MAMS-16772	3815	18	51.3281	11.755	Bell Beaker	grave	bone	Oechlitz	M. Becker/M. Fröhlich/K. Balfanz/B. Kromer/R. Friedrich, Das 3. Jt. v. Chr. zwischen Saale und Unstrut - Kulturelle Veränderungen im Spiegel der Radiokohlenstoffdatierung. In: HARALD MELLER/H. W. ARZ/REINHARD JUNG/ROBERTO RISCH (Hrsg.), 2200 BC - Ein Klim
7	KIA-40729	3816	30	51.3799	11.8824	Bell Beaker	settlement	bone	Bad Lauchstädt	M. Becker/M. Fröhlich/K. Balfanz/B. Kromer/R. Friedrich, Das 3. Jt. v. Chr. zwischen Saale und Unstrut - Kulturelle Veränderungen im Spiegel der Radiokohlenstoffdatierung. In: HARALD MELLER/H. W. ARZ/REINHARD JUNG/ROBERTO RISCH (Hrsg.), 2200 BC - Ein Klim
64	MAMS-16733	3816	23	51.4419	11.6889	Bell Beaker	grave	bone	ICE-Trasse	M. Becker/M. Fröhlich/K. Balfanz/B. Kromer/R. Friedrich, Das 3. Jt. v. Chr. zwischen Saale und Unstrut - Kulturelle Veränderungen im Spiegel der Radiokohlenstoffdatierung. In: HARALD MELLER/H. W. ARZ/REINHARD JUNG/ROBERTO RISCH (Hrsg.), 2200 BC - Ein Klim
64	MAMS-17122	3816	23	51.4419	11.6889	n/a	grave	bone	ICE-Trasse	M. Becker/M. Fröhlich/K. Balfanz/B. Kromer/R. Friedrich, Das 3. Jt. v. Chr. zwischen Saale und Unstrut - Kulturelle Veränderungen im Spiegel der Radiokohlenstoffdatierung. In: HARALD MELLER/H. W. ARZ/REINHARD JUNG/ROBERTO RISCH (Hrsg.), 2200 BC - Ein Klim
64	MAMS-111833	3816	20	51.4419	11.6889	n/a	grave	bone	ICE-Trasse	M. Becker/M. Fröhlich/K. Balfanz/B. Kromer/R. Friedrich, Das 3. Jt. v. Chr. zwischen Saale und Unstrut - Kulturelle Veränderungen im Spiegel der Radiokohlenstoffdatierung. In: HARALD MELLER/H. W. ARZ/REINHARD JUNG/ROBERTO RISCH (Hrsg.), 2200 BC - Ein Klim
83	MAMS-17273	3816	24	51.3424	11.8022	Corded Ware	grave	bone	Niederwünsch	M. Becker/M. Fröhlich/K. Balfanz/B. Kromer/R. Friedrich, Das 3. Jt. v. Chr. zwischen Saale und Unstrut - Kulturelle Veränderungen im Spiegel der Radiokohlenstoffdatierung. In: HARALD MELLER/H. W. ARZ/REINHARD JUNG/ROBERTO RISCH (Hrsg.), 2200 BC - Ein Klim
64	MAMS-21689	3817	29	51.4419	11.6889	n/a	grave	bone	ICE-Trasse	M. Becker/M. Fröhlich/K. Balfanz/B. Kromer/R. Friedrich, Das 3. Jt. v. Chr. zwischen Saale und Unstrut - Kulturelle Veränderungen im Spiegel der Radiokohlenstoffdatierung. In: HARALD MELLER/H. W. ARZ/REINHARD JUNG/ROBERTO RISCH (Hrsg.), 2200 BC - Ein Klim
64	MAMS-16745	3819	31	51.4419	11.6889	n/a	grave	bone	ICE-Trasse	M. Becker/M. Fröhlich/K. Balfanz/B. Kromer/R. Friedrich, Das 3. Jt. v. Chr. zwischen Saale und Unstrut - Kulturelle Veränderungen im Spiegel der Radiokohlenstoffdatierung. In: HARALD MELLER/H. W. ARZ/REINHARD JUNG/ROBERTO RISCH (Hrsg.), 2200 BC - Ein Klim
64	MAMS-16730	3820	24	51.4419	11.6889	Bell Beaker	grave	bone	ICE-Trasse	M. Becker/M. Fröhlich/K. Balfanz/B. Kromer/R. Friedrich, Das 3. Jt. v. Chr. zwischen Saale und Unstrut - Kulturelle Veränderungen im Spiegel der Radiokohlenstoffdatierung. In: HARALD MELLER/H. W. ARZ/REINHARD JUNG/ROBERTO RISCH (Hrsg.), 2200 BC - Ein Klim
86	MAMS-16757	3821	22	51.3281	11.755	Bell Beaker	grave	bone	Oechlitz	M. Becker/M. Fröhlich/K. Balfanz/B. Kromer/R. Friedrich, Das 3. Jt. v. Chr. zwischen Saale und Unstrut - Kulturelle Veränderungen im Spiegel der Radiokohlenstoffdatierung. In: HARALD MELLER/H. W. ARZ/REINHARD JUNG/ROBERTO RISCH (Hrsg.), 2200 BC - Ein Klim
64	MAMS-16758	3822	22	51.4419	11.6889	n/a	grave	bone	ICE-Trasse	M. Becker/M. Fröhlich/K. Balfanz/B. Kromer/R. Friedrich, Das 3. Jt. v. Chr. zwischen Saale und Unstrut - Kulturelle Veränderungen im Spiegel der Radiokohlenstoffdatierung. In: HARALD MELLER/H. W. ARZ/REINHARD JUNG/ROBERTO RISCH (Hrsg.), 2200 BC - Ein Klim
64	MAMS-16740	3824	27	51.4419	11.6889	n/a	grave	bone	ICE-Trasse	M. Becker/M. Fröhlich/K. Balfanz/B. Kromer/R. Friedrich, Das 3. Jt. v. Chr. zwischen Saale und Unstrut - Kulturelle Veränderungen im Spiegel der Radiokohlenstoffdatierung. In: HARALD MELLER/H. W. ARZ/REINHARD JUNG/ROBERTO RISCH (Hrsg.), 2200 BC - Ein Klim
64	MAMS-16029	3824	27	51.4419	11.6889	n/a	grave	bone	ICE-Trasse	M. Becker/M. Fröhlich/K. Balfanz/B. Kromer/R. Friedrich, Das 3. Jt. v. Chr. zwischen Saale und Unstrut - Kulturelle Veränderungen im Spiegel der Radiokohlenstoffdatierung. In: HARALD MELLER/H. W. ARZ/REINHARD JUNG/ROBERTO RISCH (Hrsg.), 2200 BC - Ein Klim
64	MAMS-16763	3824	18	51.4419	11.6889	n/a	grave	bone	ICE-Trasse	M. Becker/M. Fröhlich/K. Balfanz/B. Kromer/R. Friedrich, Das 3. Jt. v. Chr. zwischen Saale und Unstrut - Kulturelle Veränderungen im Spiegel der Radiokohlenstoffdatierung. In: HARALD MELLER/H. W. ARZ/REINHARD JUNG/ROBERTO RISCH (Hrsg.), 2200 BC - Ein Klim
64	MAMS-16735	3825	30	51.4419	11.6889	Bell Beaker	grave	bone	ICE-Trasse	M. Becker/M. Fröhlich/K. Balfanz/B. Kromer/R. Friedrich, Das 3. Jt. v. Chr. zwischen Saale und Unstrut - Kulturelle Veränderungen im Spiegel der Radiokohlenstoffdatierung. In: HARALD MELLER/H. W. ARZ/REINHARD JUNG/ROBERTO RISCH (Hrsg.), 2200 BC - Ein Klim
64	MAMS-16755	3827	22	51.4419	11.6889	n/a	grave	bone	ICE-Trasse	M. Becker/M. Fröhlich/K. Balfanz/B. Kromer/R. Friedrich, Das 3. Jt. v. Chr. zwischen Saale und Unstrut - Kulturelle Veränderungen im Spiegel der Radiokohlenstoffdatierung. In: HARALD MELLER/H. W. ARZ/REINHARD JUNG/ROBERTO RISCH (Hrsg.), 2200 BC - Ein Klim
64	MAMS-16742	3828	30	51.4419	11.6889	n/a	grave	bone	ICE-Trasse	M. Becker/M. Fröhlich/K. Balfanz/B. Kromer/R. Friedrich, Das 3. Jt. v. Chr. zwischen Saale und Unstrut - Kulturelle Veränderungen im Spiegel der Radiokohlenstoffdatierung. In: HARALD MELLER/H. W. ARZ/REINHARD JUNG/ROBERTO RISCH (Hrsg.), 2200 BC - Ein Klim
64	MAMS-17370	3829	26	51.4419	11.6889	n/a	settlement	bone	ICE-Trasse	M. Becker/M. Fröhlich/K. Balfanz/B. Kromer/R. Friedrich, Das 3. Jt. v. Chr. zwischen Saale und Unstrut - Kulturelle Veränderungen im Spiegel der Radiokohlenstoffdatierung. In: HARALD MELLER/H. W. ARZ/REINHARD JUNG/ROBERTO RISCH (Hrsg.), 2200 BC - Ein Klim
64	MAMS-17365	3829	19	51.4419	11.6889	n/a	settlement	bone	ICE-Trasse	M. Becker/M. Fröhlich/K. Balfanz/B. Kromer/R. Friedrich, Das 3. Jt. v. Chr. zwischen Saale und Unstrut - Kulturelle Veränderungen im Spiegel der Radiokohlenstoffdatierung. In: HARALD MELLER/H. W. ARZ/REINHARD JUNG/ROBERTO RISCH (Hrsg.), 2200 BC - Ein Klim
64	MAMS-17223	3830	26	51.4419	11.6889	n/a	grave	bone	ICE-Trasse	M. Becker/M. Fröhlich/K. Balfanz/B. Kromer/R. Friedrich, Das 3. Jt. v. Chr. zwischen Saale und Unstrut - Kulturelle Veränderungen im Spiegel der Radiokohlenstoffdatierung. In: HARALD MELLER/H. W. ARZ/REINHARD JUNG/ROBERTO RISCH (Hrsg.), 2200 BC - Ein Klim
64	MAMS-17075	3831	21	51.4419	11.6889	n/a	grave	bone	ICE-Trasse	M. Becker/M. Fröhlich/K. Balfanz/B. Kromer/R. Friedrich, Das 3. Jt. v. Chr. zwischen Saale und Unstrut - Kulturelle Veränderungen im Spiegel der Radiokohlenstoffdatierung. In: HARALD MELLER/H. W. ARZ/REINHARD JUNG/ROBERTO RISCH (Hrsg.), 2200 BC - Ein Klim
64	KIA-43702	3833	30	51.4419	11.6889	n/a	settlement	charcoal	ICE-Trasse	M. Becker/M. Fröhlich/K. Balfanz/B. Kromer/R. Friedrich, Das 3. Jt. v. Chr. zwischen Saale und Unstrut - Kulturelle Veränderungen im Spiegel der Radiokohlenstoffdatierung. In: HARALD MELLER/H. W. ARZ/REINHARD JUNG/ROBERTO RISCH (Hrsg.), 2200 BC - Ein Klim
64	MAMS-16918	3833	29	51.4419	11.6889	Bell Beaker	grave	bone	ICE-Trasse	M. Becker/M. Fröhlich/K. Balfanz/B. Kromer/R. Friedrich, Das 3. Jt. v. Chr. zwischen Saale und Unstrut - Kulturelle Veränderungen im Spiegel der Radiokohlenstoffdatierung. In: HARALD MELLER/H. W. ARZ/REINHARD JUNG/ROBERTO RISCH (Hrsg.), 2200 BC - Ein Klim
64	MAMS-16783	3833	21	51.4419	11.6889	n/a	grave	bone	ICE-Trasse	M. Becker/M. Fröhlich/K. Balfanz/B. Kromer/R. Friedrich, Das 3. Jt. v. Chr. zwischen Saale und Unstrut - Kulturelle Veränderungen im Spiegel der Radiokohlenstoffdatierung. In: HARALD MELLER/H. W. ARZ/REINHARD JUNG/ROBERTO RISCH (Hrsg.), 2200 BC - Ein Klim
123	MAMS-21674	3833	29	51.4419	11.6889	Bell Beaker	grave	bone	Wetzendorf	M. Becker/M. Fröhlich/K. Balfanz/B. Kromer/R. Friedrich, Das 3. Jt. v. Chr. zwischen Saale und Unstrut - Kulturelle Veränderungen im Spiegel der Radiokohlenstoffdatierung. In: HARALD MELLER/H. W. ARZ/REINHARD JUNG/ROBERTO RISCH (Hrsg.), 2200 BC - Ein Klim
7	KIA-40713	3835	32	51.3799	11.8824	n/a	grave	bone	Bad Lauchstädt	M. Becker/M. Fröhlich/K. Balfanz/B. Kromer/R. Friedrich, Das 3. Jt. v. Chr. zwischen Saale und Unstrut - Kulturelle Veränderungen im Spiegel der Radiokohlenstoffdatierung. In: HARALD MELLER/H. W. ARZ/REINHARD JUNG/ROBERTO RISCH (Hrsg.), 2200 BC - Ein Klim
64	MAMS-16911	3835	25	51.4419	11.6889	n/a	grave	bone	ICE-Trasse	M. Becker/M. Fröhlich/K. Balfanz/B. Kromer/R. Friedrich, Das 3. Jt. v. Chr. zwischen Saale und Unstrut - Kulturelle Veränderungen im Spiegel der Radiokohlenstoffdatierung. In: HARALD MELLER/H. W. ARZ/REINHARD JUNG/ROBERTO RISCH (Hrsg.), 2200 BC - Ein Klim
86	MAMS-16753	3836	21	51.3281	11.755	Bell Beaker	grave	bone	Oechlitz	M. Becker/M. Fröhlich/K. Balfanz/B. Kromer/R. Friedrich, Das 3. Jt. v. Chr. zwischen Saale und Unstrut - Kulturelle Veränderungen im Spiegel der Radiokohlenstoffdatierung. In: HARALD MELLER/H. W. ARZ/REINHARD JUNG/ROBERTO RISCH (Hrsg.), 2200 BC - Ein Klim
86	MAMS-16971	3837	26	51.3281	11.755	Bell Beaker	miscellaneous	bone	Oechlitz	M. Becker/M. Fröhlich/K. Balfanz/B. Kromer/R. Friedrich, Das 3. Jt. v. Chr. zwischen Saale und Unstrut - Kulturelle Veränderungen im Spiegel der Radiokohlenstoffdatierung. In: HARALD MELLER/H. W. ARZ/REINHARD JUNG/ROBERTO RISCH (Hrsg.), 2200 BC - Ein Klim
64	MAMS-16905	3838	26	51.4419	11.6889	n/a	grave	bone	ICE-Trasse	M. Becker/M. Fröhlich/K. Balfanz/B. Kromer/R. Friedrich, Das 3. Jt. v. Chr. zwischen Saale und Unstrut - Kulturelle Veränderungen im Spiegel der Radiokohlenstoffdatierung. In: HARALD MELLER/H. W. ARZ/REINHARD JUNG/ROBERTO RISCH (Hrsg.), 2200 BC - Ein Klim
64	MAMS-16754	3838	23	51.4419	11.6889	n/a	grave	bone	ICE-Trasse	M. Becker/M. Fröhlich/K. Balfanz/B. Kromer/R. Friedrich, Das 3. Jt. v. Chr. zwischen Saale und Unstrut - Kulturelle Veränderungen im Spiegel der Radiokohlenstoffdatierung. In: HARALD MELLER/H. W. ARZ/REINHARD JUNG/ROBERTO RISCH (Hrsg.), 2200 BC - Ein Klim
64	MAMS-16780	3838	20	51.4419	11.6889	Bell Beaker	grave	bone	ICE-Trasse	M. Becker/M. Fröhlich/K. Balfanz/B. Kromer/R. Friedrich, Das 3. Jt. v. Chr. zwischen Saale und Unstrut - Kulturelle Veränderungen im Spiegel der Radiokohlenstoffdatierung. In: HARALD MELLER/H. W. ARZ/REINHARD JUNG/ROBERTO RISCH (Hrsg.), 2200 BC - Ein Klim
64	MAMS-18153	3838	18	51.4419	11.6889	n/a	grave	bone	ICE-Trasse	M. Becker/M. Fröhlich/K. Balfanz/B. Kromer/R. Friedrich, Das 3. Jt. v. Chr. zwischen Saale und Unstrut - Kulturelle Veränderungen im Spiegel der Radiokohlenstoffdatierung. In: HARALD MELLER/H. W. ARZ/REINHARD JUNG/ROBERTO RISCH (Hrsg.), 2200 BC - Ein Klim
64	MAMS-17912	3838	17	51.4419	11.6889	n/a	grave	bone	ICE-Trasse	M. Becker/M. Fröhlich/K. Balfanz/B. Kromer/R. Friedrich, Das 3. Jt. v. Chr. zwischen Saale und Unstrut - Kulturelle Veränderungen im Spiegel der Radiokohlenstoffdatierung. In: HARALD MELLER/H. W. ARZ/REINHARD JUNG/ROBERTO RISCH (Hrsg.), 2200 BC - Ein Klim
64	MAMS-16776	3840	18	51.4419	11.6889	Bell Beaker	grave	bone	ICE-Trasse	M. Becker/M. Fröhlich/K. Balfanz/B. Kromer/R. Friedrich, Das 3. Jt. v. Chr. zwischen Saale und Unstrut - Kulturelle Veränderungen im Spiegel der Radiokohlenstoffdatierung. In: HARALD MELLER/H. W. ARZ/REINHARD JUNG/ROBERTO RISCH (Hrsg.), 2200 BC - Ein Klim
64	MAMS-17923	3841	18	51.4419	11.6889	n/a	grave	bone	ICE-Trasse	M. Becker/M. Fröhlich/K. Balfanz/B. Kromer/R. Friedrich, Das 3. Jt. v. Chr. zwischen Saale und Unstrut - Kulturelle Veränderungen im Spiegel der Radiokohlenstoffdatierung. In: HARALD MELLER/H. W. ARZ/REINHARD JUNG/ROBERTO RISCH (Hrsg.), 2200 BC - Ein Klim
64	MAMS-16920	3842	25	51.4419	11.6889	Bell Beaker	grave	bone	ICE-Trasse	M. Becker/M. Fröhlich/K. Balfanz/B. Kromer/R. Friedrich, Das 3. Jt. v. Chr. zwischen Saale und Unstrut - Kulturelle Veränderungen im Spiegel der Radiokohlenstoffdatierung. In: HARALD MELLER/H. W. ARZ/REINHARD JUNG/ROBERTO RISCH (Hrsg.), 2200 BC - Ein Klim
64	MAMS-16749	3844	23	51.4419	11.6889	n/a	grave	bone	ICE-Trasse	M. Becker/M. Fröhlich/K. Balfanz/B. Kromer/R. Friedrich, Das 3. Jt. v. Chr. zwischen Saale und Unstrut - Kulturelle Veränderungen im Spiegel der Radiokohlenstoffdatierung. In: HARALD MELLER/H. W. ARZ/REINHARD JUNG/ROBERTO RISCH (Hrsg.), 2200 BC - Ein Klim
64	MAMS-16764	3844	17	51.4419	11.6889	Bell Beaker	grave	bone	ICE-Trasse	M. Becker/M. Fröhlich/K. Balfanz/B. Kromer/R. Friedrich, Das 3. Jt. v. Chr. zwischen Saale und Unstrut - Kulturelle Veränderungen im Spiegel der Radiokohlenstoffdatierung. In: HARALD MELLER/H. W. ARZ/REINHARD JUNG/ROBERTO RISCH (Hrsg.), 2200 BC - Ein Klim
86	MAMS-17268	3846	18	51.3281	11.755	Corded Ware	grave	bone	Oechlitz	M. Becker/M. Fröhlich/K. Balfanz/B. Kromer/R. Friedrich, Das 3. Jt. v. Chr. zwischen Saale und Unstrut - Kulturelle Veränderungen im Spiegel der Radiokohlenstoffdatierung. In: HARALD MELLER/H. W. ARZ/REINHARD JUNG/ROBERTO RISCH (Hrsg.), 2200 BC - Ein Klim
86	MAMS-111789	3847	19	51.3281	11.755	Corded Ware	grave	bone	Oechlitz	M. Becker/M. Fröhlich/K. Balfanz/B. Kromer/R. Friedrich, Das 3. Jt. v. Chr. zwischen Saale und Unstrut - Kulturelle Veränderungen im Spiegel der Radiokohlenstoffdatierung. In: HARALD MELLER/H. W. ARZ/REINHARD JUNG/ROBERTO RISCH (Hrsg.), 2200 BC - Ein Klim
64	MAMS-16765	3848	18	51.4419	11.6889	n/a	grave	bone	ICE-Trasse	M. Becker/M. Fröhlich/K. Balfanz/B. Kromer/R. Friedrich, Das 3. Jt. v. Chr. zwischen Saale und Unstrut - Kulturelle Veränderungen im Spiegel der Radiokohlenstoffdatierung. In: HARALD MELLER/H. W. ARZ/REINHARD JUNG/ROBERTO RISCH (Hrsg.), 2200 BC - Ein Klim
64	MAMS-16739	3849	27	51.4419	11.6889	Bell Beaker	grave	bone	ICE-Trasse	M. Becker/M. Fröhlich/K. Balfanz/B. Kromer/R. Friedrich, Das 3. Jt. v. Chr. zwischen Saale und Unstrut - Kulturelle Veränderungen im Spiegel der Radiokohlenstoffdatierung. In: HARALD MELLER/H. W. ARZ/REINHARD JUNG/ROBERTO RISCH (Hrsg.), 2200 BC - Ein Klim
64	MAMS-17356	3849	27	51.4419	11.6889	n/a	settlement	bone	ICE-Trasse	M. Becker/M. Fröhlich/K. Balfanz/B. Kromer/R. Friedrich, Das 3. Jt. v. Chr. zwischen Saale und Unstrut - Kulturelle Veränderungen im Spiegel der Radiokohlenstoffdatierung. In: HARALD MELLER/H. W. ARZ/REINHARD JUNG/ROBERTO RISCH (Hrsg.), 2200 BC - Ein Klim
64	MAMS-16736	3851	27	51.4419	11.6889	n/a	grave	bone	ICE-Trasse	M. Becker/M. Fröhlich/K. Balfanz/B. Kromer/R. Friedrich, Das 3. Jt. v. Chr. zwischen Saale und Unstrut - Kulturelle Veränderungen im Spiegel der Radiokohlenstoffdatierung. In: HARALD MELLER/H. W. ARZ/REINHARD JUNG/ROBERTO RISCH (Hrsg.), 2200 BC - Ein Klim
64	MAMS-21693	3852	26	51.4419	11.6889	n/a	grave	bone	ICE-Trasse	M. Becker/M. Fröhlich/K. Balfanz/B. Kromer/R. Friedrich, Das 3. Jt. v. Chr. zwischen Saale und Unstrut - Kulturelle Veränderungen im Spiegel der Radiokohlenstoffdatierung. In: HARALD MELLER/H. W. ARZ/REINHARD JUNG/ROBERTO RISCH (Hrsg.), 2200 BC - Ein Klim
64	MAMS-17061	3852	20	51.4419	11.6889	n/a	grave	bone	ICE-Trasse	M. Becker/M. Fröhlich/K. Balfanz/B. Kromer/R. Friedrich, Das 3. Jt. v. Chr. zwischen Saale und Unstrut - Kulturelle Veränderungen im Spiegel der Radiokohlenstoffdatierung. In: HARALD MELLER/H. W. ARZ/REINHARD JUNG/ROBERTO RISCH (Hrsg.), 2200 BC - Ein Klim
64	MAMS-16766	3852	18	51.4419	11.6889	Bell Beaker	grave	bone	ICE-Trasse	M. Becker/M. Fröhlich/K. Balfanz/B. Kromer/R. Friedrich, Das 3. Jt. v. Chr. zwischen Saale und Unstrut - Kulturelle Veränderungen im Spiegel der Radiokohlenstoffdatierung. In: HARALD MELLER/H. W. ARZ/REINHARD JUNG/ROBERTO RISCH (Hrsg.), 2200 BC - Ein Klim
64	MAMS-16787	3854	22	51.4419	11.6889	n/a	grave	bone	ICE-Trasse	M. Becker/M. Fröhlich/K. Balfanz/B. Kromer/R. Friedrich, Das 3. Jt. v. Chr. zwischen Saale und Unstrut - Kulturelle Veränderungen im Spiegel der Radiokohlenstoffdatierung. In: HARALD MELLER/H. W. ARZ/REINHARD JUNG/ROBERTO RISCH (Hrsg.), 2200 BC - Ein Klim
64	MAMS-16777	3854	19	51.4419	11.6889	n/a	grave	bone	ICE-Trasse	M. Becker/M. Fröhlich/K. Balfanz/B. Kromer/R. Friedrich, Das 3. Jt. v. Chr. zwischen Saale und Unstrut - Kulturelle Veränderungen im Spiegel der Radiokohlenstoffdatierung. In: HARALD MELLER/H. W. ARZ/REINHARD JUNG/ROBERTO RISCH (Hrsg.), 2200 BC - Ein Klim
64	MAMS-16791	3855	20	51.4419	11.6889	Bell Beaker	grave	bone	ICE-Trasse	M. Becker/M. Fröhlich/K. Balfanz/B. Kromer/R. Friedrich, Das 3. Jt. v. Chr. zwischen Saale und Unstrut - Kulturelle Veränderungen im Spiegel der Radiokohlenstoffdatierung. In: HARALD MELLER/H. W. ARZ/REINHARD JUNG/ROBERTO RISCH (Hrsg.), 2200 BC - Ein Klim
64	MAMS-17919	3856	16	51.4419	11.6889	n/a	grave	bone	ICE-Trasse	M. Becker/M. Fröhlich/K. Balfanz/B. Kromer/R. Friedrich, Das 3. Jt. v. Chr. zwischen Saale und Unstrut - Kulturelle Veränderungen im Spiegel der Radiokohlenstoffdatierung. In: HARALD MELLER/H. W. ARZ/REINHARD JUNG/ROBERTO RISCH (Hrsg.), 2200 BC - Ein Klim
64	MAMS-16945	3858	26	51.4419	11.6889	n/a	grave	bone	ICE-Trasse	M. Becker/M. Fröhlich/K. Balfanz/B. Kromer/R. Friedrich, Das 3. Jt. v. Chr. zwischen Saale und Unstrut - Kulturelle Veränderungen im Spiegel der Radiokohlenstoffdatierung. In: HARALD MELLER/H. W. ARZ/REINHARD JUNG/ROBERTO RISCH (Hrsg.), 2200 BC - Ein Klim
64	MAMS-17360	3858	25	51.4419	11.6889	n/a	settlement	bone	ICE-Trasse	M. Becker/M. Fröhlich/K. Balfanz/B. Kromer/R. Friedrich, Das 3. Jt. v. Chr. zwischen Saale und Unstrut - Kulturelle Veränderungen im Spiegel der Radiokohlenstoffdatierung. In: HARALD MELLER/H. W. ARZ/REINHARD JUNG/ROBERTO RISCH (Hrsg.), 2200 BC - Ein Klim
64	MAMS-16756	3858	22	51.4419	11.6889	n/a	grave	bone	ICE-Trasse	M. Becker/M. Fröhlich/K. Balfanz/B. Kromer/R. Friedrich, Das 3. Jt. v. Chr. zwischen Saale und Unstrut - Kulturelle Veränderungen im Spiegel der Radiokohlenstoffdatierung. In: HARALD MELLER/H. W. ARZ/REINHARD JUNG/ROBERTO RISCH (Hrsg.), 2200 BC - Ein Klim
64	MAMS-16759	3859	22	51.4419	11.6889	Bell Beaker	grave	bone	ICE-Trasse	M. Becker/M. Fröhlich/K. Balfanz/B. Kromer/R. Friedrich, Das 3. Jt. v. Chr. zwischen Saale und Unstrut - Kulturelle Veränderungen im Spiegel der Radiokohlenstoffdatierung. In: HARALD MELLER/H. W. ARZ/REINHARD JUNG/ROBERTO RISCH (Hrsg.), 2200 BC - Ein Klim
64	MAMS-16751	3859	22	51.4419	11.6889	Bell Beaker	grave	bone	ICE-Trasse	M. Becker/M. Fröhlich/K. Balfanz/B. Kromer/R. Friedrich, Das 3. Jt. v. Chr. zwischen Saale und Unstrut - Kulturelle Veränderungen im Spiegel der Radiokohlenstoffdatierung. In: HARALD MELLER/H. W. ARZ/REINHARD JUNG/ROBERTO RISCH (Hrsg.), 2200 BC - Ein Klim
64	MAMS-17108	3859	22	51.4419	11.6889	n/a	grave	bone	ICE-Trasse	M. Becker/M. Fröhlich/K. Balfanz/B. Kromer/R. Friedrich, Das 3. Jt. v. Chr. zwischen Saale und Unstrut - Kulturelle Veränderungen im Spiegel der Radiokohlenstoffdatierung. In: HARALD MELLER/H. W. ARZ/REINHARD JUNG/ROBERTO RISCH (Hrsg.), 2200 BC - Ein Klim
64	MAMS-16790	3859	20	51.4419	11.6889	n/a	grave	bone	ICE-Trasse	M. Becker/M. Fröhlich/K. Balfanz/B. Kromer/R. Friedrich, Das 3. Jt. v. Chr. zwischen Saale und Unstrut - Kulturelle Veränderungen im Spiegel der Radiokohlenstoffdatierung. In: HARALD MELLER/H. W. ARZ/REINHARD JUNG/ROBERTO RISCH (Hrsg.), 2200 BC - Ein Klim
64	MAMS-16022	3859	19	51.4419	11.6889	n/a	grave	bone	ICE-Trasse	M. Becker/M. Fröhlich/K. Balfanz/B. Kromer/R. Friedrich, Das 3. Jt. v. Chr. zwischen Saale und Unstrut - Kulturelle Veränderungen im Spiegel der Radiokohlenstoffdatierung. In: HARALD MELLER/H. W. ARZ/REINHARD JUNG/ROBERTO RISCH (Hrsg.), 2200 BC - Ein Klim
64	MAMS-16925	3860	27	51.4419	11.6889	n/a	settlement	bone	ICE-Trasse	M. Becker/M. Fröhlich/K. Balfanz/B. Kromer/R. Friedrich, Das 3. Jt. v. Chr. zwischen Saale und Unstrut - Kulturelle Veränderungen im Spiegel der Radiokohlenstoffdatierung. In: HARALD MELLER/H. W. ARZ/REINHARD JUNG/ROBERTO RISCH (Hrsg.), 2200 BC - Ein Klim
64	MAMS-16786	3861	22	51.4419	11.6889	n/a	grave	bone	ICE-Trasse	M. Becker/M. Fröhlich/K. Balfanz/B. Kromer/R. Friedrich, Das 3. Jt. v. Chr. zwischen Saale und Unstrut - Kulturelle Veränderungen im Spiegel der Radiokohlenstoffdatierung. In: HARALD MELLER/H. W. ARZ/REINHARD JUNG/ROBERTO RISCH (Hrsg.), 2200 BC - Ein Klim
64	MAMS-17092	3861	19	51.4419	11.6889	n/a	grave	bone	ICE-Trasse	M. Becker/M. Fröhlich/K. Balfanz/B. Kromer/R. Friedrich, Das 3. Jt. v. Chr. zwischen Saale und Unstrut - Kulturelle Veränderungen im Spiegel der Radiokohlenstoffdatierung. In: HARALD MELLER/H. W. ARZ/REINHARD JUNG/ROBERTO RISCH (Hrsg.), 2200 BC - Ein Klim
86	MAMS-111788	3861	19	51.3281	11.755	Corded Ware	grave	bone	Oechlitz	M. Becker/M. Fröhlich/K. Balfanz/B. Kromer/R. Friedrich, Das 3. Jt. v. Chr. zwischen Saale und Unstrut - Kulturelle Veränderungen im Spiegel der Radiokohlenstoffdatierung. In: HARALD MELLER/H. W. ARZ/REINHARD JUNG/ROBERTO RISCH (Hrsg.), 2200 BC - Ein Klim
64	MAMS-16930	3863	28	51.4419	11.6889	n/a	grave	bone	ICE-Trasse	M. Becker/M. Fröhlich/K. Balfanz/B. Kromer/R. Friedrich, Das 3. Jt. v. Chr. zwischen Saale und Unstrut - Kulturelle Veränderungen im Spiegel der Radiokohlenstoffdatierung. In: HARALD MELLER/H. W. ARZ/REINHARD JUNG/ROBERTO RISCH (Hrsg.), 2200 BC - Ein Klim
86	MAMS-16789	3863	20	51.3281	11.755	Bell Beaker	grave	bone	Oechlitz	M. Becker/M. Fröhlich/K. Balfanz/B. Kromer/R. Friedrich, Das 3. Jt. v. Chr. zwischen Saale und Unstrut - Kulturelle Veränderungen im Spiegel der Radiokohlenstoffdatierung. In: HARALD MELLER/H. W. ARZ/REINHARD JUNG/ROBERTO RISCH (Hrsg.), 2200 BC - Ein Klim
64	MAMS-17361	3864	20	51.4419	11.6889	n/a	settlement	bone	ICE-Trasse	M. Becker/M. Fröhlich/K. Balfanz/B. Kromer/R. Friedrich, Das 3. Jt. v. Chr. zwischen Saale und Unstrut - Kulturelle Veränderungen im Spiegel der Radiokohlenstoffdatierung. In: HARALD MELLER/H. W. ARZ/REINHARD JUNG/ROBERTO RISCH (Hrsg.), 2200 BC - Ein Klim
64	MAMS-12330	3867	30	51.4419	11.6889	Bell Beaker	grave	bone	ICE-Trasse	M. Becker/M. Fröhlich/K. Balfanz/B. Kromer/R. Friedrich, Das 3. Jt. v. Chr. zwischen Saale und Unstrut - Kulturelle Veränderungen im Spiegel der Radiokohlenstoffdatierung. In: HARALD MELLER/H. W. ARZ/REINHARD JUNG/ROBERTO RISCH (Hrsg.), 2200 BC - Ein Klim
64	MAMS-16732	3867	23	51.4419	11.6889	Bell Beaker	grave	bone	ICE-Trasse	M. Becker/M. Fröhlich/K. Balfanz/B. Kromer/R. Friedrich, Das 3. Jt. v. Chr. zwischen Saale und Unstrut - Kulturelle Veränderungen im Spiegel der Radiokohlenstoffdatierung. In: HARALD MELLER/H. W. ARZ/REINHARD JUNG/ROBERTO RISCH (Hrsg.), 2200 BC - Ein Klim
64	MAMS-17920	3867	18	51.4419	11.6889	n/a	grave	bone	ICE-Trasse	M. Becker/M. Fröhlich/K. Balfanz/B. Kromer/R. Friedrich, Das 3. Jt. v. Chr. zwischen Saale und Unstrut - Kulturelle Veränderungen im Spiegel der Radiokohlenstoffdatierung. In: HARALD MELLER/H. W. ARZ/REINHARD JUNG/ROBERTO RISCH (Hrsg.), 2200 BC - Ein Klim
86	MAMS-16774	3867	19	51.3281	11.755	Bell Beaker	grave	bone	Oechlitz	M. Becker/M. Fröhlich/K. Balfanz/B. Kromer/R. Friedrich, Das 3. Jt. v. Chr. zwischen Saale und Unstrut - Kulturelle Veränderungen im Spiegel der Radiokohlenstoffdatierung. In: HARALD MELLER/H. W. ARZ/REINHARD JUNG/ROBERTO RISCH (Hrsg.), 2200 BC - Ein Klim
64	MAMS-18140	3868	21	51.4419	11.6889	n/a	grave	bone	ICE-Trasse	M. Becker/M. Fröhlich/K. Balfanz/B. Kromer/R. Friedrich, Das 3. Jt. v. Chr. zwischen Saale und Unstrut - Kulturelle Veränderungen im Spiegel der Radiokohlenstoffdatierung. In: HARALD MELLER/H. W. ARZ/REINHARD JUNG/ROBERTO RISCH (Hrsg.), 2200 BC - Ein Klim
64	MAMS-17058	3870	28	51.4419	11.6889	n/a	grave	bone	ICE-Trasse	M. Becker/M. Fröhlich/K. Balfanz/B. Kromer/R. Friedrich, Das 3. Jt. v. Chr. zwischen Saale und Unstrut - Kulturelle Veränderungen im Spiegel der Radiokohlenstoffdatierung. In: HARALD MELLER/H. W. ARZ/REINHARD JUNG/ROBERTO RISCH (Hrsg.), 2200 BC - Ein Klim
64	MAMS-17093	3873	23	51.4419	11.6889	n/a	grave	bone	ICE-Trasse	M. Becker/M. Fröhlich/K. Balfanz/B. Kromer/R. Friedrich, Das 3. Jt. v. Chr. zwischen Saale und Unstrut - Kulturelle Veränderungen im Spiegel der Radiokohlenstoffdatierung. In: HARALD MELLER/H. W. ARZ/REINHARD JUNG/ROBERTO RISCH (Hrsg.), 2200 BC - Ein Klim
64	MAMS-18146	3873	21	51.4419	11.6889	n/a	grave	bone	ICE-Trasse	M. Becker/M. Fröhlich/K. Balfanz/B. Kromer/R. Friedrich, Das 3. Jt. v. Chr. zwischen Saale und Unstrut - Kulturelle Veränderungen im Spiegel der Radiokohlenstoffdatierung. In: HARALD MELLER/H. W. ARZ/REINHARD JUNG/ROBERTO RISCH (Hrsg.), 2200 BC - Ein Klim
64	MAMS-17051	3876	21	51.4419	11.6889	n/a	grave	bone	ICE-Trasse	M. Becker/M. Fröhlich/K. Balfanz/B. Kromer/R. Friedrich, Das 3. Jt. v. Chr. zwischen Saale und Unstrut - Kulturelle Veränderungen im Spiegel der Radiokohlenstoffdatierung. In: HARALD MELLER/H. W. ARZ/REINHARD JUNG/ROBERTO RISCH (Hrsg.), 2200 BC - Ein Klim
64	MAMS-18144	3876	20	51.4419	11.6889	n/a	grave	bone	ICE-Trasse	M. Becker/M. Fröhlich/K. Balfanz/B. Kromer/R. Friedrich, Das 3. Jt. v. Chr. zwischen Saale und Unstrut - Kulturelle Veränderungen im Spiegel der Radiokohlenstoffdatierung. In: HARALD MELLER/H. W. ARZ/REINHARD JUNG/ROBERTO RISCH (Hrsg.), 2200 BC - Ein Klim
64	MAMS-12333	3877	26	51.4419	11.6889	Bell Beaker	grave	bone	ICE-Trasse	M. Becker/M. Fröhlich/K. Balfanz/B. Kromer/R. Friedrich, Das 3. Jt. v. Chr. zwischen Saale und Unstrut - Kulturelle Veränderungen im Spiegel der Radiokohlenstoffdatierung. In: HARALD MELLER/H. W. ARZ/REINHARD JUNG/ROBERTO RISCH (Hrsg.), 2200 BC - Ein Klim
64	MAMS-21692	3877	26	51.4419	11.6889	n/a	grave	bone	ICE-Trasse	M. Becker/M. Fröhlich/K. Balfanz/B. Kromer/R. Friedrich, Das 3. Jt. v. Chr. zwischen Saale und Unstrut - Kulturelle Veränderungen im Spiegel der Radiokohlenstoffdatierung. In: HARALD MELLER/H. W. ARZ/REINHARD JUNG/ROBERTO RISCH (Hrsg.), 2200 BC - Ein Klim
64	MAMS-18156	3877	18	51.4419	11.6889	n/a	grave	bone	ICE-Trasse	M. Becker/M. Fröhlich/K. Balfanz/B. Kromer/R. Friedrich, Das 3. Jt. v. Chr. zwischen Saale und Unstrut - Kulturelle Veränderungen im Spiegel der Radiokohlenstoffdatierung. In: HARALD MELLER/H. W. ARZ/REINHARD JUNG/ROBERTO RISCH (Hrsg.), 2200 BC - Ein Klim
64	MAMS-18133	3877	18	51.4419	11.6889	n/a	grave	bone	ICE-Trasse	M. Becker/M. Fröhlich/K. Balfanz/B. Kromer/R. Friedrich, Das 3. Jt. v. Chr. zwischen Saale und Unstrut - Kulturelle Veränderungen im Spiegel der Radiokohlenstoffdatierung. In: HARALD MELLER/H. W. ARZ/REINHARD JUNG/ROBERTO RISCH (Hrsg.), 2200 BC - Ein Klim
64	MAMS-18148	3879	21	51.4419	11.6889	n/a	grave	bone	ICE-Trasse	M. Becker/M. Fröhlich/K. Balfanz/B. Kromer/R. Friedrich, Das 3. Jt. v. Chr. zwischen Saale und Unstrut - Kulturelle Veränderungen im Spiegel der Radiokohlenstoffdatierung. In: HARALD MELLER/H. W. ARZ/REINHARD JUNG/ROBERTO RISCH (Hrsg.), 2200 BC - Ein Klim
86	MAMS-17270	3879	24	51.3281	11.755	Corded Ware	grave	bone	Oechlitz	M. Becker/M. Fröhlich/K. Balfanz/B. Kromer/R. Friedrich, Das 3. Jt. v. Chr. zwischen Saale und Unstrut - Kulturelle Veränderungen im Spiegel der Radiokohlenstoffdatierung. In: HARALD MELLER/H. W. ARZ/REINHARD JUNG/ROBERTO RISCH (Hrsg.), 2200 BC - Ein Klim
86	MAMS-17271	3881	23	51.3281	11.755	Corded Ware	grave	bone	Oechlitz	M. Becker/M. Fröhlich/K. Balfanz/B. Kromer/R. Friedrich, Das 3. Jt. v. Chr. zwischen Saale und Unstrut - Kulturelle Veränderungen im Spiegel der Radiokohlenstoffdatierung. In: HARALD MELLER/H. W. ARZ/REINHARD JUNG/ROBERTO RISCH (Hrsg.), 2200 BC - Ein Klim
64	MAMS-16909	3882	25	51.4419	11.6889	n/a	grave	bone	ICE-Trasse	M. Becker/M. Fröhlich/K. Balfanz/B. Kromer/R. Friedrich, Das 3. Jt. v. Chr. zwischen Saale und Unstrut - Kulturelle Veränderungen im Spiegel der Radiokohlenstoffdatierung. In: HARALD MELLER/H. W. ARZ/REINHARD JUNG/ROBERTO RISCH (Hrsg.), 2200 BC - Ein Klim
83	MAMS-111808	3882	21	51.3424	11.8022	Corded Ware	grave	bone	Niederwünsch	M. Becker/M. Fröhlich/K. Balfanz/B. Kromer/R. Friedrich, Das 3. Jt. v. Chr. zwischen Saale und Unstrut - Kulturelle Veränderungen im Spiegel der Radiokohlenstoffdatierung. In: HARALD MELLER/H. W. ARZ/REINHARD JUNG/ROBERTO RISCH (Hrsg.), 2200 BC - Ein Klim
86	MAMS-17080	3883	21	51.3281	11.755	Corded Ware	grave	bone	Oechlitz	M. Becker/M. Fröhlich/K. Balfanz/B. Kromer/R. Friedrich, Das 3. Jt. v. Chr. zwischen Saale und Unstrut - Kulturelle Veränderungen im Spiegel der Radiokohlenstoffdatierung. In: HARALD MELLER/H. W. ARZ/REINHARD JUNG/ROBERTO RISCH (Hrsg.), 2200 BC - Ein Klim
86	MAMS-17272	3886	23	51.3281	11.755	Corded Ware	grave	bone	Oechlitz	M. Becker/M. Fröhlich/K. Balfanz/B. Kromer/R. Friedrich, Das 3. Jt. v. Chr. zwischen Saale und Unstrut - Kulturelle Veränderungen im Spiegel der Radiokohlenstoffdatierung. In: HARALD MELLER/H. W. ARZ/REINHARD JUNG/ROBERTO RISCH (Hrsg.), 2200 BC - Ein Klim
64	MAMS-18131	3887	19	51.4419	11.6889	n/a	grave	bone	ICE-Trasse	M. Becker/M. Fröhlich/K. Balfanz/B. Kromer/R. Friedrich, Das 3. Jt. v. Chr. zwischen Saale und Unstrut - Kulturelle Veränderungen im Spiegel der Radiokohlenstoffdatierung. In: HARALD MELLER/H. W. ARZ/REINHARD JUNG/ROBERTO RISCH (Hrsg.), 2200 BC - Ein Klim
64	MAMS-17068	3888	19	51.4419	11.6889	n/a	grave	bone	ICE-Trasse	M. Becker/M. Fröhlich/K. Balfanz/B. Kromer/R. Friedrich, Das 3. Jt. v. Chr. zwischen Saale und Unstrut - Kulturelle Veränderungen im Spiegel der Radiokohlenstoffdatierung. In: HARALD MELLER/H. W. ARZ/REINHARD JUNG/ROBERTO RISCH (Hrsg.), 2200 BC - Ein Klim
64	MAMS-111768	3889	27	51.4419	11.6889	n/a	grave	bone	ICE-Trasse	M. Becker/M. Fröhlich/K. Balfanz/B. Kromer/R. Friedrich, Das 3. Jt. v. Chr. zwischen Saale und Unstrut - Kulturelle Veränderungen im Spiegel der Radiokohlenstoffdatierung. In: HARALD MELLER/H. W. ARZ/REINHARD JUNG/ROBERTO RISCH (Hrsg.), 2200 BC - Ein Klim
123	MAMS-21668	3889	32	51.4419	11.6889	Bell Beaker	grave	bone	Wetzendorf	M. Becker/M. Fröhlich/K. Balfanz/B. Kromer/R. Friedrich, Das 3. Jt. v. Chr. zwischen Saale und Unstrut - Kulturelle Veränderungen im Spiegel der Radiokohlenstoffdatierung. In: HARALD MELLER/H. W. ARZ/REINHARD JUNG/ROBERTO RISCH (Hrsg.), 2200 BC - Ein Klim
64	MAMS-17113	3890	22	51.4419	11.6889	n/a	grave	bone	ICE-Trasse	M. Becker/M. Fröhlich/K. Balfanz/B. Kromer/R. Friedrich, Das 3. Jt. v. Chr. zwischen Saale und Unstrut - Kulturelle Veränderungen im Spiegel der Radiokohlenstoffdatierung. In: HARALD MELLER/H. W. ARZ/REINHARD JUNG/ROBERTO RISCH (Hrsg.), 2200 BC - Ein Klim
64	MAMS-17094	3891	22	51.4419	11.6889	n/a	grave	bone	ICE-Trasse	M. Becker/M. Fröhlich/K. Balfanz/B. Kromer/R. Friedrich, Das 3. Jt. v. Chr. zwischen Saale und Unstrut - Kulturelle Veränderungen im Spiegel der Radiokohlenstoffdatierung. In: HARALD MELLER/H. W. ARZ/REINHARD JUNG/ROBERTO RISCH (Hrsg.), 2200 BC - Ein Klim
64	MAMS-17099	3891	21	51.4419	11.6889	n/a	grave	bone	ICE-Trasse	M. Becker/M. Fröhlich/K. Balfanz/B. Kromer/R. Friedrich, Das 3. Jt. v. Chr. zwischen Saale und Unstrut - Kulturelle Veränderungen im Spiegel der Radiokohlenstoffdatierung. In: HARALD MELLER/H. W. ARZ/REINHARD JUNG/ROBERTO RISCH (Hrsg.), 2200 BC - Ein Klim
64	MAMS-18150	3893	19	51.4419	11.6889	n/a	grave	bone	ICE-Trasse	M. Becker/M. Fröhlich/K. Balfanz/B. Kromer/R. Friedrich, Das 3. Jt. v. Chr. zwischen Saale und Unstrut - Kulturelle Veränderungen im Spiegel der Radiokohlenstoffdatierung. In: HARALD MELLER/H. W. ARZ/REINHARD JUNG/ROBERTO RISCH (Hrsg.), 2200 BC - Ein Klim
64	MAMS-16039	3894	20	51.4419	11.6889	n/a	grave	bone	ICE-Trasse	M. Becker/M. Fröhlich/K. Balfanz/B. Kromer/R. Friedrich, Das 3. Jt. v. Chr. zwischen Saale und Unstrut - Kulturelle Veränderungen im Spiegel der Radiokohlenstoffdatierung. In: HARALD MELLER/H. W. ARZ/REINHARD JUNG/ROBERTO RISCH (Hrsg.), 2200 BC - Ein Klim
64	MAMS-18155	3894	17	51.4419	11.6889	n/a	grave	bone	ICE-Trasse	M. Becker/M. Fröhlich/K. Balfanz/B. Kromer/R. Friedrich, Das 3. Jt. v. Chr. zwischen Saale und Unstrut - Kulturelle Veränderungen im Spiegel der Radiokohlenstoffdatierung. In: HARALD MELLER/H. W. ARZ/REINHARD JUNG/ROBERTO RISCH (Hrsg.), 2200 BC - Ein Klim
64	MAMS-17109	3895	21	51.4419	11.6889	n/a	grave	bone	ICE-Trasse	M. Becker/M. Fröhlich/K. Balfanz/B. Kromer/R. Friedrich, Das 3. Jt. v. Chr. zwischen Saale und Unstrut - Kulturelle Veränderungen im Spiegel der Radiokohlenstoffdatierung. In: HARALD MELLER/H. W. ARZ/REINHARD JUNG/ROBERTO RISCH (Hrsg.), 2200 BC - Ein Klim
64	MAMS-18130	3895	19	51.4419	11.6889	n/a	grave	bone	ICE-Trasse	M. Becker/M. Fröhlich/K. Balfanz/B. Kromer/R. Friedrich, Das 3. Jt. v. Chr. zwischen Saale und Unstrut - Kulturelle Veränderungen im Spiegel der Radiokohlenstoffdatierung. In: HARALD MELLER/H. W. ARZ/REINHARD JUNG/ROBERTO RISCH (Hrsg.), 2200 BC - Ein Klim
64	MAMS-16907	3897	25	51.4419	11.6889	Bell Beaker	grave	bone	ICE-Trasse	M. Becker/M. Fröhlich/K. Balfanz/B. Kromer/R. Friedrich, Das 3. Jt. v. Chr. zwischen Saale und Unstrut - Kulturelle Veränderungen im Spiegel der Radiokohlenstoffdatierung. In: HARALD MELLER/H. W. ARZ/REINHARD JUNG/ROBERTO RISCH (Hrsg.), 2200 BC - Ein Klim
64	MAMS-17052	3897	20	51.4419	11.6889	n/a	grave	bone	ICE-Trasse	M. Becker/M. Fröhlich/K. Balfanz/B. Kromer/R. Friedrich, Das 3. Jt. v. Chr. zwischen Saale und Unstrut - Kulturelle Veränderungen im Spiegel der Radiokohlenstoffdatierung. In: HARALD MELLER/H. W. ARZ/REINHARD JUNG/ROBERTO RISCH (Hrsg.), 2200 BC - Ein Klim
86	MAMS-111787	3897	22	51.3281	11.755	Corded Ware	grave	bone	Oechlitz	M. Becker/M. Fröhlich/K. Balfanz/B. Kromer/R. Friedrich, Das 3. Jt. v. Chr. zwischen Saale und Unstrut - Kulturelle Veränderungen im Spiegel der Radiokohlenstoffdatierung. In: HARALD MELLER/H. W. ARZ/REINHARD JUNG/ROBERTO RISCH (Hrsg.), 2200 BC - Ein Klim
64	MAMS-17069	3898	19	51.4419	11.6889	n/a	grave	bone	ICE-Trasse	M. Becker/M. Fröhlich/K. Balfanz/B. Kromer/R. Friedrich, Das 3. Jt. v. Chr. zwischen Saale und Unstrut - Kulturelle Veränderungen im Spiegel der Radiokohlenstoffdatierung. In: HARALD MELLER/H. W. ARZ/REINHARD JUNG/ROBERTO RISCH (Hrsg.), 2200 BC - Ein Klim
64	MAMS-18137	3898	18	51.4419	11.6889	Corded Ware	grave	bone	ICE-Trasse	M. Becker/M. Fröhlich/K. Balfanz/B. Kromer/R. Friedrich, Das 3. Jt. v. Chr. zwischen Saale und Unstrut - Kulturelle Veränderungen im Spiegel der Radiokohlenstoffdatierung. In: HARALD MELLER/H. W. ARZ/REINHARD JUNG/ROBERTO RISCH (Hrsg.), 2200 BC - Ein Klim
86	MAMS-13858	3899	21	51.3281	11.755	Corded Ware	settlement	bone	Oechlitz	M. Becker/M. Fröhlich/K. Balfanz/B. Kromer/R. Friedrich, Das 3. Jt. v. Chr. zwischen Saale und Unstrut - Kulturelle Veränderungen im Spiegel der Radiokohlenstoffdatierung. In: HARALD MELLER/H. W. ARZ/REINHARD JUNG/ROBERTO RISCH (Hrsg.), 2200 BC - Ein Klim
64	MAMS-16026	3900	33	51.4419	11.6889	n/a	grave	bone	ICE-Trasse	M. Becker/M. Fröhlich/K. Balfanz/B. Kromer/R. Friedrich, Das 3. Jt. v. Chr. zwischen Saale und Unstrut - Kulturelle Veränderungen im Spiegel der Radiokohlenstoffdatierung. In: HARALD MELLER/H. W. ARZ/REINHARD JUNG/ROBERTO RISCH (Hrsg.), 2200 BC - Ein Klim
64	MAMS-17110	3900	22	51.4419	11.6889	Corded Ware	grave	bone	ICE-Trasse	M. Becker/M. Fröhlich/K. Balfanz/B. Kromer/R. Friedrich, Das 3. Jt. v. Chr. zwischen Saale und Unstrut - Kulturelle Veränderungen im Spiegel der Radiokohlenstoffdatierung. In: HARALD MELLER/H. W. ARZ/REINHARD JUNG/ROBERTO RISCH (Hrsg.), 2200 BC - Ein Klim
64	MAMS-16792	3900	20	51.4419	11.6889	Bell Beaker	grave	bone	ICE-Trasse	M. Becker/M. Fröhlich/K. Balfanz/B. Kromer/R. Friedrich, Das 3. Jt. v. Chr. zwischen Saale und Unstrut - Kulturelle Veränderungen im Spiegel der Radiokohlenstoffdatierung. In: HARALD MELLER/H. W. ARZ/REINHARD JUNG/ROBERTO RISCH (Hrsg.), 2200 BC - Ein Klim
64	MAMS-17116	3901	23	51.4419	11.6889	n/a	grave	bone	ICE-Trasse	M. Becker/M. Fröhlich/K. Balfanz/B. Kromer/R. Friedrich, Das 3. Jt. v. Chr. zwischen Saale und Unstrut - Kulturelle Veränderungen im Spiegel der Radiokohlenstoffdatierung. In: HARALD MELLER/H. W. ARZ/REINHARD JUNG/ROBERTO RISCH (Hrsg.), 2200 BC - Ein Klim
64	MAMS-12332	3902	25	51.4419	11.6889	n/a	grave	bone	ICE-Trasse	M. Becker/M. Fröhlich/K. Balfanz/B. Kromer/R. Friedrich, Das 3. Jt. v. Chr. zwischen Saale und Unstrut - Kulturelle Veränderungen im Spiegel der Radiokohlenstoffdatierung. In: HARALD MELLER/H. W. ARZ/REINHARD JUNG/ROBERTO RISCH (Hrsg.), 2200 BC - Ein Klim
86	MAMS-17090	3902	19	51.3281	11.755	Corded Ware	grave	bone	Oechlitz	M. Becker/M. Fröhlich/K. Balfanz/B. Kromer/R. Friedrich, Das 3. Jt. v. Chr. zwischen Saale und Unstrut - Kulturelle Veränderungen im Spiegel der Radiokohlenstoffdatierung. In: HARALD MELLER/H. W. ARZ/REINHARD JUNG/ROBERTO RISCH (Hrsg.), 2200 BC - Ein Klim
64	MAMS-18154	3903	18	51.4419	11.6889	n/a	grave	bone	ICE-Trasse	M. Becker/M. Fröhlich/K. Balfanz/B. Kromer/R. Friedrich, Das 3. Jt. v. Chr. zwischen Saale und Unstrut - Kulturelle Veränderungen im Spiegel der Radiokohlenstoffdatierung. In: HARALD MELLER/H. W. ARZ/REINHARD JUNG/ROBERTO RISCH (Hrsg.), 2200 BC - Ein Klim
64	MAMS-17924	3903	17	51.4419	11.6889	n/a	grave	bone	ICE-Trasse	M. Becker/M. Fröhlich/K. Balfanz/B. Kromer/R. Friedrich, Das 3. Jt. v. Chr. zwischen Saale und Unstrut - Kulturelle Veränderungen im Spiegel der Radiokohlenstoffdatierung. In: HARALD MELLER/H. W. ARZ/REINHARD JUNG/ROBERTO RISCH (Hrsg.), 2200 BC - Ein Klim
64	MAMS-12336	3904	22	51.4419	11.6889	Bell Beaker	grave	bone	ICE-Trasse	M. Becker/M. Fröhlich/K. Balfanz/B. Kromer/R. Friedrich, Das 3. Jt. v. Chr. zwischen Saale und Unstrut - Kulturelle Veränderungen im Spiegel der Radiokohlenstoffdatierung. In: HARALD MELLER/H. W. ARZ/REINHARD JUNG/ROBERTO RISCH (Hrsg.), 2200 BC - Ein Klim
64	MAMS-16009	3905	29	51.4419	11.6889	n/a	grave	bone	ICE-Trasse	M. Becker/M. Fröhlich/K. Balfanz/B. Kromer/R. Friedrich, Das 3. Jt. v. Chr. zwischen Saale und Unstrut - Kulturelle Veränderungen im Spiegel der Radiokohlenstoffdatierung. In: HARALD MELLER/H. W. ARZ/REINHARD JUNG/ROBERTO RISCH (Hrsg.), 2200 BC - Ein Klim
64	MAMS-18151	3905	20	51.4419	11.6889	n/a	grave	bone	ICE-Trasse	M. Becker/M. Fröhlich/K. Balfanz/B. Kromer/R. Friedrich, Das 3. Jt. v. Chr. zwischen Saale und Unstrut - Kulturelle Veränderungen im Spiegel der Radiokohlenstoffdatierung. In: HARALD MELLER/H. W. ARZ/REINHARD JUNG/ROBERTO RISCH (Hrsg.), 2200 BC - Ein Klim
64	MAMS-18136	3905	19	51.4419	11.6889	n/a	grave	bone	ICE-Trasse	M. Becker/M. Fröhlich/K. Balfanz/B. Kromer/R. Friedrich, Das 3. Jt. v. Chr. zwischen Saale und Unstrut - Kulturelle Veränderungen im Spiegel der Radiokohlenstoffdatierung. In: HARALD MELLER/H. W. ARZ/REINHARD JUNG/ROBERTO RISCH (Hrsg.), 2200 BC - Ein Klim
64	MAMS-17115	3906	22	51.4419	11.6889	n/a	grave	bone	ICE-Trasse	M. Becker/M. Fröhlich/K. Balfanz/B. Kromer/R. Friedrich, Das 3. Jt. v. Chr. zwischen Saale und Unstrut - Kulturelle Veränderungen im Spiegel der Radiokohlenstoffdatierung. In: HARALD MELLER/H. W. ARZ/REINHARD JUNG/ROBERTO RISCH (Hrsg.), 2200 BC - Ein Klim
86	MAMS-17105	3908	21	51.3281	11.755	Corded Ware	grave	bone	Oechlitz	M. Becker/M. Fröhlich/K. Balfanz/B. Kromer/R. Friedrich, Das 3. Jt. v. Chr. zwischen Saale und Unstrut - Kulturelle Veränderungen im Spiegel der Radiokohlenstoffdatierung. In: HARALD MELLER/H. W. ARZ/REINHARD JUNG/ROBERTO RISCH (Hrsg.), 2200 BC - Ein Klim
64	MAMS-16916	3909	29	51.4419	11.6889	Bell Beaker	grave	bone	ICE-Trasse	M. Becker/M. Fröhlich/K. Balfanz/B. Kromer/R. Friedrich, Das 3. Jt. v. Chr. zwischen Saale und Unstrut - Kulturelle Veränderungen im Spiegel der Radiokohlenstoffdatierung. In: HARALD MELLER/H. W. ARZ/REINHARD JUNG/ROBERTO RISCH (Hrsg.), 2200 BC - Ein Klim
86	MAMS-111790	3909	20	51.3281	11.755	Corded Ware	grave	bone	Oechlitz	M. Becker/M. Fröhlich/K. Balfanz/B. Kromer/R. Friedrich, Das 3. Jt. v. Chr. zwischen Saale und Unstrut - Kulturelle Veränderungen im Spiegel der Radiokohlenstoffdatierung. In: HARALD MELLER/H. W. ARZ/REINHARD JUNG/ROBERTO RISCH (Hrsg.), 2200 BC - Ein Klim
64	MAMS-17097	3914	25	51.4419	11.6889	Corded Ware	grave	bone	ICE-Trasse	M. Becker/M. Fröhlich/K. Balfanz/B. Kromer/R. Friedrich, Das 3. Jt. v. Chr. zwischen Saale und Unstrut - Kulturelle Veränderungen im Spiegel der Radiokohlenstoffdatierung. In: HARALD MELLER/H. W. ARZ/REINHARD JUNG/ROBERTO RISCH (Hrsg.), 2200 BC - Ein Klim
64	MAMS-18135	3915	18	51.4419	11.6889	n/a	grave	bone	ICE-Trasse	M. Becker/M. Fröhlich/K. Balfanz/B. Kromer/R. Friedrich, Das 3. Jt. v. Chr. zwischen Saale und Unstrut - Kulturelle Veränderungen im Spiegel der Radiokohlenstoffdatierung. In: HARALD MELLER/H. W. ARZ/REINHARD JUNG/ROBERTO RISCH (Hrsg.), 2200 BC - Ein Klim
64	MAMS-16038	3916	20	51.4419	11.6889	n/a	grave	bone	ICE-Trasse	M. Becker/M. Fröhlich/K. Balfanz/B. Kromer/R. Friedrich, Das 3. Jt. v. Chr. zwischen Saale und Unstrut - Kulturelle Veränderungen im Spiegel der Radiokohlenstoffdatierung. In: HARALD MELLER/H. W. ARZ/REINHARD JUNG/ROBERTO RISCH (Hrsg.), 2200 BC - Ein Klim
64	MAMS-17100	3917	21	51.4419	11.6889	n/a	grave	bone	ICE-Trasse	M. Becker/M. Fröhlich/K. Balfanz/B. Kromer/R. Friedrich, Das 3. Jt. v. Chr. zwischen Saale und Unstrut - Kulturelle Veränderungen im Spiegel der Radiokohlenstoffdatierung. In: HARALD MELLER/H. W. ARZ/REINHARD JUNG/ROBERTO RISCH (Hrsg.), 2200 BC - Ein Klim
64	MAMS-16734	3918	29	51.4419	11.6889	n/a	grave	bone	ICE-Trasse	M. Becker/M. Fröhlich/K. Balfanz/B. Kromer/R. Friedrich, Das 3. Jt. v. Chr. zwischen Saale und Unstrut - Kulturelle Veränderungen im Spiegel der Radiokohlenstoffdatierung. In: HARALD MELLER/H. W. ARZ/REINHARD JUNG/ROBERTO RISCH (Hrsg.), 2200 BC - Ein Klim
64	MAMS-18147	3918	20	51.4419	11.6889	n/a	grave	bone	ICE-Trasse	M. Becker/M. Fröhlich/K. Balfanz/B. Kromer/R. Friedrich, Das 3. Jt. v. Chr. zwischen Saale und Unstrut - Kulturelle Veränderungen im Spiegel der Radiokohlenstoffdatierung. In: HARALD MELLER/H. W. ARZ/REINHARD JUNG/ROBERTO RISCH (Hrsg.), 2200 BC - Ein Klim
64	MAMS-18132	3928	19	51.4419	11.6889	Corded Ware	grave	bone	ICE-Trasse	M. Becker/M. Fröhlich/K. Balfanz/B. Kromer/R. Friedrich, Das 3. Jt. v. Chr. zwischen Saale und Unstrut - Kulturelle Veränderungen im Spiegel der Radiokohlenstoffdatierung. In: HARALD MELLER/H. W. ARZ/REINHARD JUNG/ROBERTO RISCH (Hrsg.), 2200 BC - Ein Klim
64	MAMS-12335	3931	28	51.4419	11.6889	n/a	grave	bone	ICE-Trasse	M. Becker/M. Fröhlich/K. Balfanz/B. Kromer/R. Friedrich, Das 3. Jt. v. Chr. zwischen Saale und Unstrut - Kulturelle Veränderungen im Spiegel der Radiokohlenstoffdatierung. In: HARALD MELLER/H. W. ARZ/REINHARD JUNG/ROBERTO RISCH (Hrsg.), 2200 BC - Ein Klim
86	MAMS-111784	3933	21	51.3281	11.755	n/a	grave	bone	Oechlitz	M. Becker/M. Fröhlich/K. Balfanz/B. Kromer/R. Friedrich, Das 3. Jt. v. Chr. zwischen Saale und Unstrut - Kulturelle Veränderungen im Spiegel der Radiokohlenstoffdatierung. In: HARALD MELLER/H. W. ARZ/REINHARD JUNG/ROBERTO RISCH (Hrsg.), 2200 BC - Ein Klim
64	MAMS-17121	3935	23	51.4419	11.6889	n/a	grave	bone	ICE-Trasse	M. Becker/M. Fröhlich/K. Balfanz/B. Kromer/R. Friedrich, Das 3. Jt. v. Chr. zwischen Saale und Unstrut - Kulturelle Veränderungen im Spiegel der Radiokohlenstoffdatierung. In: HARALD MELLER/H. W. ARZ/REINHARD JUNG/ROBERTO RISCH (Hrsg.), 2200 BC - Ein Klim
64	MAMS-17091	3935	22	51.4419	11.6889	n/a	grave	bone	ICE-Trasse	M. Becker/M. Fröhlich/K. Balfanz/B. Kromer/R. Friedrich, Das 3. Jt. v. Chr. zwischen Saale und Unstrut - Kulturelle Veränderungen im Spiegel der Radiokohlenstoffdatierung. In: HARALD MELLER/H. W. ARZ/REINHARD JUNG/ROBERTO RISCH (Hrsg.), 2200 BC - Ein Klim
64	MAMS-18141	3935	20	51.4419	11.6889	n/a	grave	bone	ICE-Trasse	M. Becker/M. Fröhlich/K. Balfanz/B. Kromer/R. Friedrich, Das 3. Jt. v. Chr. zwischen Saale und Unstrut - Kulturelle Veränderungen im Spiegel der Radiokohlenstoffdatierung. In: HARALD MELLER/H. W. ARZ/REINHARD JUNG/ROBERTO RISCH (Hrsg.), 2200 BC - Ein Klim
86	MAMS-17269	3935	24	51.3281	11.755	Corded Ware	grave	bone	Oechlitz	M. Becker/M. Fröhlich/K. Balfanz/B. Kromer/R. Friedrich, Das 3. Jt. v. Chr. zwischen Saale und Unstrut - Kulturelle Veränderungen im Spiegel der Radiokohlenstoffdatierung. In: HARALD MELLER/H. W. ARZ/REINHARD JUNG/ROBERTO RISCH (Hrsg.), 2200 BC - Ein Klim
64	MAMS-18149	3937	22	51.4419	11.6889	n/a	grave	bone	ICE-Trasse	M. Becker/M. Fröhlich/K. Balfanz/B. Kromer/R. Friedrich, Das 3. Jt. v. Chr. zwischen Saale und Unstrut - Kulturelle Veränderungen im Spiegel der Radiokohlenstoffdatierung. In: HARALD MELLER/H. W. ARZ/REINHARD JUNG/ROBERTO RISCH (Hrsg.), 2200 BC - Ein Klim
64	MAMS-18139	3937	21	51.4419	11.6889	n/a	grave	bone	ICE-Trasse	M. Becker/M. Fröhlich/K. Balfanz/B. Kromer/R. Friedrich, Das 3. Jt. v. Chr. zwischen Saale und Unstrut - Kulturelle Veränderungen im Spiegel der Radiokohlenstoffdatierung. In: HARALD MELLER/H. W. ARZ/REINHARD JUNG/ROBERTO RISCH (Hrsg.), 2200 BC - Ein Klim
64	MAMS-17921	3937	19	51.4419	11.6889	n/a	grave	bone	ICE-Trasse	M. Becker/M. Fröhlich/K. Balfanz/B. Kromer/R. Friedrich, Das 3. Jt. v. Chr. zwischen Saale und Unstrut - Kulturelle Veränderungen im Spiegel der Radiokohlenstoffdatierung. In: HARALD MELLER/H. W. ARZ/REINHARD JUNG/ROBERTO RISCH (Hrsg.), 2200 BC - Ein Klim
64	MAMS-17114	3939	23	51.4419	11.6889	n/a	grave	bone	ICE-Trasse	M. Becker/M. Fröhlich/K. Balfanz/B. Kromer/R. Friedrich, Das 3. Jt. v. Chr. zwischen Saale und Unstrut - Kulturelle Veränderungen im Spiegel der Radiokohlenstoffdatierung. In: HARALD MELLER/H. W. ARZ/REINHARD JUNG/ROBERTO RISCH (Hrsg.), 2200 BC - Ein Klim
64	MAMS-17911	3939	18	51.4419	11.6889	n/a	grave	bone	ICE-Trasse	M. Becker/M. Fröhlich/K. Balfanz/B. Kromer/R. Friedrich, Das 3. Jt. v. Chr. zwischen Saale und Unstrut - Kulturelle Veränderungen im Spiegel der Radiokohlenstoffdatierung. In: HARALD MELLER/H. W. ARZ/REINHARD JUNG/ROBERTO RISCH (Hrsg.), 2200 BC - Ein Klim
86	MAMS-16908	3941	25	51.3281	11.755	n/a	grave	bone	Oechlitz	M. Becker/M. Fröhlich/K. Balfanz/B. Kromer/R. Friedrich, Das 3. Jt. v. Chr. zwischen Saale und Unstrut - Kulturelle Veränderungen im Spiegel der Radiokohlenstoffdatierung. In: HARALD MELLER/H. W. ARZ/REINHARD JUNG/ROBERTO RISCH (Hrsg.), 2200 BC - Ein Klim
64	MAMS-21681	3944	32	51.4419	11.6889	n/a	settlement	bone	ICE-Trasse	M. Becker/M. Fröhlich/K. Balfanz/B. Kromer/R. Friedrich, Das 3. Jt. v. Chr. zwischen Saale und Unstrut - Kulturelle Veränderungen im Spiegel der Radiokohlenstoffdatierung. In: HARALD MELLER/H. W. ARZ/REINHARD JUNG/ROBERTO RISCH (Hrsg.), 2200 BC - Ein Klim
64	MAMS-18145	3946	22	51.4419	11.6889	n/a	grave	bone	ICE-Trasse	M. Becker/M. Fröhlich/K. Balfanz/B. Kromer/R. Friedrich, Das 3. Jt. v. Chr. zwischen Saale und Unstrut - Kulturelle Veränderungen im Spiegel der Radiokohlenstoffdatierung. In: HARALD MELLER/H. W. ARZ/REINHARD JUNG/ROBERTO RISCH (Hrsg.), 2200 BC - Ein Klim
64	MAMS-17118	3949	23	51.4419	11.6889	Corded Ware	grave	bone	ICE-Trasse	M. Becker/M. Fröhlich/K. Balfanz/B. Kromer/R. Friedrich, Das 3. Jt. v. Chr. zwischen Saale und Unstrut - Kulturelle Veränderungen im Spiegel der Radiokohlenstoffdatierung. In: HARALD MELLER/H. W. ARZ/REINHARD JUNG/ROBERTO RISCH (Hrsg.), 2200 BC - Ein Klim
64	MAMS-18142	3949	20	51.4419	11.6889	Corded Ware	grave	dentin	ICE-Trasse	M. Becker/M. Fröhlich/K. Balfanz/B. Kromer/R. Friedrich, Das 3. Jt. v. Chr. zwischen Saale und Unstrut - Kulturelle Veränderungen im Spiegel der Radiokohlenstoffdatierung. In: HARALD MELLER/H. W. ARZ/REINHARD JUNG/ROBERTO RISCH (Hrsg.), 2200 BC - Ein Klim
64	MAMS-17096	3950	25	51.4419	11.6889	n/a	grave	bone	ICE-Trasse	M. Becker/M. Fröhlich/K. Balfanz/B. Kromer/R. Friedrich, Das 3. Jt. v. Chr. zwischen Saale und Unstrut - Kulturelle Veränderungen im Spiegel der Radiokohlenstoffdatierung. In: HARALD MELLER/H. W. ARZ/REINHARD JUNG/ROBERTO RISCH (Hrsg.), 2200 BC - Ein Klim
64	MAMS-17103	3951	21	51.4419	11.6889	n/a	grave	bone	ICE-Trasse	M. Becker/M. Fröhlich/K. Balfanz/B. Kromer/R. Friedrich, Das 3. Jt. v. Chr. zwischen Saale und Unstrut - Kulturelle Veränderungen im Spiegel der Radiokohlenstoffdatierung. In: HARALD MELLER/H. W. ARZ/REINHARD JUNG/ROBERTO RISCH (Hrsg.), 2200 BC - Ein Klim
64	MAMS-17112	3952	22	51.4419	11.6889	n/a	grave	bone	ICE-Trasse	M. Becker/M. Fröhlich/K. Balfanz/B. Kromer/R. Friedrich, Das 3. Jt. v. Chr. zwischen Saale und Unstrut - Kulturelle Veränderungen im Spiegel der Radiokohlenstoffdatierung. In: HARALD MELLER/H. W. ARZ/REINHARD JUNG/ROBERTO RISCH (Hrsg.), 2200 BC - Ein Klim
64	MAMS-18143	3952	21	51.4419	11.6889	n/a	grave	bone	ICE-Trasse	M. Becker/M. Fröhlich/K. Balfanz/B. Kromer/R. Friedrich, Das 3. Jt. v. Chr. zwischen Saale und Unstrut - Kulturelle Veränderungen im Spiegel der Radiokohlenstoffdatierung. In: HARALD MELLER/H. W. ARZ/REINHARD JUNG/ROBERTO RISCH (Hrsg.), 2200 BC - Ein Klim
7	KIA-40715	3953	35	51.3799	11.8824	Corded Ware	grave	bone	Bad Lauchstädt	M. Becker/M. Fröhlich/K. Balfanz/B. Kromer/R. Friedrich, Das 3. Jt. v. Chr. zwischen Saale und Unstrut - Kulturelle Veränderungen im Spiegel der Radiokohlenstoffdatierung. In: HARALD MELLER/H. W. ARZ/REINHARD JUNG/ROBERTO RISCH (Hrsg.), 2200 BC - Ein Klim
64	MAMS-17098	3954	27	51.4419	11.6889	Corded Ware	grave	bone	ICE-Trasse	M. Becker/M. Fröhlich/K. Balfanz/B. Kromer/R. Friedrich, Das 3. Jt. v. Chr. zwischen Saale und Unstrut - Kulturelle Veränderungen im Spiegel der Radiokohlenstoffdatierung. In: HARALD MELLER/H. W. ARZ/REINHARD JUNG/ROBERTO RISCH (Hrsg.), 2200 BC - Ein Klim
64	MAMS-21683	3958	31	51.4419	11.6889	n/a	grave	bone	ICE-Trasse	M. Becker/M. Fröhlich/K. Balfanz/B. Kromer/R. Friedrich, Das 3. Jt. v. Chr. zwischen Saale und Unstrut - Kulturelle Veränderungen im Spiegel der Radiokohlenstoffdatierung. In: HARALD MELLER/H. W. ARZ/REINHARD JUNG/ROBERTO RISCH (Hrsg.), 2200 BC - Ein Klim
64	MAMS-17267	3959	18	51.4419	11.6889	n/a	grave	bone	ICE-Trasse	M. Becker/M. Fröhlich/K. Balfanz/B. Kromer/R. Friedrich, Das 3. Jt. v. Chr. zwischen Saale und Unstrut - Kulturelle Veränderungen im Spiegel der Radiokohlenstoffdatierung. In: HARALD MELLER/H. W. ARZ/REINHARD JUNG/ROBERTO RISCH (Hrsg.), 2200 BC - Ein Klim
86	MAMS-111776	3959	39	51.3281	11.755	Corded Ware	grave	bone	Oechlitz	M. Becker/M. Fröhlich/K. Balfanz/B. Kromer/R. Friedrich, Das 3. Jt. v. Chr. zwischen Saale und Unstrut - Kulturelle Veränderungen im Spiegel der Radiokohlenstoffdatierung. In: HARALD MELLER/H. W. ARZ/REINHARD JUNG/ROBERTO RISCH (Hrsg.), 2200 BC - Ein Klim
7	KIA-40717	3963	29	51.3799	11.8824	Corded Ware	grave	bone	Bad Lauchstädt	M. Becker/M. Fröhlich/K. Balfanz/B. Kromer/R. Friedrich, Das 3. Jt. v. Chr. zwischen Saale und Unstrut - Kulturelle Veränderungen im Spiegel der Radiokohlenstoffdatierung. In: HARALD MELLER/H. W. ARZ/REINHARD JUNG/ROBERTO RISCH (Hrsg.), 2200 BC - Ein Klim
64	MAMS-17277	3963	19	51.4419	11.6889	n/a	settlement	bone	ICE-Trasse	M. Becker/M. Fröhlich/K. Balfanz/B. Kromer/R. Friedrich, Das 3. Jt. v. Chr. zwischen Saale und Unstrut - Kulturelle Veränderungen im Spiegel der Radiokohlenstoffdatierung. In: HARALD MELLER/H. W. ARZ/REINHARD JUNG/ROBERTO RISCH (Hrsg.), 2200 BC - Ein Klim
64	MAMS-12402	3967	36	51.4419	11.6889	n/a	miscellaneous	bone	ICE-Trasse	M. Becker/M. Fröhlich/K. Balfanz/B. Kromer/R. Friedrich, Das 3. Jt. v. Chr. zwischen Saale und Unstrut - Kulturelle Veränderungen im Spiegel der Radiokohlenstoffdatierung. In: HARALD MELLER/H. W. ARZ/REINHARD JUNG/ROBERTO RISCH (Hrsg.), 2200 BC - Ein Klim
64	MAMS-17049	3968	26	51.4419	11.6889	Corded Ware	grave	bone	ICE-Trasse	M. Becker/M. Fröhlich/K. Balfanz/B. Kromer/R. Friedrich, Das 3. Jt. v. Chr. zwischen Saale und Unstrut - Kulturelle Veränderungen im Spiegel der Radiokohlenstoffdatierung. In: HARALD MELLER/H. W. ARZ/REINHARD JUNG/ROBERTO RISCH (Hrsg.), 2200 BC - Ein Klim
86	MAMS-111749	3974	26	51.3281	11.755	Corded Ware	grave	bone	Oechlitz	M. Becker/M. Fröhlich/K. Balfanz/B. Kromer/R. Friedrich, Das 3. Jt. v. Chr. zwischen Saale und Unstrut - Kulturelle Veränderungen im Spiegel der Radiokohlenstoffdatierung. In: HARALD MELLER/H. W. ARZ/REINHARD JUNG/ROBERTO RISCH (Hrsg.), 2200 BC - Ein Klim
86	MAMS-17176	3977	20	51.3281	11.755	n/a	miscellaneous	bone	Oechlitz	M. Becker/M. Fröhlich/K. Balfanz/B. Kromer/R. Friedrich, Das 3. Jt. v. Chr. zwischen Saale und Unstrut - Kulturelle Veränderungen im Spiegel der Radiokohlenstoffdatierung. In: HARALD MELLER/H. W. ARZ/REINHARD JUNG/ROBERTO RISCH (Hrsg.), 2200 BC - Ein Klim
86	MAMS-17107	3978	21	51.3281	11.755	n/a	grave	bone	Oechlitz	M. Becker/M. Fröhlich/K. Balfanz/B. Kromer/R. Friedrich, Das 3. Jt. v. Chr. zwischen Saale und Unstrut - Kulturelle Veränderungen im Spiegel der Radiokohlenstoffdatierung. In: HARALD MELLER/H. W. ARZ/REINHARD JUNG/ROBERTO RISCH (Hrsg.), 2200 BC - Ein Klim
64	MAMS-12334	3979	27	51.4419	11.6889	n/a	grave	bone	ICE-Trasse	M. Becker/M. Fröhlich/K. Balfanz/B. Kromer/R. Friedrich, Das 3. Jt. v. Chr. zwischen Saale und Unstrut - Kulturelle Veränderungen im Spiegel der Radiokohlenstoffdatierung. In: HARALD MELLER/H. W. ARZ/REINHARD JUNG/ROBERTO RISCH (Hrsg.), 2200 BC - Ein Klim
64	MAMS-17078	3979	19	51.4419	11.6889	n/a	grave	bone	ICE-Trasse	M. Becker/M. Fröhlich/K. Balfanz/B. Kromer/R. Friedrich, Das 3. Jt. v. Chr. zwischen Saale und Unstrut - Kulturelle Veränderungen im Spiegel der Radiokohlenstoffdatierung. In: HARALD MELLER/H. W. ARZ/REINHARD JUNG/ROBERTO RISCH (Hrsg.), 2200 BC - Ein Klim
86	MAMS-21688	3982	29	51.3281	11.755	n/a	grave	bone	Oechlitz	M. Becker/M. Fröhlich/K. Balfanz/B. Kromer/R. Friedrich, Das 3. Jt. v. Chr. zwischen Saale und Unstrut - Kulturelle Veränderungen im Spiegel der Radiokohlenstoffdatierung. In: HARALD MELLER/H. W. ARZ/REINHARD JUNG/ROBERTO RISCH (Hrsg.), 2200 BC - Ein Klim
86	MAMS-111785	3982	21	51.3281	11.755	n/a	grave	bone	Oechlitz	M. Becker/M. Fröhlich/K. Balfanz/B. Kromer/R. Friedrich, Das 3. Jt. v. Chr. zwischen Saale und Unstrut - Kulturelle Veränderungen im Spiegel der Radiokohlenstoffdatierung. In: HARALD MELLER/H. W. ARZ/REINHARD JUNG/ROBERTO RISCH (Hrsg.), 2200 BC - Ein Klim
64	MAMS-17085	3984	24	51.4419	11.6889	n/a	grave	bone	ICE-Trasse	M. Becker/M. Fröhlich/K. Balfanz/B. Kromer/R. Friedrich, Das 3. Jt. v. Chr. zwischen Saale und Unstrut - Kulturelle Veränderungen im Spiegel der Radiokohlenstoffdatierung. In: HARALD MELLER/H. W. ARZ/REINHARD JUNG/ROBERTO RISCH (Hrsg.), 2200 BC - Ein Klim
64	MAMS-18157	3986	18	51.4419	11.6889	n/a	grave	bone	ICE-Trasse	M. Becker/M. Fröhlich/K. Balfanz/B. Kromer/R. Friedrich, Das 3. Jt. v. Chr. zwischen Saale und Unstrut - Kulturelle Veränderungen im Spiegel der Radiokohlenstoffdatierung. In: HARALD MELLER/H. W. ARZ/REINHARD JUNG/ROBERTO RISCH (Hrsg.), 2200 BC - Ein Klim
86	MAMS-17183	3986	21	51.3281	11.755	n/a	grave	bone	Oechlitz	M. Becker/M. Fröhlich/K. Balfanz/B. Kromer/R. Friedrich, Das 3. Jt. v. Chr. zwischen Saale und Unstrut - Kulturelle Veränderungen im Spiegel der Radiokohlenstoffdatierung. In: HARALD MELLER/H. W. ARZ/REINHARD JUNG/ROBERTO RISCH (Hrsg.), 2200 BC - Ein Klim
86	MAMS-111775	3988	29	51.3281	11.755	Corded Ware	grave	bone	Oechlitz	M. Becker/M. Fröhlich/K. Balfanz/B. Kromer/R. Friedrich, Das 3. Jt. v. Chr. zwischen Saale und Unstrut - Kulturelle Veränderungen im Spiegel der Radiokohlenstoffdatierung. In: HARALD MELLER/H. W. ARZ/REINHARD JUNG/ROBERTO RISCH (Hrsg.), 2200 BC - Ein Klim
86	MAMS-111774	3989	29	51.3281	11.755	Corded Ware	grave	bone	Oechlitz	M. Becker/M. Fröhlich/K. Balfanz/B. Kromer/R. Friedrich, Das 3. Jt. v. Chr. zwischen Saale und Unstrut - Kulturelle Veränderungen im Spiegel der Radiokohlenstoffdatierung. In: HARALD MELLER/H. W. ARZ/REINHARD JUNG/ROBERTO RISCH (Hrsg.), 2200 BC - Ein Klim
86	MAMS-17073	3989	20	51.3281	11.755	Corded Ware	grave	bone	Oechlitz	M. Becker/M. Fröhlich/K. Balfanz/B. Kromer/R. Friedrich, Das 3. Jt. v. Chr. zwischen Saale und Unstrut - Kulturelle Veränderungen im Spiegel der Radiokohlenstoffdatierung. In: HARALD MELLER/H. W. ARZ/REINHARD JUNG/ROBERTO RISCH (Hrsg.), 2200 BC - Ein Klim
64	MAMS-12329	3991	26	51.4419	11.6889	n/a	grave	bone	ICE-Trasse	M. Becker/M. Fröhlich/K. Balfanz/B. Kromer/R. Friedrich, Das 3. Jt. v. Chr. zwischen Saale und Unstrut - Kulturelle Veränderungen im Spiegel der Radiokohlenstoffdatierung. In: HARALD MELLER/H. W. ARZ/REINHARD JUNG/ROBERTO RISCH (Hrsg.), 2200 BC - Ein Klim
86	MAMS-17063	3991	20	51.3281	11.755	n/a	grave	bone	Oechlitz	M. Becker/M. Fröhlich/K. Balfanz/B. Kromer/R. Friedrich, Das 3. Jt. v. Chr. zwischen Saale und Unstrut - Kulturelle Veränderungen im Spiegel der Radiokohlenstoffdatierung. In: HARALD MELLER/H. W. ARZ/REINHARD JUNG/ROBERTO RISCH (Hrsg.), 2200 BC - Ein Klim
86	MAMS-17079	3992	22	51.3281	11.755	Corded Ware	grave	bone	Oechlitz	M. Becker/M. Fröhlich/K. Balfanz/B. Kromer/R. Friedrich, Das 3. Jt. v. Chr. zwischen Saale und Unstrut - Kulturelle Veränderungen im Spiegel der Radiokohlenstoffdatierung. In: HARALD MELLER/H. W. ARZ/REINHARD JUNG/ROBERTO RISCH (Hrsg.), 2200 BC - Ein Klim
64	MAMS-17086	3995	23	51.4419	11.6889	n/a	miscellaneous	bone	ICE-Trasse	M. Becker/M. Fröhlich/K. Balfanz/B. Kromer/R. Friedrich, Das 3. Jt. v. Chr. zwischen Saale und Unstrut - Kulturelle Veränderungen im Spiegel der Radiokohlenstoffdatierung. In: HARALD MELLER/H. W. ARZ/REINHARD JUNG/ROBERTO RISCH (Hrsg.), 2200 BC - Ein Klim
64	MAMS-18158	3995	19	51.4419	11.6889	n/a	grave	bone	ICE-Trasse	M. Becker/M. Fröhlich/K. Balfanz/B. Kromer/R. Friedrich, Das 3. Jt. v. Chr. zwischen Saale und Unstrut - Kulturelle Veränderungen im Spiegel der Radiokohlenstoffdatierung. In: HARALD MELLER/H. W. ARZ/REINHARD JUNG/ROBERTO RISCH (Hrsg.), 2200 BC - Ein Klim
86	MAMS-17179	3995	20	51.3281	11.755	Corded Ware	grave	bone	Oechlitz	M. Becker/M. Fröhlich/K. Balfanz/B. Kromer/R. Friedrich, Das 3. Jt. v. Chr. zwischen Saale und Unstrut - Kulturelle Veränderungen im Spiegel der Radiokohlenstoffdatierung. In: HARALD MELLER/H. W. ARZ/REINHARD JUNG/ROBERTO RISCH (Hrsg.), 2200 BC - Ein Klim
64	MAMS-17076	3996	22	51.4419	11.6889	n/a	grave	bone	ICE-Trasse	M. Becker/M. Fröhlich/K. Balfanz/B. Kromer/R. Friedrich, Das 3. Jt. v. Chr. zwischen Saale und Unstrut - Kulturelle Veränderungen im Spiegel der Radiokohlenstoffdatierung. In: HARALD MELLER/H. W. ARZ/REINHARD JUNG/ROBERTO RISCH (Hrsg.), 2200 BC - Ein Klim
86	MAMS-111834	3996	23	51.3281	11.755	Corded Ware	grave	bone	Oechlitz	M. Becker/M. Fröhlich/K. Balfanz/B. Kromer/R. Friedrich, Das 3. Jt. v. Chr. zwischen Saale und Unstrut - Kulturelle Veränderungen im Spiegel der Radiokohlenstoffdatierung. In: HARALD MELLER/H. W. ARZ/REINHARD JUNG/ROBERTO RISCH (Hrsg.), 2200 BC - Ein Klim
123	MAMS-21677	3997	28	51.4419	11.6889	Corded Ware	grave	bone	Wetzendorf	M. Becker/M. Fröhlich/K. Balfanz/B. Kromer/R. Friedrich, Das 3. Jt. v. Chr. zwischen Saale und Unstrut - Kulturelle Veränderungen im Spiegel der Radiokohlenstoffdatierung. In: HARALD MELLER/H. W. ARZ/REINHARD JUNG/ROBERTO RISCH (Hrsg.), 2200 BC - Ein Klim
86	MAMS-17064	3999	19	51.3281	11.755	Corded Ware	grave	bone	Oechlitz	M. Becker/M. Fröhlich/K. Balfanz/B. Kromer/R. Friedrich, Das 3. Jt. v. Chr. zwischen Saale und Unstrut - Kulturelle Veränderungen im Spiegel der Radiokohlenstoffdatierung. In: HARALD MELLER/H. W. ARZ/REINHARD JUNG/ROBERTO RISCH (Hrsg.), 2200 BC - Ein Klim
86	MAMS-17174	4002	23	51.3281	11.755	Corded Ware	miscellaneous	bone	Oechlitz	M. Becker/M. Fröhlich/K. Balfanz/B. Kromer/R. Friedrich, Das 3. Jt. v. Chr. zwischen Saale und Unstrut - Kulturelle Veränderungen im Spiegel der Radiokohlenstoffdatierung. In: HARALD MELLER/H. W. ARZ/REINHARD JUNG/ROBERTO RISCH (Hrsg.), 2200 BC - Ein Klim
86	MAMS-17072	4002	20	51.3281	11.755	Corded Ware	grave	bone	Oechlitz	M. Becker/M. Fröhlich/K. Balfanz/B. Kromer/R. Friedrich, Das 3. Jt. v. Chr. zwischen Saale und Unstrut - Kulturelle Veränderungen im Spiegel der Radiokohlenstoffdatierung. In: HARALD MELLER/H. W. ARZ/REINHARD JUNG/ROBERTO RISCH (Hrsg.), 2200 BC - Ein Klim
64	MAMS-17056	4003	20	51.4419	11.6889	n/a	settlement	bone	ICE-Trasse	M. Becker/M. Fröhlich/K. Balfanz/B. Kromer/R. Friedrich, Das 3. Jt. v. Chr. zwischen Saale und Unstrut - Kulturelle Veränderungen im Spiegel der Radiokohlenstoffdatierung. In: HARALD MELLER/H. W. ARZ/REINHARD JUNG/ROBERTO RISCH (Hrsg.), 2200 BC - Ein Klim
64	MAMS-13851	4004	32	51.4419	11.6889	n/a	settlement	bone	ICE-Trasse	M. Becker/M. Fröhlich/K. Balfanz/B. Kromer/R. Friedrich, Das 3. Jt. v. Chr. zwischen Saale und Unstrut - Kulturelle Veränderungen im Spiegel der Radiokohlenstoffdatierung. In: HARALD MELLER/H. W. ARZ/REINHARD JUNG/ROBERTO RISCH (Hrsg.), 2200 BC - Ein Klim
64	MAMS-17089	4004	22	51.4419	11.6889	n/a	grave	bone	ICE-Trasse	M. Becker/M. Fröhlich/K. Balfanz/B. Kromer/R. Friedrich, Das 3. Jt. v. Chr. zwischen Saale und Unstrut - Kulturelle Veränderungen im Spiegel der Radiokohlenstoffdatierung. In: HARALD MELLER/H. W. ARZ/REINHARD JUNG/ROBERTO RISCH (Hrsg.), 2200 BC - Ein Klim
86	MAMS-17177	4005	20	51.3281	11.755	Corded Ware	grave	bone	Oechlitz	M. Becker/M. Fröhlich/K. Balfanz/B. Kromer/R. Friedrich, Das 3. Jt. v. Chr. zwischen Saale und Unstrut - Kulturelle Veränderungen im Spiegel der Radiokohlenstoffdatierung. In: HARALD MELLER/H. W. ARZ/REINHARD JUNG/ROBERTO RISCH (Hrsg.), 2200 BC - Ein Klim
86	MAMS-17087	4006	28	51.3281	11.755	Corded Ware	grave	bone	Oechlitz	M. Becker/M. Fröhlich/K. Balfanz/B. Kromer/R. Friedrich, Das 3. Jt. v. Chr. zwischen Saale und Unstrut - Kulturelle Veränderungen im Spiegel der Radiokohlenstoffdatierung. In: HARALD MELLER/H. W. ARZ/REINHARD JUNG/ROBERTO RISCH (Hrsg.), 2200 BC - Ein Klim
86	MAMS-17104	4006	22	51.3281	11.755	Corded Ware	grave	bone	Oechlitz	M. Becker/M. Fröhlich/K. Balfanz/B. Kromer/R. Friedrich, Das 3. Jt. v. Chr. zwischen Saale und Unstrut - Kulturelle Veränderungen im Spiegel der Radiokohlenstoffdatierung. In: HARALD MELLER/H. W. ARZ/REINHARD JUNG/ROBERTO RISCH (Hrsg.), 2200 BC - Ein Klim
64	MAMS-111754	4007	20	51.4419	11.6889	n/a	well	bone	ICE-Trasse	M. Becker/M. Fröhlich/K. Balfanz/B. Kromer/R. Friedrich, Das 3. Jt. v. Chr. zwischen Saale und Unstrut - Kulturelle Veränderungen im Spiegel der Radiokohlenstoffdatierung. In: HARALD MELLER/H. W. ARZ/REINHARD JUNG/ROBERTO RISCH (Hrsg.), 2200 BC - Ein Klim
86	MAMS-111750	4007	25	51.3281	11.755	Corded Ware	miscellaneous	bone	Oechlitz	M. Becker/M. Fröhlich/K. Balfanz/B. Kromer/R. Friedrich, Das 3. Jt. v. Chr. zwischen Saale und Unstrut - Kulturelle Veränderungen im Spiegel der Radiokohlenstoffdatierung. In: HARALD MELLER/H. W. ARZ/REINHARD JUNG/ROBERTO RISCH (Hrsg.), 2200 BC - Ein Klim
123	MAMS-21672	4007	29	51.4419	11.6889	Corded Ware	grave	bone	Wetzendorf	M. Becker/M. Fröhlich/K. Balfanz/B. Kromer/R. Friedrich, Das 3. Jt. v. Chr. zwischen Saale und Unstrut - Kulturelle Veränderungen im Spiegel der Radiokohlenstoffdatierung. In: HARALD MELLER/H. W. ARZ/REINHARD JUNG/ROBERTO RISCH (Hrsg.), 2200 BC - Ein Klim
86	MAMS-17106	4011	21	51.3281	11.755	Corded Ware	grave	bone	Oechlitz	M. Becker/M. Fröhlich/K. Balfanz/B. Kromer/R. Friedrich, Das 3. Jt. v. Chr. zwischen Saale und Unstrut - Kulturelle Veränderungen im Spiegel der Radiokohlenstoffdatierung. In: HARALD MELLER/H. W. ARZ/REINHARD JUNG/ROBERTO RISCH (Hrsg.), 2200 BC - Ein Klim
64	MAMS-16020	4014	30	51.4419	11.6889	n/a	grave	bone	ICE-Trasse	M. Becker/M. Fröhlich/K. Balfanz/B. Kromer/R. Friedrich, Das 3. Jt. v. Chr. zwischen Saale und Unstrut - Kulturelle Veränderungen im Spiegel der Radiokohlenstoffdatierung. In: HARALD MELLER/H. W. ARZ/REINHARD JUNG/ROBERTO RISCH (Hrsg.), 2200 BC - Ein Klim
64	MAMS-17050	4014	21	51.4419	11.6889	Corded Ware	grave	bone	ICE-Trasse	M. Becker/M. Fröhlich/K. Balfanz/B. Kromer/R. Friedrich, Das 3. Jt. v. Chr. zwischen Saale und Unstrut - Kulturelle Veränderungen im Spiegel der Radiokohlenstoffdatierung. In: HARALD MELLER/H. W. ARZ/REINHARD JUNG/ROBERTO RISCH (Hrsg.), 2200 BC - Ein Klim
86	MAMS-17083	4014	22	51.3281	11.755	Corded Ware	miscellaneous	bone	Oechlitz	M. Becker/M. Fröhlich/K. Balfanz/B. Kromer/R. Friedrich, Das 3. Jt. v. Chr. zwischen Saale und Unstrut - Kulturelle Veränderungen im Spiegel der Radiokohlenstoffdatierung. In: HARALD MELLER/H. W. ARZ/REINHARD JUNG/ROBERTO RISCH (Hrsg.), 2200 BC - Ein Klim
86	MAMS-17060	4014	20	51.3281	11.755	Corded Ware	grave	bone	Oechlitz	M. Becker/M. Fröhlich/K. Balfanz/B. Kromer/R. Friedrich, Das 3. Jt. v. Chr. zwischen Saale und Unstrut - Kulturelle Veränderungen im Spiegel der Radiokohlenstoffdatierung. In: HARALD MELLER/H. W. ARZ/REINHARD JUNG/ROBERTO RISCH (Hrsg.), 2200 BC - Ein Klim
7	KIA-40716	4015	33	51.3799	11.8824	Corded Ware	grave	bone	Bad Lauchstädt	M. Becker/M. Fröhlich/K. Balfanz/B. Kromer/R. Friedrich, Das 3. Jt. v. Chr. zwischen Saale und Unstrut - Kulturelle Veränderungen im Spiegel der Radiokohlenstoffdatierung. In: HARALD MELLER/H. W. ARZ/REINHARD JUNG/ROBERTO RISCH (Hrsg.), 2200 BC - Ein Klim
86	MAMS-17082	4015	23	51.3281	11.755	Corded Ware	grave	bone	Oechlitz	M. Becker/M. Fröhlich/K. Balfanz/B. Kromer/R. Friedrich, Das 3. Jt. v. Chr. zwischen Saale und Unstrut - Kulturelle Veränderungen im Spiegel der Radiokohlenstoffdatierung. In: HARALD MELLER/H. W. ARZ/REINHARD JUNG/ROBERTO RISCH (Hrsg.), 2200 BC - Ein Klim
64	MAMS-17077	4016	22	51.4419	11.6889	n/a	miscellaneous	bone	ICE-Trasse	M. Becker/M. Fröhlich/K. Balfanz/B. Kromer/R. Friedrich, Das 3. Jt. v. Chr. zwischen Saale und Unstrut - Kulturelle Veränderungen im Spiegel der Radiokohlenstoffdatierung. In: HARALD MELLER/H. W. ARZ/REINHARD JUNG/ROBERTO RISCH (Hrsg.), 2200 BC - Ein Klim
86	MAMS-111739	4017	26	51.3281	11.755	Corded Ware	grave	bone	Oechlitz	M. Becker/M. Fröhlich/K. Balfanz/B. Kromer/R. Friedrich, Das 3. Jt. v. Chr. zwischen Saale und Unstrut - Kulturelle Veränderungen im Spiegel der Radiokohlenstoffdatierung. In: HARALD MELLER/H. W. ARZ/REINHARD JUNG/ROBERTO RISCH (Hrsg.), 2200 BC - Ein Klim
64	MAMS-17084	4019	24	51.4419	11.6889	n/a	grave	bone	ICE-Trasse	M. Becker/M. Fröhlich/K. Balfanz/B. Kromer/R. Friedrich, Das 3. Jt. v. Chr. zwischen Saale und Unstrut - Kulturelle Veränderungen im Spiegel der Radiokohlenstoffdatierung. In: HARALD MELLER/H. W. ARZ/REINHARD JUNG/ROBERTO RISCH (Hrsg.), 2200 BC - Ein Klim
86	MAMS-17095	4019	20	51.3281	11.755	Corded Ware	grave	bone	Oechlitz	M. Becker/M. Fröhlich/K. Balfanz/B. Kromer/R. Friedrich, Das 3. Jt. v. Chr. zwischen Saale und Unstrut - Kulturelle Veränderungen im Spiegel der Radiokohlenstoffdatierung. In: HARALD MELLER/H. W. ARZ/REINHARD JUNG/ROBERTO RISCH (Hrsg.), 2200 BC - Ein Klim
86	MAMS-21687	4020	32	51.3281	11.755	Corded Ware	grave	bone	Oechlitz	M. Becker/M. Fröhlich/K. Balfanz/B. Kromer/R. Friedrich, Das 3. Jt. v. Chr. zwischen Saale und Unstrut - Kulturelle Veränderungen im Spiegel der Radiokohlenstoffdatierung. In: HARALD MELLER/H. W. ARZ/REINHARD JUNG/ROBERTO RISCH (Hrsg.), 2200 BC - Ein Klim
86	MAMS-17102	4020	22	51.3281	11.755	Corded Ware	grave	bone	Oechlitz	M. Becker/M. Fröhlich/K. Balfanz/B. Kromer/R. Friedrich, Das 3. Jt. v. Chr. zwischen Saale und Unstrut - Kulturelle Veränderungen im Spiegel der Radiokohlenstoffdatierung. In: HARALD MELLER/H. W. ARZ/REINHARD JUNG/ROBERTO RISCH (Hrsg.), 2200 BC - Ein Klim
64	MAMS-17048	4021	25	51.4419	11.6889	n/a	grave	bone	ICE-Trasse	M. Becker/M. Fröhlich/K. Balfanz/B. Kromer/R. Friedrich, Das 3. Jt. v. Chr. zwischen Saale und Unstrut - Kulturelle Veränderungen im Spiegel der Radiokohlenstoffdatierung. In: HARALD MELLER/H. W. ARZ/REINHARD JUNG/ROBERTO RISCH (Hrsg.), 2200 BC - Ein Klim
86	MAMS-16924	4021	27	51.3281	11.755	Corded Ware	grave	bone	Oechlitz	M. Becker/M. Fröhlich/K. Balfanz/B. Kromer/R. Friedrich, Das 3. Jt. v. Chr. zwischen Saale und Unstrut - Kulturelle Veränderungen im Spiegel der Radiokohlenstoffdatierung. In: HARALD MELLER/H. W. ARZ/REINHARD JUNG/ROBERTO RISCH (Hrsg.), 2200 BC - Ein Klim
86	MAMS-21691	4021	25	51.3281	11.755	Corded Ware	grave	bone	Oechlitz	M. Becker/M. Fröhlich/K. Balfanz/B. Kromer/R. Friedrich, Das 3. Jt. v. Chr. zwischen Saale und Unstrut - Kulturelle Veränderungen im Spiegel der Radiokohlenstoffdatierung. In: HARALD MELLER/H. W. ARZ/REINHARD JUNG/ROBERTO RISCH (Hrsg.), 2200 BC - Ein Klim
86	MAMS-111747	4022	25	51.3281	11.755	Corded Ware	grave	bone	Oechlitz	M. Becker/M. Fröhlich/K. Balfanz/B. Kromer/R. Friedrich, Das 3. Jt. v. Chr. zwischen Saale und Unstrut - Kulturelle Veränderungen im Spiegel der Radiokohlenstoffdatierung. In: HARALD MELLER/H. W. ARZ/REINHARD JUNG/ROBERTO RISCH (Hrsg.), 2200 BC - Ein Klim
64	MAMS-17081	4024	24	51.4419	11.6889	n/a	grave	bone	ICE-Trasse	M. Becker/M. Fröhlich/K. Balfanz/B. Kromer/R. Friedrich, Das 3. Jt. v. Chr. zwischen Saale und Unstrut - Kulturelle Veränderungen im Spiegel der Radiokohlenstoffdatierung. In: HARALD MELLER/H. W. ARZ/REINHARD JUNG/ROBERTO RISCH (Hrsg.), 2200 BC - Ein Klim
86	MAMS-18134	4024	19	51.3281	11.755	Corded Ware	grave	bone	Oechlitz	M. Becker/M. Fröhlich/K. Balfanz/B. Kromer/R. Friedrich, Das 3. Jt. v. Chr. zwischen Saale und Unstrut - Kulturelle Veränderungen im Spiegel der Radiokohlenstoffdatierung. In: HARALD MELLER/H. W. ARZ/REINHARD JUNG/ROBERTO RISCH (Hrsg.), 2200 BC - Ein Klim
86	MAMS-17182	4026	21	51.3281	11.755	Corded Ware	miscellaneous	bone	Oechlitz	M. Becker/M. Fröhlich/K. Balfanz/B. Kromer/R. Friedrich, Das 3. Jt. v. Chr. zwischen Saale und Unstrut - Kulturelle Veränderungen im Spiegel der Radiokohlenstoffdatierung. In: HARALD MELLER/H. W. ARZ/REINHARD JUNG/ROBERTO RISCH (Hrsg.), 2200 BC - Ein Klim
86	MAMS-17117	4027	23	51.3281	11.755	Corded Ware	grave	bone	Oechlitz	M. Becker/M. Fröhlich/K. Balfanz/B. Kromer/R. Friedrich, Das 3. Jt. v. Chr. zwischen Saale und Unstrut - Kulturelle Veränderungen im Spiegel der Radiokohlenstoffdatierung. In: HARALD MELLER/H. W. ARZ/REINHARD JUNG/ROBERTO RISCH (Hrsg.), 2200 BC - Ein Klim
86	MAMS-111751	4027	22	51.3281	11.755	Corded Ware	miscellaneous	bone	Oechlitz	M. Becker/M. Fröhlich/K. Balfanz/B. Kromer/R. Friedrich, Das 3. Jt. v. Chr. zwischen Saale und Unstrut - Kulturelle Veränderungen im Spiegel der Radiokohlenstoffdatierung. In: HARALD MELLER/H. W. ARZ/REINHARD JUNG/ROBERTO RISCH (Hrsg.), 2200 BC - Ein Klim
86	MAMS-17173	4027	20	51.3281	11.755	Corded Ware	grave	bone	Oechlitz	M. Becker/M. Fröhlich/K. Balfanz/B. Kromer/R. Friedrich, Das 3. Jt. v. Chr. zwischen Saale und Unstrut - Kulturelle Veränderungen im Spiegel der Radiokohlenstoffdatierung. In: HARALD MELLER/H. W. ARZ/REINHARD JUNG/ROBERTO RISCH (Hrsg.), 2200 BC - Ein Klim
64	MAMS-17511	4031	20	51.4419	11.6889	n/a	settlement	bone	ICE-Trasse	M. Becker/M. Fröhlich/K. Balfanz/B. Kromer/R. Friedrich, Das 3. Jt. v. Chr. zwischen Saale und Unstrut - Kulturelle Veränderungen im Spiegel der Radiokohlenstoffdatierung. In: HARALD MELLER/H. W. ARZ/REINHARD JUNG/ROBERTO RISCH (Hrsg.), 2200 BC - Ein Klim
86	MAMS-17074	4031	20	51.3281	11.755	Corded Ware	miscellaneous	bone	Oechlitz	M. Becker/M. Fröhlich/K. Balfanz/B. Kromer/R. Friedrich, Das 3. Jt. v. Chr. zwischen Saale und Unstrut - Kulturelle Veränderungen im Spiegel der Radiokohlenstoffdatierung. In: HARALD MELLER/H. W. ARZ/REINHARD JUNG/ROBERTO RISCH (Hrsg.), 2200 BC - Ein Klim
86	MAMS-17070	4032	20	51.3281	11.755	Corded Ware	grave	bone	Oechlitz	M. Becker/M. Fröhlich/K. Balfanz/B. Kromer/R. Friedrich, Das 3. Jt. v. Chr. zwischen Saale und Unstrut - Kulturelle Veränderungen im Spiegel der Radiokohlenstoffdatierung. In: HARALD MELLER/H. W. ARZ/REINHARD JUNG/ROBERTO RISCH (Hrsg.), 2200 BC - Ein Klim
86	MAMS-17175	4032	20	51.3281	11.755	Corded Ware	grave	bone	Oechlitz	M. Becker/M. Fröhlich/K. Balfanz/B. Kromer/R. Friedrich, Das 3. Jt. v. Chr. zwischen Saale und Unstrut - Kulturelle Veränderungen im Spiegel der Radiokohlenstoffdatierung. In: HARALD MELLER/H. W. ARZ/REINHARD JUNG/ROBERTO RISCH (Hrsg.), 2200 BC - Ein Klim
64	MAMS-17071	4033	19	51.4419	11.6889	n/a	grave	bone	ICE-Trasse	M. Becker/M. Fröhlich/K. Balfanz/B. Kromer/R. Friedrich, Das 3. Jt. v. Chr. zwischen Saale und Unstrut - Kulturelle Veränderungen im Spiegel der Radiokohlenstoffdatierung. In: HARALD MELLER/H. W. ARZ/REINHARD JUNG/ROBERTO RISCH (Hrsg.), 2200 BC - Ein Klim
64	MAMS-21685	4034	33	51.4419	11.6889	n/a	grave	bone	ICE-Trasse	M. Becker/M. Fröhlich/K. Balfanz/B. Kromer/R. Friedrich, Das 3. Jt. v. Chr. zwischen Saale und Unstrut - Kulturelle Veränderungen im Spiegel der Radiokohlenstoffdatierung. In: HARALD MELLER/H. W. ARZ/REINHARD JUNG/ROBERTO RISCH (Hrsg.), 2200 BC - Ein Klim
86	MAMS-17101	4034	21	51.3281	11.755	Corded Ware	grave	bone	Oechlitz	M. Becker/M. Fröhlich/K. Balfanz/B. Kromer/R. Friedrich, Das 3. Jt. v. Chr. zwischen Saale und Unstrut - Kulturelle Veränderungen im Spiegel der Radiokohlenstoffdatierung. In: HARALD MELLER/H. W. ARZ/REINHARD JUNG/ROBERTO RISCH (Hrsg.), 2200 BC - Ein Klim
86	MAMS-17181	4034	20	51.3281	11.755	Corded Ware	grave	bone	Oechlitz	M. Becker/M. Fröhlich/K. Balfanz/B. Kromer/R. Friedrich, Das 3. Jt. v. Chr. zwischen Saale und Unstrut - Kulturelle Veränderungen im Spiegel der Radiokohlenstoffdatierung. In: HARALD MELLER/H. W. ARZ/REINHARD JUNG/ROBERTO RISCH (Hrsg.), 2200 BC - Ein Klim
64	MAMS-12331	4035	24	51.4419	11.6889	n/a	grave	bone	ICE-Trasse	M. Becker/M. Fröhlich/K. Balfanz/B. Kromer/R. Friedrich, Das 3. Jt. v. Chr. zwischen Saale und Unstrut - Kulturelle Veränderungen im Spiegel der Radiokohlenstoffdatierung. In: HARALD MELLER/H. W. ARZ/REINHARD JUNG/ROBERTO RISCH (Hrsg.), 2200 BC - Ein Klim
64	MAMS-13861	4035	23	51.4419	11.6889	n/a	settlement	charcoal	ICE-Trasse	M. Becker/M. Fröhlich/K. Balfanz/B. Kromer/R. Friedrich, Das 3. Jt. v. Chr. zwischen Saale und Unstrut - Kulturelle Veränderungen im Spiegel der Radiokohlenstoffdatierung. In: HARALD MELLER/H. W. ARZ/REINHARD JUNG/ROBERTO RISCH (Hrsg.), 2200 BC - Ein Klim
64	MAMS-17054	4038	26	51.4419	11.6889	n/a	ditch	bone	ICE-Trasse	M. Becker/M. Fröhlich/K. Balfanz/B. Kromer/R. Friedrich, Das 3. Jt. v. Chr. zwischen Saale und Unstrut - Kulturelle Veränderungen im Spiegel der Radiokohlenstoffdatierung. In: HARALD MELLER/H. W. ARZ/REINHARD JUNG/ROBERTO RISCH (Hrsg.), 2200 BC - Ein Klim
86	MAMS-16936	4041	25	51.3281	11.755	Corded Ware	grave	bone	Oechlitz	M. Becker/M. Fröhlich/K. Balfanz/B. Kromer/R. Friedrich, Das 3. Jt. v. Chr. zwischen Saale und Unstrut - Kulturelle Veränderungen im Spiegel der Radiokohlenstoffdatierung. In: HARALD MELLER/H. W. ARZ/REINHARD JUNG/ROBERTO RISCH (Hrsg.), 2200 BC - Ein Klim
86	MAMS-17119	4042	19	51.3281	11.755	Corded Ware	grave	bone	Oechlitz	M. Becker/M. Fröhlich/K. Balfanz/B. Kromer/R. Friedrich, Das 3. Jt. v. Chr. zwischen Saale und Unstrut - Kulturelle Veränderungen im Spiegel der Radiokohlenstoffdatierung. In: HARALD MELLER/H. W. ARZ/REINHARD JUNG/ROBERTO RISCH (Hrsg.), 2200 BC - Ein Klim
86	MAMS-17066	4044	18	51.3281	11.755	Corded Ware	grave	bone	Oechlitz	M. Becker/M. Fröhlich/K. Balfanz/B. Kromer/R. Friedrich, Das 3. Jt. v. Chr. zwischen Saale und Unstrut - Kulturelle Veränderungen im Spiegel der Radiokohlenstoffdatierung. In: HARALD MELLER/H. W. ARZ/REINHARD JUNG/ROBERTO RISCH (Hrsg.), 2200 BC - Ein Klim
123	MAMS-21676	4045	29	51.4419	11.6889	Corded Ware	grave	bone	Wetzendorf	M. Becker/M. Fröhlich/K. Balfanz/B. Kromer/R. Friedrich, Das 3. Jt. v. Chr. zwischen Saale und Unstrut - Kulturelle Veränderungen im Spiegel der Radiokohlenstoffdatierung. In: HARALD MELLER/H. W. ARZ/REINHARD JUNG/ROBERTO RISCH (Hrsg.), 2200 BC - Ein Klim
86	MAMS-17274	4046	25	51.3281	11.755	Corded Ware	grave	bone	Oechlitz	M. Becker/M. Fröhlich/K. Balfanz/B. Kromer/R. Friedrich, Das 3. Jt. v. Chr. zwischen Saale und Unstrut - Kulturelle Veränderungen im Spiegel der Radiokohlenstoffdatierung. In: HARALD MELLER/H. W. ARZ/REINHARD JUNG/ROBERTO RISCH (Hrsg.), 2200 BC - Ein Klim
86	MAMS-18152	4047	19	51.3281	11.755	Corded Ware	grave	bone	Oechlitz	M. Becker/M. Fröhlich/K. Balfanz/B. Kromer/R. Friedrich, Das 3. Jt. v. Chr. zwischen Saale und Unstrut - Kulturelle Veränderungen im Spiegel der Radiokohlenstoffdatierung. In: HARALD MELLER/H. W. ARZ/REINHARD JUNG/ROBERTO RISCH (Hrsg.), 2200 BC - Ein Klim
64	MAMS-13859	4048	22	51.4419	11.6889	n/a	settlement	bone	ICE-Trasse	M. Becker/M. Fröhlich/K. Balfanz/B. Kromer/R. Friedrich, Das 3. Jt. v. Chr. zwischen Saale und Unstrut - Kulturelle Veränderungen im Spiegel der Radiokohlenstoffdatierung. In: HARALD MELLER/H. W. ARZ/REINHARD JUNG/ROBERTO RISCH (Hrsg.), 2200 BC - Ein Klim
86	MAMS-111748	4048	25	51.3281	11.755	Corded Ware	grave	bone	Oechlitz	M. Becker/M. Fröhlich/K. Balfanz/B. Kromer/R. Friedrich, Das 3. Jt. v. Chr. zwischen Saale und Unstrut - Kulturelle Veränderungen im Spiegel der Radiokohlenstoffdatierung. In: HARALD MELLER/H. W. ARZ/REINHARD JUNG/ROBERTO RISCH (Hrsg.), 2200 BC - Ein Klim
86	MAMS-17180	4048	20	51.3281	11.755	Corded Ware	grave	bone	Oechlitz	M. Becker/M. Fröhlich/K. Balfanz/B. Kromer/R. Friedrich, Das 3. Jt. v. Chr. zwischen Saale und Unstrut - Kulturelle Veränderungen im Spiegel der Radiokohlenstoffdatierung. In: HARALD MELLER/H. W. ARZ/REINHARD JUNG/ROBERTO RISCH (Hrsg.), 2200 BC - Ein Klim
64	MAMS-16036	4051	19	51.4419	11.6889	n/a	settlement	bone	ICE-Trasse	M. Becker/M. Fröhlich/K. Balfanz/B. Kromer/R. Friedrich, Das 3. Jt. v. Chr. zwischen Saale und Unstrut - Kulturelle Veränderungen im Spiegel der Radiokohlenstoffdatierung. In: HARALD MELLER/H. W. ARZ/REINHARD JUNG/ROBERTO RISCH (Hrsg.), 2200 BC - Ein Klim
64	MAMS-21686	4053	32	51.4419	11.6889	n/a	grave	bone	ICE-Trasse	M. Becker/M. Fröhlich/K. Balfanz/B. Kromer/R. Friedrich, Das 3. Jt. v. Chr. zwischen Saale und Unstrut - Kulturelle Veränderungen im Spiegel der Radiokohlenstoffdatierung. In: HARALD MELLER/H. W. ARZ/REINHARD JUNG/ROBERTO RISCH (Hrsg.), 2200 BC - Ein Klim
86	MAMS-111777	4053	28	51.3281	11.755	n/a	miscellaneous	bone	Oechlitz	M. Becker/M. Fröhlich/K. Balfanz/B. Kromer/R. Friedrich, Das 3. Jt. v. Chr. zwischen Saale und Unstrut - Kulturelle Veränderungen im Spiegel der Radiokohlenstoffdatierung. In: HARALD MELLER/H. W. ARZ/REINHARD JUNG/ROBERTO RISCH (Hrsg.), 2200 BC - Ein Klim
86	MAMS-111778	4059	31	51.3281	11.755	n/a	miscellaneous	bone	Oechlitz	M. Becker/M. Fröhlich/K. Balfanz/B. Kromer/R. Friedrich, Das 3. Jt. v. Chr. zwischen Saale und Unstrut - Kulturelle Veränderungen im Spiegel der Radiokohlenstoffdatierung. In: HARALD MELLER/H. W. ARZ/REINHARD JUNG/ROBERTO RISCH (Hrsg.), 2200 BC - Ein Klim
64	MAMS-17512	4061	21	51.4419	11.6889	n/a	settlement	bone	ICE-Trasse	M. Becker/M. Fröhlich/K. Balfanz/B. Kromer/R. Friedrich, Das 3. Jt. v. Chr. zwischen Saale und Unstrut - Kulturelle Veränderungen im Spiegel der Radiokohlenstoffdatierung. In: HARALD MELLER/H. W. ARZ/REINHARD JUNG/ROBERTO RISCH (Hrsg.), 2200 BC - Ein Klim
123	MAMS-21675	4064	29	51.4419	11.6889	Corded Ware	grave	bone	Wetzendorf	M. Becker/M. Fröhlich/K. Balfanz/B. Kromer/R. Friedrich, Das 3. Jt. v. Chr. zwischen Saale und Unstrut - Kulturelle Veränderungen im Spiegel der Radiokohlenstoffdatierung. In: HARALD MELLER/H. W. ARZ/REINHARD JUNG/ROBERTO RISCH (Hrsg.), 2200 BC - Ein Klim
64	MAMS-17513	4067	21	51.4419	11.6889	n/a	settlement	bone	ICE-Trasse	M. Becker/M. Fröhlich/K. Balfanz/B. Kromer/R. Friedrich, Das 3. Jt. v. Chr. zwischen Saale und Unstrut - Kulturelle Veränderungen im Spiegel der Radiokohlenstoffdatierung. In: HARALD MELLER/H. W. ARZ/REINHARD JUNG/ROBERTO RISCH (Hrsg.), 2200 BC - Ein Klim
86	MAMS-111753	4067	21	51.3281	11.755	Corded Ware	grave	bone	Oechlitz	M. Becker/M. Fröhlich/K. Balfanz/B. Kromer/R. Friedrich, Das 3. Jt. v. Chr. zwischen Saale und Unstrut - Kulturelle Veränderungen im Spiegel der Radiokohlenstoffdatierung. In: HARALD MELLER/H. W. ARZ/REINHARD JUNG/ROBERTO RISCH (Hrsg.), 2200 BC - Ein Klim
86	MAMS-111771	4070	28	51.3281	11.755	Corded Ware	grave	bone	Oechlitz	M. Becker/M. Fröhlich/K. Balfanz/B. Kromer/R. Friedrich, Das 3. Jt. v. Chr. zwischen Saale und Unstrut - Kulturelle Veränderungen im Spiegel der Radiokohlenstoffdatierung. In: HARALD MELLER/H. W. ARZ/REINHARD JUNG/ROBERTO RISCH (Hrsg.), 2200 BC - Ein Klim
86	MAMS-17120	4070	23	51.3281	11.755	Corded Ware	grave	bone	Oechlitz	M. Becker/M. Fröhlich/K. Balfanz/B. Kromer/R. Friedrich, Das 3. Jt. v. Chr. zwischen Saale und Unstrut - Kulturelle Veränderungen im Spiegel der Radiokohlenstoffdatierung. In: HARALD MELLER/H. W. ARZ/REINHARD JUNG/ROBERTO RISCH (Hrsg.), 2200 BC - Ein Klim
64	MAMS-21684	4078	31	51.4419	11.6889	n/a	grave	bone	ICE-Trasse	M. Becker/M. Fröhlich/K. Balfanz/B. Kromer/R. Friedrich, Das 3. Jt. v. Chr. zwischen Saale und Unstrut - Kulturelle Veränderungen im Spiegel der Radiokohlenstoffdatierung. In: HARALD MELLER/H. W. ARZ/REINHARD JUNG/ROBERTO RISCH (Hrsg.), 2200 BC - Ein Klim
64	MAMS-12353	4086	31	51.4419	11.6889	n/a	settlement	charcoal	ICE-Trasse	M. Becker/M. Fröhlich/K. Balfanz/B. Kromer/R. Friedrich, Das 3. Jt. v. Chr. zwischen Saale und Unstrut - Kulturelle Veränderungen im Spiegel der Radiokohlenstoffdatierung. In: HARALD MELLER/H. W. ARZ/REINHARD JUNG/ROBERTO RISCH (Hrsg.), 2200 BC - Ein Klim
64	MAMS-17907	4090	18	51.4419	11.6889	n/a	settlement	bone	ICE-Trasse	M. Becker/M. Fröhlich/K. Balfanz/B. Kromer/R. Friedrich, Das 3. Jt. v. Chr. zwischen Saale und Unstrut - Kulturelle Veränderungen im Spiegel der Radiokohlenstoffdatierung. In: HARALD MELLER/H. W. ARZ/REINHARD JUNG/ROBERTO RISCH (Hrsg.), 2200 BC - Ein Klim
64	MAMS-21680	4096	29	51.4419	11.6889	n/a	settlement	bone	ICE-Trasse	M. Becker/M. Fröhlich/K. Balfanz/B. Kromer/R. Friedrich, Das 3. Jt. v. Chr. zwischen Saale und Unstrut - Kulturelle Veränderungen im Spiegel der Radiokohlenstoffdatierung. In: HARALD MELLER/H. W. ARZ/REINHARD JUNG/ROBERTO RISCH (Hrsg.), 2200 BC - Ein Klim
64	MAMS-13864	4096	22	51.4419	11.6889	n/a	settlement	charcoal	ICE-Trasse	M. Becker/M. Fröhlich/K. Balfanz/B. Kromer/R. Friedrich, Das 3. Jt. v. Chr. zwischen Saale und Unstrut - Kulturelle Veränderungen im Spiegel der Radiokohlenstoffdatierung. In: HARALD MELLER/H. W. ARZ/REINHARD JUNG/ROBERTO RISCH (Hrsg.), 2200 BC - Ein Klim
64	MAMS-13843	4098	25	51.4419	11.6889	n/a	settlement	bone	ICE-Trasse	M. Becker/M. Fröhlich/K. Balfanz/B. Kromer/R. Friedrich, Das 3. Jt. v. Chr. zwischen Saale und Unstrut - Kulturelle Veränderungen im Spiegel der Radiokohlenstoffdatierung. In: HARALD MELLER/H. W. ARZ/REINHARD JUNG/ROBERTO RISCH (Hrsg.), 2200 BC - Ein Klim
86	MAMS-17067	4100	19	51.3281	11.755	n/a	miscellaneous	bone	Oechlitz	M. Becker/M. Fröhlich/K. Balfanz/B. Kromer/R. Friedrich, Das 3. Jt. v. Chr. zwischen Saale und Unstrut - Kulturelle Veränderungen im Spiegel der Radiokohlenstoffdatierung. In: HARALD MELLER/H. W. ARZ/REINHARD JUNG/ROBERTO RISCH (Hrsg.), 2200 BC - Ein Klim
64	MAMS-16023	4102	28	51.4419	11.6889	n/a	settlement	bone	ICE-Trasse	M. Becker/M. Fröhlich/K. Balfanz/B. Kromer/R. Friedrich, Das 3. Jt. v. Chr. zwischen Saale und Unstrut - Kulturelle Veränderungen im Spiegel der Radiokohlenstoffdatierung. In: HARALD MELLER/H. W. ARZ/REINHARD JUNG/ROBERTO RISCH (Hrsg.), 2200 BC - Ein Klim
64	MAMS-16021	4107	31	51.4419	11.6889	n/a	settlement	charcoal	ICE-Trasse	M. Becker/M. Fröhlich/K. Balfanz/B. Kromer/R. Friedrich, Das 3. Jt. v. Chr. zwischen Saale und Unstrut - Kulturelle Veränderungen im Spiegel der Radiokohlenstoffdatierung. In: HARALD MELLER/H. W. ARZ/REINHARD JUNG/ROBERTO RISCH (Hrsg.), 2200 BC - Ein Klim
64	MAMS-17088	4110	22	51.4419	11.6889	n/a	miscellaneous	bone	ICE-Trasse	M. Becker/M. Fröhlich/K. Balfanz/B. Kromer/R. Friedrich, Das 3. Jt. v. Chr. zwischen Saale und Unstrut - Kulturelle Veränderungen im Spiegel der Radiokohlenstoffdatierung. In: HARALD MELLER/H. W. ARZ/REINHARD JUNG/ROBERTO RISCH (Hrsg.), 2200 BC - Ein Klim
64	MAMS-21682	4113	30	51.4419	11.6889	n/a	settlement	bone	ICE-Trasse	M. Becker/M. Fröhlich/K. Balfanz/B. Kromer/R. Friedrich, Das 3. Jt. v. Chr. zwischen Saale und Unstrut - Kulturelle Veränderungen im Spiegel der Radiokohlenstoffdatierung. In: HARALD MELLER/H. W. ARZ/REINHARD JUNG/ROBERTO RISCH (Hrsg.), 2200 BC - Ein Klim
64	MAMS-13860	4118	21	51.4419	11.6889	n/a	settlement	charcoal	ICE-Trasse	M. Becker/M. Fröhlich/K. Balfanz/B. Kromer/R. Friedrich, Das 3. Jt. v. Chr. zwischen Saale und Unstrut - Kulturelle Veränderungen im Spiegel der Radiokohlenstoffdatierung. In: HARALD MELLER/H. W. ARZ/REINHARD JUNG/ROBERTO RISCH (Hrsg.), 2200 BC - Ein Klim
64	MAMS-13863	4125	22	51.4419	11.6889	n/a	settlement	charcoal	ICE-Trasse	M. Becker/M. Fröhlich/K. Balfanz/B. Kromer/R. Friedrich, Das 3. Jt. v. Chr. zwischen Saale und Unstrut - Kulturelle Veränderungen im Spiegel der Radiokohlenstoffdatierung. In: HARALD MELLER/H. W. ARZ/REINHARD JUNG/ROBERTO RISCH (Hrsg.), 2200 BC - Ein Klim
64	MAMS-13862	4129	23	51.4419	11.6889	n/a	settlement	charcoal	ICE-Trasse	M. Becker/M. Fröhlich/K. Balfanz/B. Kromer/R. Friedrich, Das 3. Jt. v. Chr. zwischen Saale und Unstrut - Kulturelle Veränderungen im Spiegel der Radiokohlenstoffdatierung. In: HARALD MELLER/H. W. ARZ/REINHARD JUNG/ROBERTO RISCH (Hrsg.), 2200 BC - Ein Klim
64	MAMS-16024	4133	27	51.4419	11.6889	n/a	settlement	bone	ICE-Trasse	M. Becker/M. Fröhlich/K. Balfanz/B. Kromer/R. Friedrich, Das 3. Jt. v. Chr. zwischen Saale und Unstrut - Kulturelle Veränderungen im Spiegel der Radiokohlenstoffdatierung. In: HARALD MELLER/H. W. ARZ/REINHARD JUNG/ROBERTO RISCH (Hrsg.), 2200 BC - Ein Klim
64	MAMS-13865	4133	22	51.4419	11.6889	n/a	settlement	charcoal	ICE-Trasse	M. Becker/M. Fröhlich/K. Balfanz/B. Kromer/R. Friedrich, Das 3. Jt. v. Chr. zwischen Saale und Unstrut - Kulturelle Veränderungen im Spiegel der Radiokohlenstoffdatierung. In: HARALD MELLER/H. W. ARZ/REINHARD JUNG/ROBERTO RISCH (Hrsg.), 2200 BC - Ein Klim
64	MAMS-111766	4289	31	51.4419	11.6889	n/a	miscellaneous	bone	ICE-Trasse	M. Becker/M. Fröhlich/K. Balfanz/B. Kromer/R. Friedrich, Das 3. Jt. v. Chr. zwischen Saale und Unstrut - Kulturelle Veränderungen im Spiegel der Radiokohlenstoffdatierung. In: HARALD MELLER/H. W. ARZ/REINHARD JUNG/ROBERTO RISCH (Hrsg.), 2200 BC - Ein Klim
27	MAMS-16045	4321	50	51.3976	11.9128	n/a	grave	bone	Dörstewitz	M. Becker/M. Fröhlich/K. Balfanz/B. Kromer/R. Friedrich, Das 3. Jt. v. Chr. zwischen Saale und Unstrut - Kulturelle Veränderungen im Spiegel der Radiokohlenstoffdatierung. In: HARALD MELLER/H. W. ARZ/REINHARD JUNG/ROBERTO RISCH (Hrsg.), 2200 BC - Ein Klim
64	MAMS-111756	4352	28	51.4419	11.6889	n/a	grave	bone	ICE-Trasse	M. Becker/M. Fröhlich/K. Balfanz/B. Kromer/R. Friedrich, Das 3. Jt. v. Chr. zwischen Saale und Unstrut - Kulturelle Veränderungen im Spiegel der Radiokohlenstoffdatierung. In: HARALD MELLER/H. W. ARZ/REINHARD JUNG/ROBERTO RISCH (Hrsg.), 2200 BC - Ein Klim
83	MAMS-111814	4431	22	51.3424	11.8022	n/a	miscellaneous	bone	Niederwünsch	M. Becker/M. Fröhlich/K. Balfanz/B. Kromer/R. Friedrich, Das 3. Jt. v. Chr. zwischen Saale und Unstrut - Kulturelle Veränderungen im Spiegel der Radiokohlenstoffdatierung. In: HARALD MELLER/H. W. ARZ/REINHARD JUNG/ROBERTO RISCH (Hrsg.), 2200 BC - Ein Klim
83	MAMS-111810	4437	22	51.3424	11.8022	n/a	miscellaneous	bone	Niederwünsch	M. Becker/M. Fröhlich/K. Balfanz/B. Kromer/R. Friedrich, Das 3. Jt. v. Chr. zwischen Saale und Unstrut - Kulturelle Veränderungen im Spiegel der Radiokohlenstoffdatierung. In: HARALD MELLER/H. W. ARZ/REINHARD JUNG/ROBERTO RISCH (Hrsg.), 2200 BC - Ein Klim
64	MAMS-16051	4439	21	51.4419	11.6889	n/a	grave	charcoal	ICE-Trasse	M. Becker/M. Fröhlich/K. Balfanz/B. Kromer/R. Friedrich, Das 3. Jt. v. Chr. zwischen Saale und Unstrut - Kulturelle Veränderungen im Spiegel der Radiokohlenstoffdatierung. In: HARALD MELLER/H. W. ARZ/REINHARD JUNG/ROBERTO RISCH (Hrsg.), 2200 BC - Ein Klim
27	MAMS-16048	4456	23	51.3976	11.9128	n/a	grave	bone	Dörstewitz	M. Becker/M. Fröhlich/K. Balfanz/B. Kromer/R. Friedrich, Das 3. Jt. v. Chr. zwischen Saale und Unstrut - Kulturelle Veränderungen im Spiegel der Radiokohlenstoffdatierung. In: HARALD MELLER/H. W. ARZ/REINHARD JUNG/ROBERTO RISCH (Hrsg.), 2200 BC - Ein Klim
27	MAMS-16044	4459	30	51.3976	11.9128	n/a	grave	charcoal	Dörstewitz	M. Becker/M. Fröhlich/K. Balfanz/B. Kromer/R. Friedrich, Das 3. Jt. v. Chr. zwischen Saale und Unstrut - Kulturelle Veränderungen im Spiegel der Radiokohlenstoffdatierung. In: HARALD MELLER/H. W. ARZ/REINHARD JUNG/ROBERTO RISCH (Hrsg.), 2200 BC - Ein Klim
27	MAMS-16049	4482	23	51.3976	11.9128	n/a	grave	bone	Dörstewitz	M. Becker/M. Fröhlich/K. Balfanz/B. Kromer/R. Friedrich, Das 3. Jt. v. Chr. zwischen Saale und Unstrut - Kulturelle Veränderungen im Spiegel der Radiokohlenstoffdatierung. In: HARALD MELLER/H. W. ARZ/REINHARD JUNG/ROBERTO RISCH (Hrsg.), 2200 BC - Ein Klim
83	MAMS-111812	4488	24	51.3424	11.8022	n/a	miscellaneous	bone	Niederwünsch	M. Becker/M. Fröhlich/K. Balfanz/B. Kromer/R. Friedrich, Das 3. Jt. v. Chr. zwischen Saale und Unstrut - Kulturelle Veränderungen im Spiegel der Radiokohlenstoffdatierung. In: HARALD MELLER/H. W. ARZ/REINHARD JUNG/ROBERTO RISCH (Hrsg.), 2200 BC - Ein Klim
83	MAMS-111813	4488	23	51.3424	11.8022	n/a	grave	bone	Niederwünsch	M. Becker/M. Fröhlich/K. Balfanz/B. Kromer/R. Friedrich, Das 3. Jt. v. Chr. zwischen Saale und Unstrut - Kulturelle Veränderungen im Spiegel der Radiokohlenstoffdatierung. In: HARALD MELLER/H. W. ARZ/REINHARD JUNG/ROBERTO RISCH (Hrsg.), 2200 BC - Ein Klim
83	MAMS-111809	4489	21	51.3424	11.8022	n/a	miscellaneous	bone	Niederwünsch	M. Becker/M. Fröhlich/K. Balfanz/B. Kromer/R. Friedrich, Das 3. Jt. v. Chr. zwischen Saale und Unstrut - Kulturelle Veränderungen im Spiegel der Radiokohlenstoffdatierung. In: HARALD MELLER/H. W. ARZ/REINHARD JUNG/ROBERTO RISCH (Hrsg.), 2200 BC - Ein Klim
27	MAMS-16047	4498	23	51.3976	11.9128	n/a	grave	bone	Dörstewitz	M. Becker/M. Fröhlich/K. Balfanz/B. Kromer/R. Friedrich, Das 3. Jt. v. Chr. zwischen Saale und Unstrut - Kulturelle Veränderungen im Spiegel der Radiokohlenstoffdatierung. In: HARALD MELLER/H. W. ARZ/REINHARD JUNG/ROBERTO RISCH (Hrsg.), 2200 BC - Ein Klim
27	MAMS-16043	4501	20	51.3976	11.9128	n/a	grave	charcoal	Dörstewitz	M. Becker/M. Fröhlich/K. Balfanz/B. Kromer/R. Friedrich, Das 3. Jt. v. Chr. zwischen Saale und Unstrut - Kulturelle Veränderungen im Spiegel der Radiokohlenstoffdatierung. In: HARALD MELLER/H. W. ARZ/REINHARD JUNG/ROBERTO RISCH (Hrsg.), 2200 BC - Ein Klim
27	MAMS-16052	4505	21	51.3976	11.9128	n/a	grave	charcoal	Dörstewitz	M. Becker/M. Fröhlich/K. Balfanz/B. Kromer/R. Friedrich, Das 3. Jt. v. Chr. zwischen Saale und Unstrut - Kulturelle Veränderungen im Spiegel der Radiokohlenstoffdatierung. In: HARALD MELLER/H. W. ARZ/REINHARD JUNG/ROBERTO RISCH (Hrsg.), 2200 BC - Ein Klim
64	MAMS-16969	4508	16	51.4419	11.6889	n/a	miscellaneous	bone	ICE-Trasse	M. Becker/M. Fröhlich/K. Balfanz/B. Kromer/R. Friedrich, Das 3. Jt. v. Chr. zwischen Saale und Unstrut - Kulturelle Veränderungen im Spiegel der Radiokohlenstoffdatierung. In: HARALD MELLER/H. W. ARZ/REINHARD JUNG/ROBERTO RISCH (Hrsg.), 2200 BC - Ein Klim
64	MAMS-17516	4520	20	51.4419	11.6889	n/a	settlement	charcoal	ICE-Trasse	M. Becker/M. Fröhlich/K. Balfanz/B. Kromer/R. Friedrich, Das 3. Jt. v. Chr. zwischen Saale und Unstrut - Kulturelle Veränderungen im Spiegel der Radiokohlenstoffdatierung. In: HARALD MELLER/H. W. ARZ/REINHARD JUNG/ROBERTO RISCH (Hrsg.), 2200 BC - Ein Klim
64	MAMS-16974	4556	18	51.4419	11.6889	n/a	miscellaneous	bone	ICE-Trasse	M. Becker/M. Fröhlich/K. Balfanz/B. Kromer/R. Friedrich, Das 3. Jt. v. Chr. zwischen Saale und Unstrut - Kulturelle Veränderungen im Spiegel der Radiokohlenstoffdatierung. In: HARALD MELLER/H. W. ARZ/REINHARD JUNG/ROBERTO RISCH (Hrsg.), 2200 BC - Ein Klim
64	MAMS-13839	4619	24	51.4419	11.6889	n/a	settlement	bone	ICE-Trasse	M. Becker/M. Fröhlich/K. Balfanz/B. Kromer/R. Friedrich, Das 3. Jt. v. Chr. zwischen Saale und Unstrut - Kulturelle Veränderungen im Spiegel der Radiokohlenstoffdatierung. In: HARALD MELLER/H. W. ARZ/REINHARD JUNG/ROBERTO RISCH (Hrsg.), 2200 BC - Ein Klim
64	MAMS-13838	4676	23	51.4419	11.6889	n/a	grave	bone	ICE-Trasse	M. Becker/M. Fröhlich/K. Balfanz/B. Kromer/R. Friedrich, Das 3. Jt. v. Chr. zwischen Saale und Unstrut - Kulturelle Veränderungen im Spiegel der Radiokohlenstoffdatierung. In: HARALD MELLER/H. W. ARZ/REINHARD JUNG/ROBERTO RISCH (Hrsg.), 2200 BC - Ein Klim
86	MAMS-111780	4720	30	51.3281	11.755	n/a	n/a	bone	Oechlitz	M. Becker/M. Fröhlich/K. Balfanz/B. Kromer/R. Friedrich, Das 3. Jt. v. Chr. zwischen Saale und Unstrut - Kulturelle Veränderungen im Spiegel der Radiokohlenstoffdatierung. In: HARALD MELLER/H. W. ARZ/REINHARD JUNG/ROBERTO RISCH (Hrsg.), 2200 BC - Ein Klim
64	MAMS-11782	4732	29	51.4419	11.6889	n/a	grave	bone	ICE-Trasse	M. Becker/M. Fröhlich/K. Balfanz/B. Kromer/R. Friedrich, Das 3. Jt. v. Chr. zwischen Saale und Unstrut - Kulturelle Veränderungen im Spiegel der Radiokohlenstoffdatierung. In: HARALD MELLER/H. W. ARZ/REINHARD JUNG/ROBERTO RISCH (Hrsg.), 2200 BC - Ein Klim
64	MAMS-16973	4770	17	51.4419	11.6889	n/a	miscellaneous	bone	ICE-Trasse	M. Becker/M. Fröhlich/K. Balfanz/B. Kromer/R. Friedrich, Das 3. Jt. v. Chr. zwischen Saale und Unstrut - Kulturelle Veränderungen im Spiegel der Radiokohlenstoffdatierung. In: HARALD MELLER/H. W. ARZ/REINHARD JUNG/ROBERTO RISCH (Hrsg.), 2200 BC - Ein Klim
64	MAMS-17928	4787	25	51.4419	11.6889	n/a	grave	bone	ICE-Trasse	M. Becker/M. Fröhlich/K. Balfanz/B. Kromer/R. Friedrich, Das 3. Jt. v. Chr. zwischen Saale und Unstrut - Kulturelle Veränderungen im Spiegel der Radiokohlenstoffdatierung. In: HARALD MELLER/H. W. ARZ/REINHARD JUNG/ROBERTO RISCH (Hrsg.), 2200 BC - Ein Klim
64	MAMS-21669	4790	34	51.4419	11.6889	n/a	grave	bone	ICE-Trasse	M. Becker/M. Fröhlich/K. Balfanz/B. Kromer/R. Friedrich, Das 3. Jt. v. Chr. zwischen Saale und Unstrut - Kulturelle Veränderungen im Spiegel der Radiokohlenstoffdatierung. In: HARALD MELLER/H. W. ARZ/REINHARD JUNG/ROBERTO RISCH (Hrsg.), 2200 BC - Ein Klim
83	MAMS-111816	4793	20	51.3424	11.8022	n/a	grave	bone	Niederwünsch	M. Becker/M. Fröhlich/K. Balfanz/B. Kromer/R. Friedrich, Das 3. Jt. v. Chr. zwischen Saale und Unstrut - Kulturelle Veränderungen im Spiegel der Radiokohlenstoffdatierung. In: HARALD MELLER/H. W. ARZ/REINHARD JUNG/ROBERTO RISCH (Hrsg.), 2200 BC - Ein Klim
83	MAMS-111815	4816	20	51.3424	11.8022	n/a	grave	bone	Niederwünsch	M. Becker/M. Fröhlich/K. Balfanz/B. Kromer/R. Friedrich, Das 3. Jt. v. Chr. zwischen Saale und Unstrut - Kulturelle Veränderungen im Spiegel der Radiokohlenstoffdatierung. In: HARALD MELLER/H. W. ARZ/REINHARD JUNG/ROBERTO RISCH (Hrsg.), 2200 BC - Ein Klim
86	MAMS-111781	4824	30	51.3281	11.755	n/a	grave	bone	Oechlitz	M. Becker/M. Fröhlich/K. Balfanz/B. Kromer/R. Friedrich, Das 3. Jt. v. Chr. zwischen Saale und Unstrut - Kulturelle Veränderungen im Spiegel der Radiokohlenstoffdatierung. In: HARALD MELLER/H. W. ARZ/REINHARD JUNG/ROBERTO RISCH (Hrsg.), 2200 BC - Ein Klim
64	KIA-40730	5281	31	51.4419	11.6889	n/a	settlement	charcoal	ICE-Trasse	M. Becker/M. Fröhlich/K. Balfanz/B. Kromer/R. Friedrich, Das 3. Jt. v. Chr. zwischen Saale und Unstrut - Kulturelle Veränderungen im Spiegel der Radiokohlenstoffdatierung. In: HARALD MELLER/H. W. ARZ/REINHARD JUNG/ROBERTO RISCH (Hrsg.), 2200 BC - Ein Klim
123	Erl-	3967	79	51.2784	11.6405	Bell Beaker	grave	bone	Wetzendorf	M. Fröhlich/M. Becker, Typochronologische Überlegungen zu den Kulturen des endneolithikums und der frühen Bronzezeit zwischen Saale und Unstrut im 3. Jt. v. Chr. . In: HARALD MELLER/H. W. ARZ/REINHARD JUNG/ROBERTO RISCH (Hrsg.), 2200 BC - Ein Klimasturz a
123	Erl-	4077	45	51.2784	11.6405	Corded Ware	grave	bone	Wetzendorf	M. Fröhlich/M. Becker, Typochronologische Überlegungen zu den Kulturen des endneolithikums und der frühen Bronzezeit zwischen Saale und Unstrut im 3. Jt. v. Chr. . In: HARALD MELLER/H. W. ARZ/REINHARD JUNG/ROBERTO RISCH (Hrsg.), 2200 BC - Ein Klimasturz a
123	Erl-	4174	60	51.2784	11.6405	Corded Ware	grave	bone	Wetzendorf	M. Fröhlich/M. Becker, Typochronologische Überlegungen zu den Kulturen des endneolithikums und der frühen Bronzezeit zwischen Saale und Unstrut im 3. Jt. v. Chr. . In: HARALD MELLER/H. W. ARZ/REINHARD JUNG/ROBERTO RISCH (Hrsg.), 2200 BC - Ein Klimasturz a
59	Bln-1570H	3570	88	51.6065	11.6165	Únětice	grave	humic acid	Heiligenthal, Helmsdorf	M. Furholt, Die absolutchronologische Datierung der Corded Ware in Mitteleuropa und Südskandinavien (Bonn 2003)
84	Bln-3852	3580	50	51.4346	10.6991	Late Neolithic/Early Bronze Age	n/a	bone	Nohra	M. Furholt, Die absolutchronologische Datierung der Corded Ware in Mitteleuropa und Südskandinavien (Bonn 2003)
117	Erl-4193	3690	65	51.9314	11.5165	Corded Ware	grave	bone	Unseburg	M. Furholt, Die absolutchronologische Datierung der Corded Ware in Mitteleuropa und Südskandinavien (Bonn 2003)
26	H-1	3745	60	51.007	11.6638	Late Neolithic/Early Bronze Age	grave	charcoal	Dornburg	M. Furholt, Die absolutchronologische Datierung der Corded Ware in Mitteleuropa und Südskandinavien (Bonn 2003)
69	KI-4149	3760	30	50.9833	11.5167	Late Neolithic/Early Bronze Age	grave	bone	Kleinromstedt	M. Furholt, Die absolutchronologische Datierung der Corded Ware in Mitteleuropa und Südskandinavien (Bonn 2003)
35	KI-4142	3890	40	51.0167	10.9833	Late Neolithic/Early Bronze Age	grave	bone	Erfurt-Gispersleben	M. Furholt, Die absolutchronologische Datierung der Corded Ware in Mitteleuropa und Südskandinavien (Bonn 2003)
131	KN-I.237	4000	65	51.095	12.3353	Late Neolithic/Early Bronze Age	grave	charcoal	Luckaer Forst	M. Furholt, Die absolutchronologische Datierung der Corded Ware in Mitteleuropa und Südskandinavien (Bonn 2003)
117	Erl-4195	4013	56	51.9314	11.5165	Corded Ware	grave	bone	Unseburg	M. Furholt, Die absolutchronologische Datierung der Corded Ware in Mitteleuropa und Südskandinavien (Bonn 2003)
77	Hd-19534	4024	27	51.2937	11.8026	Late Neolithic/Early Bronze Age	grave	bone	Mücheln, Branderodaer Straße 17	M. Furholt, Die absolutchronologische Datierung der Corded Ware in Mitteleuropa und Südskandinavien (Bonn 2003)
127	Hd-572	4110	75	51.4972	11.8986	Late Neolithic/Early Bronze Age	grave	charcoal	Halle-Dölauer Heide	M. Furholt, Die absolutchronologische Datierung der Corded Ware in Mitteleuropa und Südskandinavien (Bonn 2003)
127	Hd-919	4110	75	51.4972	11.8986	Late Neolithic/Early Bronze Age	grave	charcoal	Halle-Dölauer Heide	M. Furholt, Die absolutchronologische Datierung der Corded Ware in Mitteleuropa und Südskandinavien (Bonn 2003)
38	Hd-728/590	4150	80	50.9765	11.9438	Late Neolithic/Early Bronze Age	n/a	n/a	Etzdorf	M. Furholt, Die absolutchronologische Datierung der Corded Ware in Mitteleuropa und Südskandinavien (Bonn 2003)
102	Bln-1463	4310	70	51.2978	11.4333	Late Neolithic/Early Bronze Age	grave	pitch	Roßleben	M. Furholt, Die absolutchronologische Datierung der Corded Ware in Mitteleuropa und Südskandinavien (Bonn 2003)
127	Hd-253	4520	110	51.4972	11.8986	Late Neolithic/Early Bronze Age	grave	charcoal	Halle-Dölauer Heide	M. Furholt, Die absolutchronologische Datierung der Corded Ware in Mitteleuropa und Südskandinavien (Bonn 2003)
127	Hd-208	4520	110	51.4972	11.8986	Late Neolithic/Early Bronze Age	grave	charcoal	Halle-Dölauer Heide	M. Furholt, Die absolutchronologische Datierung der Corded Ware in Mitteleuropa und Südskandinavien (Bonn 2003)
3	H-210/271	4642	100	51.9333	10.95	Late Neolithic/Early Bronze Age	grave	charcoal	Aspenstedt, Großer Berg	M. Furholt, Die absolutchronologische Datierung der Corded Ware in Mitteleuropa und Südskandinavien (Bonn 2003)
35	Bln-3917	3930	70	51.0167	10.9833	Únětice	settlement	bone	Erfurt-Gispersleben, Kleiner Roter Berg	M. Furholt, Die absolutchronologische Datierung der Schnurkeramik in Mitteleuropa und Skandinavien (Bonn 2003)
90	KN-1516	4412	48	51.75	11.7667	Late Neolithic/Early Bronze Age	settlement	bone	Peißen	M. Furholt, Die absolutchronologische Datierung der Schnurkeramik in Mitteleuropa und Südskandinavien (Bonn 2003)
105	KIA-33852	2975	35	51.3796	11.7727	Late Bronze Age	n/a	grain	Schafstädt	M. Hellmund, Ein spä¤tbronzezeitlicher Getreidevorrat von Schafstä¤dt, Saalekreis. Archä¤ologie in Sachsen-Anhalt 6, 2012, 304-315.
151	n/a-	2818	50	51.6557	12.1497	Late Bronze Age	n/a	grain	Löberitz	M. Hellmund, Frühneolithischer Anbau von Rispenhirse in Mitteldeutschland? - Der eisenzeitliche Rispenhirsefund von Hundisburg, Lkr. Börde. Archä¤ologie in Sachsen-Anhalt 6, 2012, 297-303.
105	n/a-	2977	34	51.3796	11.7727	Late Bronze Age	n/a	grain	Schafstädt	M. Hellmund, Frühneolithischer Anbau von Rispenhirse in Mitteldeutschland? - Der eisenzeitliche Rispenhirsefund von Hundisburg, Lkr. Börde. Archä¤ologie in Sachsen-Anhalt 6, 2012, 297-303.
[truncated: 197 more rows]

## Sheet: Northern Alpine Foreland
Site	Labcode	BP	Std	Lat	Lng	Sitename	Culture	Feature Type kategory	Sample Material	Literature
[truncated: 944 more rows]

## Sheet: Czech Republic  Lower Austria
Site	Laborcode	BP	Std	Lat	Lng	Culture	Feature type category	Sample Material	Sitename	literature
[truncated: 961 more rows]

[truncated: 1 more sheets: Comp_overall]
