# Supplementary material for: Demographic dynamics between 5500 and 3500 calBP (3550–1550 BCE) in selected study regions of Central Europe and the role of regional climate influences
Source: PLoS One. 2023 Oct 25;18(10):e0291956. doi: 10.1371/journal.pone.0291956 (PMC10599579; doi:10.1371/journal.pone.0291956)
Supplement: S2 Data — (R) [file pone.0291956.s002.R]

"Fig. 3"

library(rcarbon)

"Circumharz Region / Import Circumharz sheet"

Circumharz.caldates=calibrate(x=Circumharz$BP,errors=Circumharz$Std,calCurves='intcal20', normalised=FALSE)
Circumharz.spd = spd(Circumharz.caldates,timeRange=c(5500,3500))
plot(Circumharz.spd) 
plot(Circumharz.spd,runm=200,add=TRUE,type="simple",col="darkorange",lwd=1.5,lty=2)

Circumharz.bins = binPrep(sites=Circumharz$Site,ages=Circumharz$BP,h=100)
Circumharz.spd.bins = spd(Circumharz.caldates,bins=Circumharz.bins,timeRange=c(5500,3500), datenormalised=FALSE)
plot(Circumharz.spd.bins)
plot(Circumharz.spd.bins,runm=200,add=TRUE,type="simple",col="darkorange",lwd=1.5,lty=2)
summary(Circumharz.bins)

Circumharz.randates = sampleDates(Circumharz.caldates,bins=Circumharz.bins,nsim=100,verbose=FALSE)
D.ckde = ckde(Circumharz.randates,timeRange=c(5500,3500),bw=100,normalised = FALSE)
plot(D.ckde,type='envelope')

"Filter and import only Feature type kategory: grave"

Circum_grave.caldates=calibrate(x=Circum_grave$BP,errors=Circum_grave$Std,calCurves='intcal20', normalised=FALSE)
Circum_grave.spd = spd(Circum_grave.caldates,timeRange=c(5500,3500))
plot(Circum_grave.spd) 
plot(Circum_grave.spd,runm=200,add=TRUE,type="simple",col="darkorange",lwd=1.5,lty=2)

Circum_grave.bins = binPrep(sites=Circum_grave$Site,ages=Circum_grave$BP,h=100)
Circum_grave.spd.bins = spd(Circum_grave.caldates,bins=Circum_grave.bins,timeRange=c(5500,3500), datenormalised=FALSE)
plot(Circum_grave.spd.bins)
plot(Circum_grave.spd.bins,runm=200,add=TRUE,type="simple",col="darkorange",lwd=1.5,lty=2)
summary(Circum_grave.bins)

"Filter and import only Feature type kategory: settlement"

Circum_settlement.caldates=calibrate(x=Circum_settlement$BP,errors=Circum_settlement$Std,calCurves='intcal20', normalised=FALSE)
Circum_settlement.spd = spd(Circum_settlement.caldates,timeRange=c(5500,3500))
plot(Circum_settlement.spd) 
plot(Circum_settlement.spd,runm=200,add=TRUE,type="simple",col="darkorange",lwd=1.5,lty=2)

Circum_settlement.bins = binPrep(sites=Circum_settlement$Site,ages=Circum_settlement$BP,h=100)
Circum_settlement.spd.bins = spd(Circum_settlement.caldates,bins=Circum_settlement.bins,timeRange=c(5500,3500), datenormalised=FALSE)
plot(Circum_settlement.spd.bins)
plot(Circum_settlement.spd.bins,runm=200,add=TRUE,type="simple",col="darkorange",lwd=1.5,lty=2)
summary(Circum_settlement.bins)

"________________________"

"North Alpine Region / Import North Alpine Foreland sheet"

North_Alpine.caldates=calibrate(x=North_Alpine$BP,errors=North_Alpine$Std,calCurves='intcal20', normalised=FALSE)
North_Alpine.spd = spd(North_Alpine.caldates,timeRange=c(5500,3500))
plot(North_Alpine.spd)
plot(North_Alpine.spd,runm=200,add=TRUE,type="simple",col="darkorange",lwd=1.5,lty=2) 

North_Alpine.bins = binPrep(sites=North_Alpine$Site,ages=North_Alpine$BP,h=100)
North_Alpine.spd.bins = spd(North_Alpine.caldates,bins=North_Alpine.bins,timeRange=c(5500,3500), datenormalised=FALSE)
plot(North_Alpine.spd.bins)
plot(North_Alpine.spd.bins,runm=200,add=TRUE,type="simple",col="darkorange",lwd=1.5,lty=2) 

North_Alpine.randates = sampleDates(North_Alpine.caldates,bins=North_Alpine.bins,nsim=100,verbose=FALSE)
D.ckde = ckde(North_Alpine.randates,timeRange=c(5500,3500),bw=100, normalised = FALSE)
plot(D.ckde,type='envelope')

"Filter and import only Feature type kategory: grave"

North_Alpine_grave.caldates=calibrate(x=North_Alpine_grave$BP,errors=North_Alpine_grave$Std,calCurves='intcal20', normalised=FALSE)
North_Alpine_grave.spd = spd(North_Alpine_grave.caldates,timeRange=c(5500,3500))
plot(North_Alpine_grave.spd)
plot(North_Alpine_grave.spd,runm=200,add=TRUE,type="simple",col="darkorange",lwd=1.5,lty=2) 

North_Alpine_grave.bins = binPrep(sites=North_Alpine_grave$Site,ages=North_Alpine_grave$BP,h=100)
North_Alpine_grave.spd.bins = spd(North_Alpine_grave.caldates,bins=North_Alpine_grave.bins,timeRange=c(5500,3500), datenormalised=FALSE)
plot(North_Alpine_grave.spd.bins)
plot(North_Alpine_grave.spd.bins,runm=200,add=TRUE,type="simple",col="darkorange",lwd=1.5,lty=2) 

"Filter and import only Feature type kategory: settlement"

North_Alpine_settlement.caldates=calibrate(x=North_Alpine_settlement$BP,errors=North_Alpine_settlement$Std,calCurves='intcal20', normalised=FALSE)
North_Alpine_settlement.spd = spd(North_Alpine_settlement.caldates,timeRange=c(5500,3500))
plot(North_Alpine_settlement.spd)
plot(North_Alpine_settlement.spd,runm=200,add=TRUE,type="simple",col="darkorange",lwd=1.5,lty=2) 

North_Alpine_settlement.bins = binPrep(sites=North_Alpine_settlement$Site,ages=North_Alpine_settlement$BP,h=100)
North_Alpine_settlement.spd.bins = spd(North_Alpine_settlement.caldates,bins=North_Alpine_settlement.bins,timeRange=c(5500,3500), datenormalised=FALSE)
plot(North_Alpine_settlement.spd.bins)
plot(North_Alpine_settlement.spd.bins,runm=200,add=TRUE,type="simple",col="darkorange",lwd=1.5,lty=2) 

"________________________"

"Czech Republic / Lower Austria / Import Czech republic Lower Austria sheet"

Czech.caldates=calibrate(x=Czech$BP,errors=Czech$Std,calCurves='intcal20', normalised=FALSE)
Czech.spd = spd(Czech.caldates,timeRange=c(5500,3500))
plot(Czech.spd) 
plot(Czech.spd,runm=200,add=TRUE,type="simple",col="darkorange",lwd=1.5,lty=2)

Czech.bins = binPrep(sites=Czech$Site,ages=Czech$BP,h=100)
Czech.spd.bins = spd(Czech.caldates,bins=Czech.bins,timeRange=c(5500,3500), datenormalised=FALSE)
plot(Czech.spd.bins)
plot(Czech.spd.bins,runm=200,add=TRUE,type="simple",col="darkorange",lwd=1.5,lty=2)
summary(Czech.spd.bins)

Czech.randates = sampleDates(Czech.caldates,bins=Czech.bins,nsim=100,verbose=FALSE)
D.ckde = ckde(Czech.randates,timeRange=c(5500,3500),normalised = FALSE, bw=100)
plot(D.ckde,type='envelope')

"Filter and import only Feature type kategory: grave"

Czech_grave.caldates=calibrate(x=Czech_grave$BP,errors=Czech_grave$Std,calCurves='intcal20', normalised=FALSE)
Czech_grave.spd = spd(Czech_grave.caldates,timeRange=c(5500,3500))
plot(Czech_grave.spd) 
plot(Czech_grave.spd,runm=200,add=TRUE,type="simple",col="darkorange",lwd=1.5,lty=2)

Czech_grave.bins = binPrep(sites=Czech_grave$Site,ages=Czech_grave$BP,h=100)
Czech_grave.spd.bins = spd(Czech_grave.caldates,bins=Czech_grave.bins,timeRange=c(5500,3500), datenormalised=FALSE)
plot(Czech_grave.spd.bins)
plot(Czech_grave.spd.bins,runm=200,add=TRUE,type="simple",col="darkorange",lwd=1.5,lty=2)
summary(Czech_grave.spd.bins)

"Filter and import only Feature type kategory: settlement"

Czech_settlement.caldates=calibrate(x=Czech_settlement$BP,errors=Czech_settlement$Std,calCurves='intcal20', normalised=FALSE)
Czech_settlement.spd = spd(Czech_settlement.caldates,timeRange=c(5500,3500))
plot(Czech_settlement.spd) 
plot(Czech_settlement.spd,runm=200,add=TRUE,type="simple",col="darkorange",lwd=1.5,lty=2)

Czech_settlement.bins = binPrep(sites=Czech_settlement$Site,ages=Czech_settlement$BP,h=100)
Czech_settlement.spd.bins = spd(Czech_settlement.caldates,bins=Czech_settlement.bins,timeRange=c(5500,3500), datenormalised=FALSE)
plot(Czech_settlement.spd.bins)
plot(Czech_settlement.spd.bins,runm=200,add=TRUE,type="simple",col="darkorange",lwd=1.5,lty=2)
summary(Czech_settlement.spd.bins)

"___________________________________________________________________________________________________"

"Fig. 4 / Import Comp_overall sheet"

cal.Comp_overall = calibrate(Comp_overall$BP,Comp_overall$Std,normalised=FALSE)
bins.Comp_overall = binPrep(ages = Comp_overall$BP,sites = Comp_overall$Site,h=50)
Comp_overall.spd=stackspd(x=cal.Comp_overall,group=Comp_overall$Region,timeRange=c(5500,3500),bins=bins.Comp_overall,runm=100)
plot(Comp_overall.spd,type='lines')

"___________________________________________________________________________________________________"

"Fig. 5-7"

"Circumharz"

nsim = 100
Circumharz.spd.smoothed = spd(Circumharz.caldates,timeRange=c(5500,3500),bins=Circumharz.bins,runm=100)
logFit <- nls(PrDens~SSlogis(calBP, Asym, xmid, scale),data=Circumharz.spd.smoothed$grid,control=nls.control(maxiter=200),start=list(Asym=0.2,xmid=5500,scale=-100))
logFitDens=data.frame(calBP=Circumharz.spd.smoothed$grid$calBP,PrDens=SSlogis(input=Circumharz.spd.smoothed$grid$calBP,Asym=coefficients(logFit)[1],xmid=coefficients(logFit)[2],scal=coefficients(logFit)[3]))
LogNull <- modelTest(Circumharz.caldates, errors=Circumharz$Std, bins=Circumharz.bins,nsim=nsim,timeRange=c(5500,3500), model="custom",predgrid=logFitDens, runm=100, raw=TRUE)
plot(LogNull)
summary(LogNull)

"Czech Republic / Lower Austria"

nsim = 100
Czech.spd.smoothed = spd(Czech.caldates,timeRange=c(5500,3500),bins=Czech.bins,runm=100)
logFit <- nls(PrDens~SSlogis(calBP, Asym, xmid, scale),data=Czech.spd.smoothed$grid,control=nls.control(maxiter=200),start=list(Asym=0.2,xmid=5500,scale=-100))
logFitDens=data.frame(calBP=Czech.spd.smoothed$grid$calBP,PrDens=SSlogis(input=Czech.spd.smoothed$grid$calBP,Asym=coefficients(logFit)[1],xmid=coefficients(logFit)[2],scal=coefficients(logFit)[3]))
LogNull <- modelTest(Czech.caldates, errors=Czech$Std, bins=Czech.bins,nsim=nsim,timeRange=c(5500,3500), model="custom",predgrid=logFitDens, runm=100, raw=TRUE)
plot(LogNull)
summary(LogNull)

"North Alpine Region"

nsim = 100
North_Alpine.spd.smoothed = spd(North_Alpine.caldates,timeRange=c(5500,3500),bins=North_Alpine.bins,runm=100)
logFit <- nls(PrDens~SSlogis(calBP, Asym, xmid, scale),data=North_Alpine.spd.smoothed$grid,control=nls.control(maxiter=200),start=list(Asym=0.2,xmid=5500,scale=-100))
logFitDens=data.frame(calBP=North_Alpine.spd.smoothed$grid$calBP,PrDens=SSlogis(input=North_Alpine.spd.smoothed$grid$calBP,Asym=coefficients(logFit)[1],xmid=coefficients(logFit)[2],scal=coefficients(logFit)[3]))
LogNull <- modelTest(North_Alpine.caldates, errors=North_Alpine$Std, bins=North_Alpine.bins,nsim=nsim,timeRange=c(5500,3500), model="custom",predgrid=logFitDens, runm=100, raw=TRUE)
plot(LogNull)
summary(LogNull)
"_____________________________________________________________________________________________________________________"

"Fig. 8"

cal.Comp_overall = calibrate(Comp_overall$BP,Comp_overall$Std,normalised=FALSE)
bins.Comp_overall = binPrep(ages = Comp_overall$BP,sites = Comp_overall$Site,h=50)
perm.Comp_overall=permTest(x=cal.Comp_overall,marks=Comp_overall$Region,timeRange=c(5500,3500),bins=bins.Comp_overall,nsim=nsim,runm=100)
summary(perm.Comp_overall)
par(mfrow=c(3,1))
plot(perm.Comp_overall,focalm = 1,main="Circumharz region")
plot(perm.Comp_overall,focalm = 2,main="Czech Republic / Lower Austria")
plot(perm.Comp_overall,focalm = 3,main="North Alpine Foreland")

"______________________________________________________________________________________________________________________"
