# Supplementary material for: Demographic dynamics between 5500 and 3500 calBP (3550–1550 BCE) in selected study regions of Central Europe and the role of regional climate influences
Source: PLoS One. 2023 Oct 25;18(10):e0291956. doi: 10.1371/journal.pone.0291956 (PMC10599579; doi:10.1371/journal.pone.0291956)
Supplement: S3 Data — (XLSX) [file pone.0291956.s003.xlsx]

## Sheet: Correlation Bleßberg Cave
Pearson Correlation Bleßberg Cave - Czech Republic/Lower Austria						Pearson Correlation Bleßberg Cave - Northern Alpine Foreland						Data Speleotheme Bleßberg Cave (Breitenbach et al. 2019)			Pearson Correlation Bleßberg Cave - Circumharz region
CalBP	SPD	Pearson Correlation	Range Correlation (>0,5)	Range Correlation (<-0,5)		CalBP	SPD	Pearson Correlation	Range Correlation (>0,5)	Range Correlation (<-0,5)		CalBP	BB-1		CalBP	SPD	Pearson Correlation	Range Correlation (>0,5)	Range Correlation (<-0,5)
5500	0.126941	-0.227279				5500	0.0901224	0.523114				5501.77	-6624		5500	0.139746	-0.536103
5490	0.128753	-0.498683				5490	0.0902957	0.480885				5492.73	-6.663		5490	0.140142	-0.584202
5480	0.142007	-0.473229				5480	0.0989261	0.368272				5479.77	-6.648		5480	0.134546	-0.357481
5470	0.129913	-0.130986				5470	0.108907	0.0857216				5471.22	-6.62		5470	0.113109	-0.185497
5460	0.115617	-0.00134532				5460	0.111087	0.0334751				5462.36	-6.459		5460	0.0994529	-0.0612596
5450	0.111411	-0.119744				5450	0.110244	0.142721				5449.28	-6.596		5450	0.0963823	0.0738415
5440	0.1123	-0.387216				5440	0.112659	0.363973				5440.77	-6.473		5440	0.0973663	0.32341
5430	0.120695	-0.437745				5430	0.125339	0.412698				5428.7	-6.386		5430	0.107236	0.378457
5420	0.116976	-0.438683				5420	0.120092	0.380251				5420.69	-6.443		5420	0.102658	0.367231
5410	0.11057	-0.398881				5410	0.110253	0.340711				5409.18	-6.404		5410	0.0956871	0.328305
5400	0.109387	-0.298178				5400	0.109077	0.246514				5401.15	-6.438		5400	0.0947976	0.250423
5390	0.109379	-0.233729				5390	0.109049	0.18591				5392.95	-6.445		5390	0.0947679	0.197671
5380	0.111725	-0.308315				5380	0.110373	0.267883				5380.7	-6.198		5380	0.096613	0.28433
5370	0.121173	-0.434137				5370	0.11121	0.45096				5368.08	-6.506		5370	0.103816	0.473374
5360	0.11908	-0.398022				5360	0.111215	0.421616				5360.01	-6.413		5360	0.10218	0.437745
5350	0.114285	-0.442485				5350	0.110899	0.478928				5351.97	-6.603		5350	0.0984672	0.486159
5340	0.121721	-0.380504				5340	0.111144	0.39288				5339.51	-6.505		5340	0.104271	0.406206
5330	0.113619	-0.36206				5330	0.110926	0.384744				5331.66	-6.537		5330	0.0979678	0.392393
5320	0.120373	-0.314373				5320	0.124969	0.33312				5321.94	-6.456		5320	0.106849	0.338703
5310	0.122381	-0.315159				5310	0.119073	0.31333				5308.67	-6.474		5310	0.109399	0.333078
5300	0.110915	-0.317911				5300	0.115218	0.291321				5301.69	-6.562		5300	0.112474	0.317565
5290	0.102791	-0.24041				5290	0.118496	0.220484				5290.74	-6.388		5290	0.120989	0.243184
5280	0.0906139	-0.325044				5280	0.129633	0.303594				5280.65	-6.528		5280	0.144763	0.335974
5270	0.0803192	-0.255062				5270	0.138515	0.235425				5270.19	-6.448		5270	0.162656	0.269852
5260	0.0755866	-0.271802				5260	0.142653	0.251866				5260.51	-6.385		5260	0.169366	0.285999
5250	0.0740048	-0.263595				5250	0.144023	0.243625				5250.35	-6.174		5250	0.171567	0.27584
5240	0.0786558	-0.240022				5240	0.13988	0.224844				5241.79	-6.319		5240	0.165282	0.250062
5230	0.0731613	-0.380081				5230	0.144999	0.423299				5232.34	-6.422		5230	0.172468	0.305463
5220	0.0766099	-0.347405				5220	0.141724	0.357273				5222.69	-6.46		5220	0.167995	0.301644
5210	0.069154	-0.425458				5210	0.149325	0.455671				5212.39	-6.536		5210	0.177061	0.241704
5200	0.069154	-0.368616				5200	0.149325	0.341675				5202.47	-6.513		5200	0.177061	0.304248
5190	0.0754942	-0.293784				5190	0.142632	0.252444				5192.34	-6.188		5190	0.169637	0.262176
5180	0.0846953	-0.271524				5180	0.134825	0.269699				5182.54	-6.434		5180	0.155627	0.147851
5170	0.0869021	-0.221336				5170	0.132969	0.216479				5172.32	-6.524		5170	0.151948	0.111459
5160	0.0966701	-0.245285				5160	0.123997	0.252255				5162.37	-6.524		5160	0.132584	0.0237635
5150	0.10188	-0.164576				5150	0.119231	0.147721				5152.2	-6.423		5150	0.122512	0.171701
5140	0.0946656	-0.207604				5140	0.125885	0.186888				5142.67	-6.528		5140	0.136663	0.169918
5130	0.0846868	-0.204919				5130	0.134807	0.134509				5133.15	-6.464		5130	0.155442	0.314091
5120	0.0776504	-0.198622				5120	0.140795	0.109861				5123.47	-6.483		5120	0.166552	0.396798
5110	0.0798207	-0.179643				5110	0.138969	0.0728467				5112.6	-6.501		5110	0.163221	0.472499
5100	0.0910872	-0.177129				5100	0.129166	0.058733				5101.85	-6.513		5100	0.143705	0.51524
5090	0.0946656	-0.169436				5090	0.125885	0.0406254				5090.99	-6.46		5090	0.136663	0.509306
5080	0.0905649	-0.206194				5080	0.129638	0.0674645				5080.16	-6.355		5080	0.144715	0.492081
5070	0.0889908	-0.35659				5070	0.131053	0.222876				5069.73	-6.495		5070	0.147725	0.518683
5060	0.0868439	-0.365349				5060	0.132936	0.272337				5059.36	-6.494		5060	0.151659	0.519602
5050	0.0719405	-0.467012				5050	0.146459	0.436331				5048.56	-6.309		5050	0.173728	0.550354
5040	0.0636976	-0.374165				5040	0.161705	0.444452				5037.53	-6.234		5040	0.173128	0.496516
5030	0.0643384	-0.0286471				5030	0.164172	0.185743				5031.8	-6.447		5030	0.159444	0.30715
5020	0.0663374	0.200815				5020	0.163079	0.251771				5020.79	-6.28		5020	0.144527	0.232297
5010	0.0641897	0.484638				5010	0.164509	0.420041				5009.71	-6.562		5010	0.159826	0.240666
5000	0.0636847	0.355434				5000	0.160942	0.314469				5004.37	-6.569		5000	0.175517	0.240086
4990	0.0636847	0.287653				4990	0.160942	0.282872				4988.57	-6.443		4990	0.175517	0.291314
4980	0.0635372	0.0889829				4980	0.163709	0.121869				4981.3	-6.512		4980	0.168242	0.0214938
4970	0.0681862	0.0164134				4970	0.160975	0.0692807				4970.41	-6.331		4970	0.135202	-0.104087
4960	0.075272	0.140622				4960	0.152988	0.0909737				4962.93	-6.624		4960	0.114359	-0.0909572
4950	0.0884484	0.0267979				4950	0.144346	0.00502852				4951.4	-6.448		4950	0.102402	-0.170951
4940	0.0836719	0.107471				4940	0.146566	0.110004				4939.96	-6.654		4940	0.104266	-0.0917608
4930	0.0768192	0.0610994				4930	0.151539	0.075296				4932.37	-6.635		4930	0.111669	-0.14304
4920	0.0756923	-0.01684				4920	0.152982	-0.00927466				4920.8	-6.684		4920	0.115271	-0.196034
4910	0.0768192	-0.0544304				4910	0.151539	0.0387163				4909.92	-6.591		4910	0.111669	-0.187261
4900	0.0768192	-0.151834				4900	0.151539	-0.0678541				4902.43	-6.505		4900	0.111669	-0.259893
4890	0.0754733	-0.162905				4890	0.152989	-0.0830288				4889.7	-6.465		4890	0.114808	-0.2728
4880	0.0796878	-0.180388				4880	0.149192	-0.0865235				4881.21	-6.595		4880	0.107807	-0.299575
4870	0.0970966	-0.271817				4870	0.140986	-0.110692				4869.92	-6.538		4870	0.100844	-0.348069
4860	0.126738	-0.27066				4860	0.130064	-0.0600829				4861.46	-6.681		4860	0.108309	-0.326534
4850	0.145668	-0.411824				4850	0.118238	-0.037576				4850.7	-6.551		4850	0.111834	-0.373699
4840	0.161016	-0.478197				4840	0.123063	-0.0443313				4839.58	-6.363		4840	0.109411	-0.399344
4830	0.175306	-0.421383				4830	0.170447	0.193503				4831.84	-6.344		4830	0.116623	-0.343247
4820	0.198625	-0.38354				4820	0.212629	0.45456				4819.56	-6.305		4820	0.148087	-0.279702
4810	0.217062	-0.345483				4810	0.211474	0.445489				4808.47	-6.56		4810	0.16117	-0.239413
4800	0.228096	-0.351871				4800	0.20334	0.449319				4801.21	-6.529		4800	0.164042	-0.244334
4790	0.231854	-0.364944				4790	0.193034	0.446952				4789.82	-6.757		4790	0.169304	-0.25355
4780	0.228752	-0.344344				4780	0.186941	0.433044				4782.37	-6.651		4780	0.183074	-0.2581
4770	0.228907	-0.341347				4770	0.187483	0.427148				4771.02	-6.5		4770	0.182317	-0.253722
4760	0.230625	-0.352755				4760	0.199418	0.431301				4760.87	-6.682		4760	0.16506	-0.217238
4750	0.204031	-0.321824				4750	0.214614	0.403002				4750.47	-6.44		4750	0.153581	-0.198543
4740	0.187653	-0.297282				4740	0.202977	0.348908				4740.26	-6.555		4740	0.134682	-0.149398
4730	0.197747	-0.369987				4730	0.212235	0.34524				4730.04	-6.656		4730	0.147172	-0.161882
4720	0.208788	-0.558145				4720	0.213281	0.31245				4719.88	-6.36		4720	0.156272	-0.104976
4710	0.212568	-0.177627				4710	0.213104	0.289194				4709.99	-6.745		4710	0.159029	-0.135306
4700	0.222682	-0.153688				4700	0.208253	0.30374				4700.45	-6.631		4700	0.162965	-0.185326
4690	0.23105	-0.125343				4690	0.196793	0.292255				4690.76	-6.811		4690	0.167008	-0.195972
4680	0.231813	-0.11744				4680	0.197168	0.265212				4680.34	-6.636		4680	0.165606	-0.220089
4670	0.21899	-0.0240627				4670	0.209609	0.324067				4670.76	-6.395		4670	0.161342	-0.295048
4660	0.205051	-0.0585018				4660	0.214032	0.257286				4660.4	-6.068		4660	0.153958	-0.231381
4650	0.222682	-0.120579				4650	0.208253	0.00827334				4650.43	-6.296		4650	0.162965	0.0643093
4640	0.230928	-0.309823				4640	0.197311	-0.25823				4640.79	-6.411		4640	0.166629	0.356062
4630	0.229579	-0.447701				4630	0.200564	-0.397367				4630.26	-6.613		4630	0.164974	0.54921
4620	0.231275	-0.468762				4620	0.194215	-0.421987				4619.84	-6.705		4620	0.169426	0.567753
4610	0.227167	-0.422929				4610	0.185959	-0.361462				4611.08	-6.608		4610	0.189107	0.501158
4600	0.22825	-0.198174				4600	0.187474	-0.328748				4598.09	-6.612		4600	0.184505	0.489583
4590	0.230291	0.114572				4590	0.191053	-0.2832				4589.44	-6.642		4590	0.175181	0.507215
4580	0.22798	0.492513				4580	0.186428	-0.160263				4580.52	-6.635		4580	0.186106	0.621644
4570	0.214782	0.673681				4570	0.179435	-0.0456718				4572.11	-6.572		4570	0.22395	0.686299
4560	0.210543	0.734029				4560	0.176995	0.0260407				4559.36	-6.571		4560	0.2306	0.721226
4550	0.215152	0.75253				4550	0.17946	0.118746				4550.75	-6.537		4550	0.222439	0.719865
4540	0.219187	0.775677				4540	0.181495	0.238665				4542.23	-6.576		4540	0.215543	0.748954
4530	0.212027	0.769321				4530	0.177915	0.48137				4529.06	-6.386		4530	0.22846	0.710149
4520	0.173464	0.778217				4520	0.132631	0.637329				4520.42	-6.677		4520	0.26212	0.767908
4510	0.168342	0.777152				4510	0.118436	0.667073				4511.64	-6.561		4510	0.268045	0.756582
4500	0.169782	0.713977				4500	0.122383	0.582882				4498.41	-6.544		4500	0.266287	0.691227
4490	0.169126	0.660021				4490	0.120505	0.534305				4489.66	-6.43		4490	0.267094	0.640076
4480	0.167059	0.606571				4480	0.116751	0.432938				4481.05	-6.607		4480	0.269042	0.555226
4470	0.169618	0.561174				4470	0.124043	0.309434				4467.77	-6.497		4470	0.265899	0.499428
4460	0.18017	0.519387				4460	0.14412	0.237533				4458.94	-6.446		4460	0.256949	0.448387
4450	0.173939	0.486803				4450	0.133062	0.244749				4450.32	-6.442		4450	0.261894	0.405436
4440	0.168858	0.438638				4440	0.119989	0.178754				4441.91	-6.535		4440	0.267419	0.332935
4430	0.169337	0.319031				4430	0.12111	-0.0253548				4428.62	-6.437		4430	0.266842	0.169719
4420	0.17509	0.234924				4420	0.136551	-0.225946				4419.97	-6.413		4420	0.262912	-0.0116706
4410	0.274597	0.115976				4410	0.144401	-0.294944				4411.13	-6.465		4410	0.32241	-0.181476
4400	0.349627	-0.119264				4400	0.14072	-0.335952				4398.13	-6.419		4400	0.364878	-0.370595
4390	0.352849	-0.0726141				4390	0.141204	-0.43782				4389.31	-6.21		4390	0.367535	-0.471099
4380	0.358412	-0.0758358				4380	0.141702	-0.43285				4380.41	-6.193		4380	0.371542	-0.467794
4370	0.34814	-0.0789103				4370	0.141202	-0.425494				4371.7	-6.256		4370	0.364709	-0.459431
4360	0.325628	-0.0531116				4360	0.140153	-0.449013				4358.6	-6.346		4360	0.349334	-0.483264
4350	0.358371	-0.0479868				4350	0.144643	-0.53878				4349.77	-5.99		4350	0.376742	-0.597494
4340	0.366134	0.0362205				4340	0.150289	-0.249201				4340.9	-6.345		4340	0.391463	-0.446763
4330	0.357794	0.155238				4330	0.143358	-0.0340981				4332.03	-6.3		4330	0.374048	-0.348161
4320	0.33551	0.250771				4320	0.13996	0.119				4318.49	-6.086		4320	0.355188	-0.231757
4310	0.335078	0.180573				4310	0.140894	0.0893798				4309.64	-5.855		4310	0.356186	-0.164951
4300	0.346396	0.234642				4300	0.141005	0.224874				4300.73	-6.411		4300	0.363345	0.154724
4290	0.364985	0.188847				4290	0.154825	0.151818				4291.77	-6.44		4290	0.400832	0.0451898
4280	0.360276	0.284711				4280	0.164913	0.173202				4282.79	-6.263		4280	0.422621	0.0402466
4270	0.364554	0.253851				4270	0.156329	0.169491				4269.13	-6.296		4270	0.404004	0.0836188
4260	0.364413	0.234907				4260	0.153531	0.183846				4260.04	-6.297		4260	0.398067	0.199575
4250	0.363645	0.128082				4250	0.158651	0.128688				4251	-6.344		4250	0.408888	0.0628945
4240	0.351439	0.0983619				4240	0.174551	0.106259				4242.09	-6.321		4240	0.446855	0.00614232
4230	0.329793	0.0139782				4230	0.169893	0.0419428				4232.96	-6.39		4230	0.448211	-0.081663
4220	0.31184	-0.0188989				4220	0.146909	0.01244				4219.59	-6.267		4220	0.409197	-0.0951247
4210	0.309029	-0.148405				4210	0.142773	-0.13064				4210.39	-6.289		4210	0.402361	-0.179686
4200	0.33071	-0.153952				4200	0.170722	-0.144225				4201.52	-6.378		4200	0.449527	-0.198674
4190	0.343687	-0.154705				4190	0.176598	-0.142035				4188.27	-6.339		4190	0.455425	-0.202188
4180	0.33071	-0.198695				4180	0.170722	-0.173231				4179.24	-6.333		4180	0.449527	-0.225653
4170	0.33071	-0.257525				4170	0.170722	-0.231339				4170.19	-6.374		4170	0.449527	-0.225653
4160	0.336085	-0.321992				4160	0.174584	-0.209505				4160.92	-6.452		4160	0.455095	-0.313297
4150	0.296702	-0.289973				4150	0.123704	0.103947				4151.66	-6.499		4150	0.374483	-0.280141
4140	0.277979	-0.197133				4140	0.0875729	0.249044				4142.5	-6.435		4140	0.351639	-0.163207
4130	0.278082	-0.274357				4130	0.0877825	0.149063				4129.04	-6.484		4130	0.351693	-0.106302
4120	0.283325	-0.402041				4120	0.099458	-0.099636				4119.82	-6.245		4120	0.354519	0.040347
4110	0.291831	-0.410555				4110	0.11583	0.00855044				4110.58	-6.332		4110	0.364823	-0.0633533
4100	0.290145	-0.406777				4100	0.113172	0.0331246				4101.52	-6.282		4100	0.361437	-0.0648055
4090	0.278294	-0.461378				4090	0.0889267	0.121341				4092.39	-6.356		4090	0.350846	-0.173509
4080	0.287317	0.042814				4080	0.108696	-0.671364				4078.73	-6.411		4080	0.326861	0.378897
4070	0.2949	0.046993				4070	0.11794	-0.481354				4069.56	-6.459		4070	0.308541	0.32534
4060	0.298254	0.0545321				4060	0.121322	-0.35558				4060.32	-6.277		4060	0.29669	0.272109
4050	0.297463	0.0597287				4050	0.12068	-0.281175				4051.22	-6.32		4050	0.298139	0.231654
4040	0.291102	0.0647653				4040	0.113947	-0.232056				4042.09	-6.289		4040	0.318496	0.199141
4030	0.28232	0.078722				4030	0.100211	-0.182306				4028.3	-6.266		4030	0.338349	0.159658
4020	0.28037	0.0947569				4020	0.095911	-0.156059				4019.03	-6.167		4020	0.343123	0.109013
4010	0.28232	0.113352				4010	0.100211	-0.146764				4009.85	-6.373		4010	0.338349	0.0487962
4000	0.285312	0.123186				4000	0.105629	-0.141593				4000.36	-6.301		4000	0.331366	-0.00245561
3990	0.292055	0.136099				3990	0.114818	-0.135442				3990.97	-6.367		3990	0.315934	-0.0465921
3980	0.295402	0.14602				3980	0.120877	-0.11888				3981.58	-6.4		3980	0.284424	-0.0823921
3970	0.277555	0.156341				3970	0.119386	-0.0946249				3972.39	-6.243		3970	0.27438	-0.107549
3960	0.26935	0.176413				3960	0.1293	-0.0824884				3958.35	-6.229		3960	0.267855	-0.133594
3950	0.26935	0.203016				3950	0.1293	-0.0769329				3948.88	-6.308		3950	0.267855	-0.158976
3940	0.28606	0.233065				3940	0.11899	-0.069078				3939.55	-6.313		3940	0.278012	-0.185969
3930	0.277215	0.25229				3930	0.118846	-0.0509961				3930.17	-6.343		3930	0.274347	-0.220879
3920	0.268585	0.28162				3920	0.131508	-0.0309683				3920.6	-6.282		3920	0.266724	-0.260947
3910	0.26861	0.323284				3910	0.130556	-0.0267588				3911.22	-6.292		3910	0.267201	-0.303721
3900	0.270358	0.360259				3900	0.142597	-0.0254696				3901.91	-6.256		3900	0.260754	-0.357873
3890	0.280901	0.409904				3890	0.165483	-0.0290411				3892.54	-6212		3890	0.24644	-0.423125
3880	0.291462	-0.452018				3880	0.179429	0.132818				3878.61	-6.253		3880	0.236512	0.265597
3870	0.305599	-0.282802				3870	0.190534	0.166226				3869.4	-6.098		3870	0.22665	0.292912
3860	0.307016	0.119746				3860	0.19152	0.198247				3860.06	-6.222		3860	0.225684	0.256245
3850	0.306229	0.248472				3850	0.189069	0.211046				3850.66	-6.281		3850	0.226776	0.226692
3840	0.331248	0.29361				3840	0.201491	0.232749				3841.48	-6.289		3840	0.210861	0.246115
3830	0.362194	0.371502				3830	0.178956	0.311213				3832.13	-6.325		3830	0.181625	0.330317
3820	0.339646	0.492361				3820	0.145651	0.428095				3822.88	-6.337		3820	0.142383	0.509996
3810	0.303438	0.394307				3810	0.134062	0.350121				3808.89	-6.309		3810	0.132483	0.378604
3800	0.31908	0.402483				3800	0.138773	0.361374				3799.4	-6.26		3800	0.135817	0.385959
3790	0.363073	0.431881				3790	0.165273	0.397288				3789.92	-6.406		3790	0.167353	0.426177
3780	0.361396	0.506631				3780	0.181087	0.479115				3780.57	-6.233		3780	0.183727	0.500626
3770	0.357375	0.49016				3770	0.157026	0.452424				3771.28	-6.238		3770	0.157249	0.486843
3760	0.341727	0.472738				3760	0.146138	0.421726				3761.81	-6.247		3760	0.142739	0.490999
3750	0.350046	0.472578				3750	0.151449	0.39593				3752.36	-6.279		3750	0.149979	0.502143
3740	0.365406	0.532246				3740	0.165724	0.341553				3738.38	-6.308		3740	0.168545	0.55791
3730	0.363073	0.4234				3730	0.165273	-0.0272356				3729.06	-6.296		3730	0.167353	0.391354
3720	0.326473	0.416512				3720	0.140748	-0.115473				3719.81	-6.368		3720	0.136886	0.380158
3710	0.301418	0.420328				3710	0.13337	-0.194632				3710.39	-6.341		3710	0.131664	0.354856
3700	0.306919	0.399911				3700	0.135053	-0.260809				3700.83	-6.197		3700	0.133091	0.326251
3690	0.25611	0.409241				3690	0.120674	-0.459909				3691.4	-6.172		3690	0.124183	0.308397
3680	0.235784	0.410487				3680	0.115093	-0.469846				3677.32	-6.318		3680	0.105012	#DIV/0!
3670	0.236829	0.40737				3670	0.115489	-0.476833				3667.83	-6.484		3670	0.105757	#DIV/0!
3660	0.252525	0.403894				3660	0.119547	-0.483469				3658.18	-6.413		3660	0.123061	#DIV/0!
3650	0.260039	0.403892				3650	0.122209	-0.484487				3648.63	-6.369		3650	0.127595	#DIV/0!
3640	0.2352	0.410072				3640	0.113682	-0.514989				3639.14	-6.422		3640	0.108761	#DIV/0!
3630	0.23528	0.40569				3630	0.116794	-0.556354				3629.76	-6.59		3630	0.0980666	#DIV/0!
3620	0.235991	0.400682				3620	0.117349	-0.561434				3620.22	-6.216		3620	0.0972417	#DIV/0!
3610	0.239109	0.395159				3610	0.119478	-0.563138				3610.59	-6.366		3610	0.0938667	#DIV/0!
3600	0.233528	0.390723				3600	0.115326	-0.559817				3601.23	-6.446		3600	0.100065	#DIV/0!
3590	0.235888	0.383279				3590	0.117396	-0.614906				3591.82	-6.357		3590	0.0972886	#DIV/0!
3580	0.238343	0.378462				3580	0.119034	-0.642725				3582.41	-6.429		3580	0.0947603	#DIV/0!
3570	0.233944	0.392101				3570	0.119284	-0.643256				3568.3	-6.462		3570	0.0816178	#DIV/0!
3560	0.179441	0.564369				3560	0.120126	-0.641645				3558.89	-6.462		3560	0.0651319	#DIV/0!
3550	0.161159	0.547383				3550	0.12365	-0.628921				3549.38	-6.561		3550	0.0614058	#DIV/0!
3540	0.155599	0.671251				3540	0.125137	-0.75281				3539.94	-6471		3540	0.0604395	#DIV/0!
3530	0.163084	0.0816586				3530	0.123188	0.00651638				3530.41	-6.284		3530	0.0617627	#DIV/0!
3520	0.190158	0.486992				3520	0.118822	-0.419874				3520.79	-6.239		3520	0.0675936	#DIV/0!
3510	0.17107	-1				3510	0.12151	1				3511.39	-6.337		3510	0.0633427	#DIV/0!
3500	0.183713	#DIV/0!				3500	0.119545	#DIV/0!				3502.03	-6.39		3500	0.0660899	#DIV/0!

## Sheet: Correlation Bunker Cave
Data Speleotheme Bunker Cave (Fohlmeister et al. 2012)			Pearson Correlation Bunker Cave - Northern Alpine Foreland						Pearson Correlation Bunker Cave - Czech Republic/Lower Austria						Pearson Correlation Bunker Cave - Circumharz region
CalBP	Delta18O		CalBP	SPD	Pearson Correlation	Range Correlation (<-0,5)	Range Correlation (>0,5)		CalBP	SPD	Pearson Correlation	Range Correlation (<-0,5)	Range Correlation (>0,5)		CalBP	SPD	Pearson Correlation	Range Correlation (<-0,5)	Range Correlation (>0,5)
5499.3	-5.599		5500	0.0901224	-0.435992				5500	0.126941	0.343758				5500	0.139746	-0.465455
5479.1	-5.9363		5480	0.0989261	-0.416493				5480	0.142007	0.351106				5480	0.134546	-0.550434
5459	-5.9258		5460	0.111087	-0.545563				5460	0.115617	0.514181				5460	0.0994529	-0.585015
5441.7	-5.9395		5440	0.112659	-0.578236				5440	0.1123	0.545322				5440	0.0973663	-0.62057
5420.5	-5.3971		5420	0.120092	-0.622366				5420	0.116976	0.570742				5420	0.102658	-0.670619
5399.3	-5.4625		5400	0.109077	-0.603234				5400	0.109387	0.478296				5400	0.0947976	-0.595639
5378.3	-5.6056		5380	0.110373	-0.511832				5380	0.111725	0.446058				5380	0.096613	-0.508266
5358.2	-5.6445		5360	0.111215	-0.390537				5360	0.11908	0.347055				5360	0.10218	-0.369023
5338	-5.8399		5340	0.111144	-0.218041				5340	0.121721	0.167198				5340	0.104271	-0.183973
5321.6	-5.9561		5320	0.124969	0.158552				5320	0.120373	-0.0924043				5320	0.106849	0.00958665
5300.4	-5.874		5300	0.115218	0.19714				5300	0.110915	-0.110123				5300	0.112474	-0.0517303
5279.2	-5.8299		5280	0.129633	0.152787				5280	0.0906139	-0.0857003				5280	0.144763	-0.0896059
5258	-5.7684		5260	0.142653	0.220858				5260	0.0755866	-0.155421				5260	0.169366	-0.0424058
5237.2	-6.3495		5240	0.13988	0.270527				5240	0.0786558	-0.163517				5240	0.165282	-0.267212
5222.6	-5.9693		5220	0.141724	0.28004				5220	0.0766099	-0.201477				5220	0.167995	-0.150849
5201.4	-5.9996		5200	0.149325	0.30136				5200	0.069154	-0.224477				5200	0.177061	-0.185589
5180.2	-6.2309		5180	0.134825	0.349616				5180	0.0846953	-0.30125				5180	0.155627	-0.166896
5159	-5.9855		5160	0.123997	0.258815				5160	0.0966701	-0.273213				5160	0.132584	0.0432461
5138	-5.8131		5140	0.125885	0.239805				5140	0.0946656	-0.369215				5140	0.136663	0.129888
5122	-5.8178		5120	0.140795	0.101831				5120	0.0776504	-0.0107769				5120	0.166552	0.0490278
5102.5	-6.0504		5100	0.129166	-0.180724				5100	0.0910872	-0.238645				5100	0.143705	0.0181179
5081.3	-5.6979		5080	0.129638	-0.313936				5080	0.0905649	-0.244539				5080	0.144715	0.0408538
5060.2	-5.6429		5060	0.132936	-0.356273				5060	0.0868439	-0.36947				5060	0.151659	-0.119607
5039	-5.569		5040	0.161705	-0.452758				5040	0.0636976	-0.526321				5040	0.173128	-0.271024
5024.9	-5.7863		5020	0.163079	-0.561878				5020	0.0663374	-0.527251				5020	0.144527	-0.396285
5003.7	-6.0015		5000	0.160942	-0.486972				5000	0.0636847	-0.468731				5000	0.175517	-0.392473
4980	-5.7872		4980	0.163709	-0.421187				4980	0.0635372	-0.459102				4980	0.168242	-0.309535
4960.1	-5.6115		4960	0.152988	-0.357022				4960	0.075272	-0.350296				4960	0.114359	-0.285042
4946.1	-5.8843		4940	0.146566	-0.21539				4940	0.0836719	-0.203251				4940	0.104266	-0.176646
4914.1	-5.6984		4920	0.152982	-0.149975				4920	0.0756923	-0.095912				4920	0.115271	-0.0658557
4898.1	-5.6982		4900	0.151539	-0.0601393				4900	0.0768192	0.091195				4900	0.111669	0.0953162
4882.1	-5.9949		4880	0.149192	-0.00682119				4880	0.0796878	0.256562				4880	0.107807	0.208113
4866.1	-6.0046		4860	0.130064	-0.0743222				4860	0.126738	0.200471				4860	0.108309	0.146004
4834.1	-5.6406		4840	0.123063	-0.203985				4840	0.161016	0.0938077				4840	0.109411	-0.0812373
4818.1	-5.9919		4820	0.212629	0.0673295				4820	0.198625	0.408505				4820	0.148087	-0.00412072
4802.1	-5.826		4800	0.20334	0.250499				4800	0.228096	0.416806				4800	0.164042	-0.182576
4786.1	-6.0093		4780	0.186941	0.266464				4780	0.228752	0.410227				4780	0.183074	-0.217528
4754.1	-6.3116		4760	0.199418	0.286459				4760	0.230625	0.450695				4760	0.16506	-0.250989
4738.1	-6.2152		4740	0.202977	0.446379				4740	0.187653	0.700969				4740	0.134682	-0.417804
4722.1	-5.8477		4720	0.213281	0.485652				4720	0.208788	0.53602				4720	0.156272	-0.619791
4706	-5.7601		4700	0.208253	0.361291				4700	0.222682	0.34676				4700	0.162965	-0.458544
4674	-5.7173		4680	0.197168	0.356779				4680	0.231813	0.216243				4680	0.165606	-0.339251
4658	-5.6999		4660	0.214032	0.360896				4660	0.205051	0.0370335				4660	0.153958	-0.368046
4642	-5.5374		4640	0.197311	0.30048				4640	0.230928	0.113881				4640	0.166629	-0.240631
4626	-5.4964		4620	0.194215	0.151761				4620	0.231275	0.284753				4620	0.169426	0.095861
4594	-5.7536		4600	0.187474	-0.0754406				4600	0.22825	0.376431				4600	0.184505	0.373573
4578	-5.8261		4580	0.186428	-0.126981				4580	0.22798	0.326899				4580	0.186106	0.394598
4562	-5.9792		4560	0.176995	-0.15702				4560	0.210543	0.292035				4560	0.2306	0.360349
4546	-5.9799		4540	0.181495	0.0248989				4540	0.219187	0.335526				4540	0.215543	0.381024
4514	-6.0421		4520	0.132631	0.483309				4520	0.173464	0.367685				4520	0.26212	0.452379
4498	-5.9826		4500	0.122383	0.463456				4500	0.169782	0.284325				4500	0.266287	0.434793
4482	-5.9686		4480	0.116751	0.277863				4480	0.167059	0.148763				4480	0.269042	0.268725
4466	-5.9187		4460	0.14412	0.0148716				4460	0.18017	-0.0507029				4460	0.256949	0.0640978
4434	-5.6586		4440	0.119989	-0.0952096				4440	0.168858	-0.28655				4440	0.267419	-0.183772
4418	-5.5006		4420	0.136551	0.122522				4420	0.17509	-0.248893				4420	0.262912	-0.128048
4402	-5.7722		4400	0.14072	0.110088				4400	0.349627	0.0382624				4400	0.364878	0.106475
4386	-5.9296		4380	0.141702	0.0406356				4380	0.358412	-0.0202419				4380	0.371542	0.044494
4354	-5.6841		4360	0.140153	-0.0118132				4360	0.325628	0.0373263				4360	0.349334	-0.069405
4338	-5.5282		4340	0.150289	0.00728837				4340	0.366134	0.0594814				4340	0.391463	-0.0102835
4322	-5.6652		4320	0.13996	0.0313266				4320	0.33551	0.00421462				4320	0.355188	0.059736
4306	-5.8923		4300	0.141005	0.206839				4300	0.346396	0.159144				4300	0.363345	0.169418
4274	-5.8605		4280	0.164913	0.311452				4280	0.360276	0.327721				4280	0.422621	0.254403
4258	-5.5771		4260	0.153531	0.366947				4260	0.364413	0.446695				4260	0.398067	0.433606
4242	-5.4205		4240	0.174551	0.298606				4240	0.351439	0.157068				4240	0.446855	0.148863
4226	-5.4723		4220	0.146909	0.10612				4220	0.31184	-0.142266				4220	0.409197	-0.168337
4194	-5.8061		4200	0.170722	0.059512				4200	0.33071	-0.247444				4200	0.449527	-0.291246
4178	-5.828		4180	0.170722	0.0208977				4180	0.33071	-0.138053				4180	0.449527	-0.165455
4162	-5.8133		4160	0.174584	-0.0756099				4160	0.336085	-0.135987				4160	0.455095	-0.0562322
4146	-5.8398		4140	0.0875729	-0.0466977				4140	0.277979	-0.15462				4140	0.351639	-0.0412812
4114	-5.6597		4120	0.099458	0.0118909				4120	0.283325	-0.0235798				4120	0.354519	-0.0765328
4098	-5.6036		4100	0.113172	0.0650834				4100	0.290145	0.164437				4100	0.361437	-0.268688
4082	-5.6167		4080	0.108696	0.0919119				4080	0.287317	0.294578				4080	0.326861	-0.531124
4066	-5.7421		4060	0.121322	0.222568				4060	0.298254	0.443715				4060	0.29669	-0.625444
4034	-5.822		4040	0.113947	0.214593				4040	0.291102	0.517551				4040	0.318496	-0.68368
4018	-6.0579		4020	0.095911	0.222508				4020	0.28037	0.547403				4020	0.343123	-0.702851
4002	-6.1188		4000	0.105629	0.103248				4000	0.285312	0.492225				4000	0.331366	-0.574017
3986	-6.1395		3980	0.120877	-0.0843908				3980	0.295402	0.452685				3980	0.284424	-0.454044
3954	-5.3555		3960	0.1293	-0.251865				3960	0.26935	0.401239				3960	0.267855	-0.285105
3938	-5.2231		3940	0.11899	-0.212614				3940	0.28606	0.436845				3940	0.278012	-0.352873
3922	-5.606		3920	0.131508	-0.165552				3920	0.268585	0.398669				3920	0.266724	-0.582078
3906	-6.0764		3900	0.142597	-0.195629				3900	0.270358	0.329835				3900	0.260754	-0.619786
3878.3	-5.9875		3880	0.179429	-0.254089				3880	0.291462	0.265241				3880	0.236512	-0.432173
3860.8	-5.7682		3860	0.19152	-0.0176029				3860	0.307016	0.369937				3860	0.225684	-0.0558433
3837.5	-5.6377		3840	0.201491	0.261712				3840	0.331248	0.555827				3840	0.210861	0.393362
3819.9	-5.4643		3820	0.145651	0.549903				3820	0.339646	0.609204				3820	0.142383	0.641533
3802.4	-5.1492		3800	0.138773	0.571301				3800	0.31908	0.652408				3800	0.135817	0.673891
3779.1	-5.2536		3780	0.181087	0.551708				3780	0.361396	0.541218				3780	0.183727	0.576691
3761.6	-5.1736		3760	0.146138	0.423243				3760	0.341727	0.450121				3760	0.142739	0.472433
3738.2	-5.3059		3740	0.165724	0.270943				3740	0.365406	0.278899				3740	0.168545	0.3659
3720.7	-5.7446		3720	0.140748	-0.34727				3720	0.326473	-0.0535394				3720	0.136886	0.074527
3703.2	-5.5264		3700	0.135053	-0.0939146				3700	0.306919	0.247845				3700	0.133091	0.322432
3679.8	-5.5752		3680	0.115093	-0.341983				3680	0.235784	0.245032				3680	0.105012	0.320984
3662.3	-5.537		3660	0.119547	-0.372811				3660	0.252525	0.256297				3660	0.123061	0.337292
3639	-5.4213		3640	0.113682	-0.383365				3640	0.2352	0.247292				3640	0.108761	0.36191
3621.5	-5.457		3620	0.117349	-0.201321				3620	0.235991	0.123187				3620	0.0972417	0.186272
3603.9	-5.5222		3600	0.115326	-0.0972503				3600	0.233528	-0.0677044				3600	0.100065	0.00111629
3586.4	-5.7213		3580	0.119034	0.150819				3580	0.238343	-0.29681				3580	0.0947603	-0.309802
3563.1	-5.8007		3560	0.120126	0.0581512				3560	0.179441	-0.0462517				3560	0.0651319	-0.042099
3539.7	-5.5845		3540	0.125137	-0.106334				3540	0.155599	0.0350576				3540	0.0604395	0.0106444
3522.2	-5.676		3520	0.118822	1				3520	0.190158	-1				3520	0.0675936	-1
3498.9	-5.3848		3500	0.119545	#DIV/0!				3500	0.183713	#DIV/0!				3500	0.0660899	#DIV/0!

## Sheet: Spannagel Cave
Data Speleotheme Bunker Cave (Fohlmeister et al. 2013)			Pearson Correlation Spannagel Cave - Northern Alpine Foreland						Pearson Correlation Spannagel Cave - Czech Republic/Lower Austria						Pearson Correlation Spannagel Cave - Circumharz region
CalBP	Delta18O		CalBP	SPD	Pearson Correlation	Range Correlation (<-0,5)	Range Correlation (>0,5)		CalBP	SPD	Pearson Correlation	Range Correlation (<-0,5)	Range Correlation (>0,5)		CalBP	SPD	Pearson Correlation	Range Correlation (<-0,5)	Range Correlation (>0,5)
5500.4	-7.7619		5500	0.0901224	-0.102209				5500	0.126941	-0.143051				5500	0.139746	-0.239296
5490	-7.8266		5490	0.0902957	-0.162901				5490	0.128753	-0.0471928				5490	0.140142	-0.301597
5480.6	-7.7568		5480	0.0989261	-0.452779				5480	0.142007	0.174337				5480	0.134546	-0.334226
5471.2	-7.6708		5470	0.108907	-0.598166				5470	0.129913	0.381426				5470	0.113109	-0.563326
5461.8	-7.6207		5460	0.111087	-0.555195				5460	0.115617	0.33805				5460	0.0994529	-0.577589
5450.8	-7.7148		5450	0.110244	-0.325098				5450	0.111411	0.140981				5450	0.0963823	-0.341208
5441.8	-7.7283		5440	0.112659	-0.208128				5440	0.1123	0.0733931				5440	0.0973663	-0.222995
5429	-7.8373		5430	0.125339	-0.144427				5430	0.120695	0.0283086				5430	0.107236	-0.149748
5419.5	-7.7357		5420	0.120092	-0.0934719				5420	0.116976	0.0359826				5420	0.102658	-0.130215
5409.4	-7.6862		5410	0.110253	-0.0143973				5410	0.11057	-0.0688231				5410	0.0956871	-0.025167
5401.1	-7.763		5400	0.109077	0.0725355				5400	0.109387	-0.11758				5400	0.0947976	0.0661728
5391	-7.8135		5390	0.109049	0.0940764				5390	0.109379	-0.119847				5390	0.0947679	0.0896924
5380.5	-7.7927		5380	0.110373	0.0881414				5380	0.111725	-0.122028				5380	0.096613	0.0843484
5369.9	-7.8038		5370	0.11121	0.102349				5370	0.121173	-0.136552				5370	0.103816	0.102419
5361.1	-7.77		5360	0.111215	0.0996788				5360	0.11908	-0.142869				5360	0.10218	0.110883
5348.7	-7.701		5350	0.110899	0.10323				5350	0.114285	-0.159522				5350	0.0984672	0.120575
5338.1	-7.7298		5340	0.111144	0.213856				5340	0.121721	-0.255725				5340	0.104271	0.241985
5327.5	-7.761		5330	0.110926	0.291468				5330	0.113619	-0.360282				5330	0.0979678	0.319466
5320.8	-7.8036		5320	0.124969	0.374634				5320	0.120373	-0.425139				5320	0.106849	0.414519
5309.6	-7.8724		5310	0.119073	0.390835				5310	0.122381	-0.459863				5310	0.109399	0.446901
5301	-7.8759		5300	0.115218	0.31072				5300	0.110915	-0.336406				5300	0.112474	0.349728
5290.5	-7.8884		5290	0.118496	0.102689				5290	0.102791	-0.109422				5290	0.120989	0.137738
5280.4	-7.8854		5280	0.129633	-0.167933				5280	0.0906139	0.160373				5280	0.144763	-0.144063
5269.3	-7.8439		5270	0.138515	-0.348359				5270	0.0803192	0.343939				5270	0.162656	-0.315704
5259.7	-7.7305		5260	0.142653	-0.387778				5260	0.0755866	0.381662				5260	0.169366	-0.336814
5251.3	-7.7667		5250	0.144023	-0.399241				5250	0.0740048	0.394727				5250	0.171567	-0.346209
5240.1	-7.7741		5240	0.13988	-0.235228				5240	0.0786558	0.232042				5240	0.165282	-0.195193
5232.2	-7.7728		5230	0.144999	0.0520541				5230	0.0731613	0.0102631				5230	0.172468	-0.054706
5218.1	-7.7332		5220	0.141724	0.265021				5220	0.0766099	-0.175021				5220	0.167995	0.0264177
5209.7	-7.7925		5210	0.149325	0.416395				5210	0.069154	-0.303313				5210	0.177061	-0.0244927
5200.5	-7.801		5200	0.149325	0.577598				5200	0.069154	-0.492587				5200	0.177061	0.134183
5189.9	-7.7795		5190	0.142632	0.729				5190	0.0754942	-0.689389				5190	0.169637	0.382516
5179.3	-7.7646		5180	0.134825	0.61464				5180	0.0846953	-0.601732				5180	0.155627	0.360006
5172.8	-7.7182		5170	0.132969	0.658981				5170	0.0869021	-0.645244				5170	0.151948	0.438634
5159.8	-7.7387		5160	0.123997	0.627687				5160	0.0966701	-0.623946				5160	0.132584	0.428348
5151.5	-7.753		5150	0.119231	0.590983				5150	0.10188	-0.589683				5150	0.122512	0.343466
5142.2	-7.7217		5140	0.125885	0.493186				5140	0.0946656	-0.554936				5140	0.136663	0.429182
5131.6	-7.7339		5130	0.134807	0.45419				5130	0.0846868	-0.494388				5130	0.155442	0.2814
5119	-7.6724		5120	0.140795	0.424175				5120	0.0776504	-0.466781				5120	0.166552	0.237988
5109.9	-7.6284		5110	0.138969	0.425755				5110	0.0798207	-0.464664				5110	0.163221	0.212142
5099.8	-7.6756		5100	0.129166	0.453987				5100	0.0910872	-0.479552				5100	0.143705	0.208371
5089.6	-7.7177		5090	0.125885	0.461749				5090	0.0946656	-0.475637				5090	0.136663	0.156802
5082.3	-7.7086		5080	0.129638	0.371404				5080	0.0905649	-0.36524				5080	0.144715	0.0313705
5070.1	-7.6859		5070	0.131053	0.246152				5070	0.0889908	-0.217504				5070	0.147725	-0.0651715
5062.7	-7.6689		5060	0.132936	0.105249				5060	0.0868439	-0.0184178				5060	0.151659	-0.110126
5049.1	-7.6534		5050	0.146459	-0.213495				5050	0.0719405	0.335099				5050	0.173728	-0.169097
5042.4	-7.6333		5040	0.161705	-0.313302				5040	0.0636976	0.379033				5040	0.173128	-0.177613
5033.4	-7.6313		5030	0.164172	-0.359137				5030	0.0643384	0.405714				5030	0.159444	-0.199916
5021.2	-7.5892		5020	0.163079	-0.381328				5020	0.0663374	0.242759				5020	0.144527	-0.182332
5009.2	-7.6228		5010	0.164509	-0.380225				5010	0.0641897	0.131362				5010	0.159826	-0.224521
5001.4	-7.6515		5000	0.160942	-0.302542				5000	0.0636847	0.124799				5000	0.175517	-0.214576
4990.6	-7.7682		4990	0.160942	-0.30401				4990	0.0636847	0.0554435				4990	0.175517	-0.211186
4980.5	-7.521		4980	0.163709	-0.306606				4980	0.0635372	-0.0352128				4980	0.168242	0.00467486
4969.4	-7.6771		4970	0.160975	-0.384476				4970	0.0681862	-0.0966058				4970	0.135202	-0.302183
4960.1	-7.6772		4960	0.152988	-0.433163				4960	0.075272	-0.249455				4960	0.114359	-0.411026
4949.9	-7.7828		4950	0.144346	-0.442677				4950	0.0884484	-0.292693				4950	0.102402	-0.428343
4940.9	-7.6272		4940	0.146566	-0.59119				4940	0.0836719	-0.463908				4940	0.104266	-0.631949
4930.5	-7.6273		4930	0.151539	-0.624244				4930	0.0768192	-0.496002				4930	0.111669	-0.642326
4919.3	-7.6352		4920	0.152982	-0.652711				4920	0.0756923	-0.536472				4920	0.115271	-0.660289
4909.8	-7.6808		4910	0.151539	-0.63097				4910	0.0768192	-0.566329				4910	0.111669	-0.661798
4901.2	-7.6184		4900	0.151539	-0.642467				4900	0.0768192	-0.670341				4900	0.111669	-0.707691
4888.8	-7.5236		4890	0.152989	-0.627621				4890	0.0754733	-0.70825				4890	0.114808	-0.702506
4880.4	-7.5236		4880	0.149192	-0.59933				4880	0.0796878	-0.643283				4880	0.107807	-0.657743
4869.3	-7.5714		4870	0.140986	-0.548374				4870	0.0970966	-0.532858				4870	0.100844	-0.579549
4860.1	-7.4939		4860	0.130064	-0.481072				4860	0.126738	-0.497217				4860	0.108309	-0.528007
4850	-7.5502		4850	0.118238	-0.301422				4850	0.145668	-0.287997				4850	0.111834	-0.393878
4841	-7.5533		4840	0.123063	-0.0926694				4840	0.161016	-0.0921216				4840	0.109411	-0.266192
4830.4	-7.6639		4830	0.170447	0.444544				4830	0.175306	0.176237				4830	0.116623	-0.0540819
4821	-7.6679		4820	0.212629	0.429027				4820	0.198625	0.175424				4820	0.148087	-0.158921
4810.4	-7.6131		4810	0.211474	0.292854				4810	0.217062	0.209297				4810	0.16117	-0.112327
4801.2	-7.648		4800	0.20334	0.16289				4800	0.228096	0.233448				4800	0.164042	0.0204924
4791.5	-7.612		4790	0.193034	-0.0462624				4790	0.231854	0.282509				4790	0.169304	0.211412
4780.4	-7.7296		4780	0.186941	-0.155161				4780	0.228752	0.332294				4780	0.183074	0.268617
4769.3	-7.7499		4770	0.187483	-0.426464				4770	0.228907	0.430777				4770	0.182317	0.535145
4760.2	-7.6383		4760	0.199418	-0.747703				4760	0.230625	0.43461				4760	0.16506	0.840603
4751.1	-7.6445		4750	0.214614	-0.792685				4750	0.204031	0.408095				4750	0.153581	0.835699
4740	-7.684		4740	0.202977	-0.792352				4740	0.187653	0.344241				4740	0.134682	0.825119
4730.2	-7.6858		4730	0.212235	-0.81032				4730	0.197747	0.179958				4730	0.147172	0.793151
4719.1	-7.6104		4720	0.213281	-0.723581				4720	0.208788	-0.0161897				4720	0.156272	0.66823
4710.5	-7.5896		4710	0.213104	-0.467034				4710	0.212568	-0.0581026				4710	0.159029	0.537841
4702.4	-7.5943		4700	0.208253	-0.416739				4700	0.222682	-0.150202				4700	0.162965	0.515151
4691.1	-7.6084		4690	0.196793	-0.224791				4690	0.23105	-0.016743				4690	0.167008	0.357146
4678.9	-7.5909		4680	0.197168	-0.0126669				4680	0.231813	0.177532				4680	0.165606	0.155015
4669.9	-7.5796		4670	0.209609	0.0350788				4670	0.21899	0.225398				4670	0.161342	0.0948677
4659.6	-7.6061		4660	0.214032	0.136754				4660	0.205051	0.292549				4660	0.153958	-0.00484928
4653.5	-7.6176		4650	0.208253	0.270309				4650	0.222682	0.355084				4650	0.162965	-0.168325
4642.2	-7.6401		4640	0.197311	0.426766				4640	0.230928	0.469989				4640	0.166629	-0.339995
4630	-7.574		4630	0.200564	0.569328				4630	0.229579	0.604358				4630	0.164974	-0.506087
4621.3	-7.5115		4620	0.194215	0.640236				4620	0.231275	0.66209				4620	0.169426	-0.601144
4609.4	-7.5673		4610	0.185959	0.65795				4610	0.227167	0.686483				4610	0.189107	-0.645401
4601.1	-7.4555		4600	0.187474	0.69409				4600	0.22825	0.635204				4600	0.184505	-0.574023
4588.9	-7.4389		4590	0.191053	0.677086				4590	0.230291	0.382912				4590	0.175181	-0.445007
4580.5	-7.4146		4580	0.186428	0.639467				4580	0.22798	0.344174				4580	0.186106	-0.26543
4568.1	-7.3778		4570	0.179435	0.582434				4570	0.214782	0.32326				4570	0.22395	-0.0937807
4559.9	-7.4365		4560	0.176995	0.4944				4560	0.210543	0.308194				4560	0.2306	0.000439545
4551.6	-7.4647		4550	0.17946	0.391879				4550	0.215152	0.283479				4550	0.222439	0.054397
4540.2	-7.4899		4540	0.181495	0.274404				4540	0.219187	0.35561				4540	0.215543	0.23236
4530.7	-7.565		4530	0.177915	0.0533907				4530	0.212027	0.2801				4530	0.22846	0.257895
4521.2	-7.5334		4520	0.132631	-0.0258102				4520	0.173464	0.241881				4520	0.26212	0.254279
4510.4	-7.4823		4510	0.118436	-0.0557347				4510	0.168342	0.215338				4510	0.268045	0.239561
4500.5	-7.592		4500	0.122383	0.12591				4500	0.169782	0.380154				4500	0.266287	0.39133
4490.2	-7.6461		4490	0.120505	0.168368				4490	0.169126	0.434685				4490	0.267094	0.440732
4480.2	-7.5442		4480	0.116751	0.14223				4480	0.167059	0.417475				4480	0.269042	0.423949
4469.6	-7.5934		4470	0.124043	0.20097				4470	0.169618	0.487794				4470	0.265899	0.448806
4460.8	-7.6727		4460	0.14412	0.121514				4460	0.18017	0.45481				4460	0.256949	0.381669
4449.1	-7.7364		4450	0.133062	0.200578				4450	0.173939	0.423863				4450	0.261894	0.355555
4441.4	-7.6531		4440	0.119989	0.133516				4440	0.168858	0.268136				4440	0.267419	0.192003
4430.3	-7.594		4430	0.12111	0.100354				4430	0.169337	0.150896				4430	0.266842	0.141076
4421.9	-7.6285		4420	0.136551	0.228405				4420	0.17509	0.096789				4420	0.262912	0.250646
4410.3	-7.51		4410	0.144401	0.120795				4410	0.274597	-0.375452				4410	0.32241	0.203848
4402.4	-7.556		4400	0.14072	0.0573384				4400	0.349627	-0.537252				4400	0.364878	0.324107
4390.8	-7.513		4390	0.141204	0.0663875				4390	0.352849	-0.53305				4390	0.367535	0.313015
4381.8	-7.5314		4380	0.141702	0.141435				4380	0.358412	-0.546015				4380	0.371542	0.365333
4369.9	-7.5878		4370	0.141202	0.210293				4370	0.34814	-0.579469				4370	0.364709	0.422287
4359.7	-7.6226		4360	0.140153	0.288167				4360	0.325628	-0.583977				4360	0.349334	0.480636
4350.7	-7.5313		4350	0.144643	0.370318				4350	0.358371	-0.594981				4350	0.376742	0.512762
4340.4	-7.6493		4340	0.150289	0.0219274				4340	0.366134	-0.701327				4340	0.391463	0.313932
4330.1	-7.6215		4330	0.143358	-0.289333				4330	0.357794	-0.736369				4330	0.374048	0.104713
4320.4	-7.6797		4320	0.13996	-0.452039				4320	0.33551	-0.762382				4320	0.355188	-0.0735707
4310.9	-7.5271		4310	0.140894	-0.592365				4310	0.335078	-0.836777				4310	0.356186	-0.306657
4300.2	-7.5018		4300	0.141005	-0.639371				4300	0.346396	-0.855051				4300	0.363345	-0.428978
4289.5	-7.5617		4290	0.154825	-0.674991				4290	0.364985	-0.862732				4290	0.400832	-0.526012
4281.1	-7.6028		4280	0.164913	-0.676367				4280	0.360276	-0.84666				4280	0.422621	-0.565489
4273.2	-7.6646		4270	0.156329	-0.656062				4270	0.364554	-0.812503				4270	0.404004	-0.527114
4262.7	-7.5053		4260	0.153531	-0.657938				4260	0.364413	-0.74764				4260	0.398067	-0.477976
4249.7	-7.5578		4250	0.158651	-0.659452				4250	0.363645	-0.733057				4250	0.408888	-0.503355
4241.2	-7.5241		4240	0.174551	-0.657406				4240	0.351439	-0.678836				4240	0.446855	-0.550038
4230.5	-7.466		4230	0.169893	-0.626499				4230	0.329793	-0.628775				4230	0.448211	-0.528729
4219.8	-7.3996		4220	0.146909	-0.593134				4220	0.31184	-0.596935				4220	0.409197	-0.489899
4219.8	-7.3996		4210	0.142773	-0.515346				4210	0.309029	-0.523336				4210	0.402361	-0.441491
4210.4	-7.536		4200	0.170722	-0.451413				4200	0.33071	-0.460822				4200	0.449527	-0.390374
4200.1	-7.5033		4190	0.176598	-0.295513				4190	0.343687	-0.308812				4190	0.455425	-0.216999
4190.2	-7.4724		4180	0.170722	-0.109848				4180	0.33071	-0.0864117				4180	0.449527	0.00247313
4179.8	-7.3539		4170	0.170722	0.0493046				4170	0.33071	0.0883698				4170	0.449527	0.407844
4170	-7.2181		4160	0.174584	0.0191221				4160	0.336085	0.263699				4160	0.455095	0.624635
4159.9	-7.2262		4150	0.123704	-0.3448				4150	0.296702	0.310894				4150	0.374483	0.73647
4150.1	-7.2502		4140	0.0875729	-0.408027				4140	0.277979	0.24726				4140	0.351639	0.668421
4140.1	-7.2526		4130	0.0877825	-0.369053				4130	0.278082	0.295985				4130	0.351693	0.637727
4128.8	-7.2344		4120	0.099458	-0.321765				4120	0.283325	0.363354				4120	0.354519	0.614562
4120.2	-7.2346		4110	0.11583	-0.255249				4110	0.291831	0.365007				4110	0.364823	0.559231
4108.2	-7.2467		4100	0.113172	-0.13187				4100	0.290145	0.157797				4100	0.361437	0.349132
4100.3	-7.3081		4090	0.0889267	-0.0801804				4090	0.278294	0.0984653				4090	0.350846	0.242427
4091.1	-7.3761		4080	0.108696	-0.0206482				4080	0.287317	0.117175				4080	0.326861	0.193902
4080.3	-7.4381		4070	0.11794	-0.226956				4070	0.2949	0.0383863				4070	0.308541	0.298036
4060	-7.2903		4060	0.121322	-0.290891				4060	0.298254	-0.0388133				4060	0.29669	0.350043
4048.5	-7.2377		4050	0.12068	-0.326119				4050	0.297463	-0.174818				4050	0.298139	0.375931
4040.6	-7.2519		4040	0.113947	-0.350529				4040	0.291102	-0.324411				4040	0.318496	0.39334
4028.6	-7.2934		4030	0.100211	-0.415368				4030	0.28232	-0.497469				4030	0.338349	0.421574
4020.7	-7.4106		4020	0.095911	-0.423253				4020	0.28037	-0.608578				4020	0.343123	0.469241
4010.6	-7.4176		4010	0.100211	-0.391327				4010	0.28232	-0.646207				4010	0.338349	0.529531
3999.9	-7.433		4000	0.105629	-0.337785				4000	0.285312	-0.641397				4000	0.331366	0.557449
3991.3	-7.3666		3990	0.114818	-0.298791				3990	0.292055	-0.650806				3990	0.315934	0.569435
3980.9	-7.6128		3980	0.120877	-0.264497				3980	0.295402	-0.653994				3980	0.284424	0.55249
3969	-7.721		3970	0.119386	-0.349372				3970	0.277555	-0.688081				3970	0.27438	0.631899
3960	-7.5832		3960	0.1293	-0.470631				3960	0.26935	-0.802713				3960	0.267855	0.776198
3950.8	-7.3786		3950	0.1293	-0.472665				3950	0.26935	-0.863651				3950	0.267855	0.830619
3940.6	-7.4016		3940	0.11899	-0.403804				3940	0.28606	-0.863048				3940	0.278012	0.831313
3930.2	-7.4313		3930	0.118846	-0.352424				3930	0.277215	-0.864898				3930	0.274347	0.823691
3920.3	-7.3994		3920	0.131508	-0.290445				3920	0.268585	-0.86884				3920	0.266724	0.814293
3910.1	-7.1813		3910	0.130556	-0.18236				3910	0.26861	-0.852168				3910	0.267201	0.788396
3899.1	-7.3557		3900	0.142597	0.113896				3900	0.270358	-0.823061				3900	0.260754	0.753848
3889.4	-7.4135		3890	0.165483	0.387346				3890	0.280901	-0.663766				3890	0.24644	0.706806
3880.9	-7.6059		3880	0.179429	0.509059				3880	0.291462	-0.334221				3880	0.236512	0.648617
3870	-7.522		3870	0.190534	0.586336				3870	0.305599	0.0607999				3870	0.22665	0.705708
3860.3	-7.5221		3860	0.19152	0.568487				3860	0.307016	0.235097				3860	0.225684	0.671575
3850.1	-7.5294		3850	0.189069	0.513587				3850	0.306229	0.363884				3850	0.226776	0.59251
3840.8	-7.6434		3840	0.201491	0.36928				3840	0.331248	0.449841				3840	0.210861	0.386014
3831.1	-7.7112		3830	0.178956	0.401546				3830	0.362194	0.543058				3830	0.181625	0.421158
3821.4	-7.6671		3820	0.145651	0.500732				3820	0.339646	0.621659				3820	0.142383	0.554678
3811.6	-7.6467		3810	0.134062	0.485645				3810	0.303438	0.588379				3810	0.132483	0.522607
3801.5	-7.6215		3800	0.138773	0.534786				3800	0.31908	0.628442				3800	0.135817	0.58085
3790.7	-7.6355		3790	0.165273	0.594408				3790	0.363073	0.668				3790	0.167353	0.647398
3780	-7.682		3780	0.181087	0.497317				3780	0.361396	0.580641				3780	0.183727	0.590016
3769.3	-7.6607		3770	0.157026	0.469266				3770	0.357375	0.553356				3770	0.157249	0.610071
3758.6	-7.6649		3760	0.146138	0.436624				3760	0.341727	0.541582				3760	0.142739	0.642997
3748.5	-7.7205		3750	0.151449	0.411391				3750	0.350046	0.544587				3750	0.149979	0.648353
3738.7	-7.7113		3740	0.165724	0.384994				3740	0.365406	0.499081				3740	0.168545	0.600558
3729	-7.77		3730	0.165273	0.34305				3730	0.363073	0.450264				3730	0.167353	0.562414
3719.3	-7.6563		3720	0.140748	0.450876				3720	0.326473	0.46898				3720	0.136886	0.590739
3710.3	-7.6557		3710	0.13337	0.341798				3710	0.301418	0.401615				3710	0.131664	0.556522
3699.8	-7.7576		3700	0.135053	0.160132				3700	0.306919	0.343094				3700	0.133091	0.526197
3690.1	-7.7252		3690	0.120674	0.0178972				3690	0.25611	0.264517				3690	0.124183	0.463188
3680.4	-7.827		3680	0.115093	-0.0151496				3680	0.235784	0.205984				3680	0.105012	0.405969
3670.7	-7.7602		3670	0.115489	0.00843435				3670	0.236829	0.197676				3670	0.105757	0.40017
3661	-7.7453		3660	0.119547	0.0874306				3660	0.252525	0.166147				3660	0.123061	0.37003
3649.7	-7.6814		3650	0.122209	0.0909432				3650	0.260039	0.0902819				3650	0.127595	0.285807
3640.6	-7.8351		3640	0.113682	-0.0225332				3640	0.2352	-0.111077				3640	0.108761	0.0267963
3629.9	-7.8321		3630	0.116794	0.0616802				3630	0.23528	-0.152191				3630	0.0980666	-0.0413002
3619.1	-7.7187		3620	0.117349	0.121446				3620	0.235991	-0.20688				3620	0.0972417	-0.103624
3612.3	-7.7925		3610	0.119478	0.328042				3610	0.239109	-0.440948				3610	0.0938667	-0.357757
3602.6	-7.8522		3600	0.115326	0.396349				3600	0.233528	-0.693128				3600	0.100065	-0.579939
3592.3	-8.0451		3590	0.117396	0.685945				3590	0.235888	-0.886878				3590	0.0972886	-0.882967
3581.6	-8.0702		3580	0.119034	0.60159				3580	0.238343	-0.856672				3580	0.0947603	-0.866463
3570.9	-8.0174		3570	0.119284	0.535413				3570	0.233944	-0.749646				3570	0.0816178	-0.752842
3560.1	-7.9302		3560	0.120126	0.420178				3560	0.179441	-0.3781				3560	0.0651319	-0.363111
3549.4	-7.8366		3550	0.12365	0.340457				3550	0.161159	-0.308619				3550	0.0614058	-0.297417
3539.4	-7.844		3540	0.125137	0.259017				3540	0.155599	-0.219194				3540	0.0604395	-0.205377
3529.7	-7.8579		3530	0.123188	-0.0106632				3530	0.163084	0.0254				3530	0.0617627	0.0289947
3520	-7.9159		3520	0.118822	-0.51701				3520	0.190158	0.451118				3520	0.0675936	0.434935
3510.3	-7.9541		3510	0.12151	-1				3510	0.17107	1				3510	0.0633427	1
3500.5	-7.8211		3500	0.119545	#DIV/0!				3500	0.183713	#DIV/0!				3500	0.0660899	#DIV/0!
